# Supplementary material for: Widespread cis-regulation of RNA editing in a large mammal
Source: RNA. 2019 Mar;25(3):319–35. doi: 10.1261/rna.066902.118 (PMC6380278; doi:10.1261/rna.066902.118)
Supplement: Supplemental Material [file supp_066902.118_Supplemental_Table_S1.xlsx]

## Sheet: Edited Sites
chr	pos	strand	ensembl	gene	upstream	downstream	mean.phi	median.phi	sd.phi	reads			Legend
Chr1	1216998	+	ENSBTAG00000008490	CRYZL1	A	C	0.32902	0.333333	0.14721	6480			chr	The chromosome to which the edit maps (UMD3.1.1 reference)
Chr1	1217044	+	ENSBTAG00000008490	CRYZL1	A	G	0.0846517	0.0666667	0.0863219	6519			pos	The position at which the edit maps (UMD3.1.1 reference)
Chr1	1230437	+	ENSBTAG00000035175	DONSON	T	G	0.479159	0.5	0.290591	1967			strand	Whether the gene containing the edit is on the forward (+) or reverse (-) strand
Chr1	1230496	+	ENSBTAG00000035175	DONSON	C	G	0.714778	0.75	0.283643	1674			ensembl	The Ensembl gene ID
Chr1	1230521	+	ENSBTAG00000035175	DONSON	T	G	0.550496	0.538462	0.250228	2246			gene	The VGNC gene ID
Chr1	1230537	+	ENSBTAG00000035175	DONSON	T	T	0.380593	0.363636	0.272508	2399			upstream	The base immediately upstream of the edit site
Chr1	1230549	+	ENSBTAG00000035175	DONSON	A	G	0.316913	0.333333	0.226373	2594			downstream	The base immediately downstream of the edit site
Chr1	1230887	+	ENSBTAG00000035175	DONSON	T	T	0.119744	0.1	0.135554	3683			mean.phi	Mean editing percentage (Phi) across all quantification animals
Chr1	1230915	+	ENSBTAG00000035175	DONSON	G	G	0.196286	0.181818	0.163129	3727			median.phi	Median editing percentage (Phi) across all quantification animals
Chr1	1230930	+	ENSBTAG00000035175	DONSON	A	G	0.233151	0.214286	0.190269	3551			sd.phi	Standard deviation of Phi
Chr1	1230952	+	ENSBTAG00000035175	DONSON	C	T	0.640723	0.636364	0.189986	4200			reads	The total number of reads mapping to the edit site across all quantification animals
Chr1	1230997	+	ENSBTAG00000035175	DONSON	C	T	0.131244	0.1	0.148199	3707
Chr1	1258231	-	ENSBTAG00000008482	SON	T	G	0.411025	0.417323	0.0725151	43898
Chr1	1377717	-	ENSBTAG00000012899	IFNGR2	A	G	0.0931327	0.0666667	0.113843	4780
Chr1	1377734	-	ENSBTAG00000012899	IFNGR2	C	T	0.127203	0.1	0.126807	4275
Chr1	1378496	-	ENSBTAG00000012899	IFNGR2	C	G	0.286451	0.272727	0.177226	4916
Chr1	1378535	-	ENSBTAG00000012899	IFNGR2	T	T	0.164978	0.15	0.126362	6028
Chr1	1380052	-	ENSBTAG00000012899	IFNGR2	T	C	0.209403	0.2	0.130833	6148
Chr1	1380057	-	ENSBTAG00000012899	IFNGR2	A	G	0.0747201	0.0588235	0.0833854	6167
Chr1	1380074	-	ENSBTAG00000012899	IFNGR2	C	T	0.165198	0.142857	0.128179	5297
Chr1	1383262	-	ENSBTAG00000012899	IFNGR2	T	G	0.186437	0.176471	0.110533	8488
Chr1	1383266	-	ENSBTAG00000012899	IFNGR2	A	C	0.102553	0.0952381	0.0851256	8204
Chr1	1383270	-	ENSBTAG00000012899	IFNGR2	C	G	0.125805	0.108108	0.0949348	8272
Chr1	1384951	-	ENSBTAG00000012899	IFNGR2	T	G	0.176558	0.173913	0.107746	8759
Chr1	1385304	-	ENSBTAG00000012899	IFNGR2	C	A	0.10267	0.0952381	0.0838204	9004
Chr1	1468426	-	ENSBTAG00000021819	IFNAR1	T	C	0.300543	0.297297	0.0819301	21420
Chr1	1468448	-	ENSBTAG00000021819	IFNAR1	T	G	0.188308	0.188406	0.068143	18228
Chr1	1468470	-	ENSBTAG00000021819	IFNAR1	T	T	0.155691	0.152174	0.0669096	16873
Chr1	1564591	-	ENSBTAG00000019404	IL10RB	A	G	0.119496	0	0.171516	2017
Chr1	1564663	-	ENSBTAG00000019404	IL10RB	A	G	0.105813	0	0.150934	2702
Chr1	1564664	-	ENSBTAG00000019404	IL10RB	A	A	0.0542191	0	0.101924	2697
Chr1	2207057	+	ENSBTAG00000003059	CFAP298	C	G	0.0634601	0	0.123656	2890
Chr1	2207067	+	ENSBTAG00000003059	CFAP298	T	C	0.0773955	0	0.150178	2884
Chr1	6532508	+	ENSBTAG00000020121	RWDD2B	A	A	0.170117	0.0909091	0.22436	1863
Chr1	6532521	+	ENSBTAG00000020121	RWDD2B	C	G	0.434886	0.428571	0.328943	1838
Chr1	6532523	+	ENSBTAG00000020121	RWDD2B	G	G	0.273333	0.25	0.279496	1868
Chr1	10087053	-	ENSBTAG00000000603	JAM2	A	T	0.325979	0.333333	0.24665	2363
Chr1	10087131	-	ENSBTAG00000000603	JAM2	A	G	0.15601	0.133333	0.145041	4084
Chr1	35717719	+	ENSBTAG00000023675	ZNF654	C	G	0.0755679	0.0555556	0.091256	5153
Chr1	37903069	+	ENSBTAG00000005155	ARL13B	T	T	0.0647816	0.0555556	0.0622248	8842
Chr1	37906953	+	ENSBTAG00000005155	ARL13B	T	G	0.303388	0.3	0.126339	7347
Chr1	41822559	+	ENSBTAG00000008346	CRYBG3	T	G	0.0965405	0.0666667	0.111881	4047
Chr1	41822591	+	ENSBTAG00000008346	CRYBG3	C	G	0.149345	0.133333	0.135055	3827
Chr1	41822600	+	ENSBTAG00000008346	CRYBG3	T	G	0.181091	0.166667	0.147177	3917
Chr1	41822606	+	ENSBTAG00000008346	CRYBG3	C	A	0.230846	0.214286	0.166634	4001
Chr1	46500493	+	ENSBTAG00000013465	NXPE3	A	G	0.211158	0.166667	0.212423	3057
Chr1	46500498	+	ENSBTAG00000013465	NXPE3	T	G	0.358486	0.333333	0.251488	3071
Chr1	46501210	+	ENSBTAG00000013465	NXPE3	T	G	0.195229	0.111111	0.251305	2048
Chr1	46501270	+	ENSBTAG00000013465	NXPE3	T	T	0.095948	0	0.154705	3102
Chr1	46501291	+	ENSBTAG00000013465	NXPE3	T	G	0.284454	0.25	0.232657	2961
Chr1	46501322	+	ENSBTAG00000013465	NXPE3	T	G	0.123657	0	0.200901	2289
Chr1	53114041	-	ENSBTAG00000003585	CD47	T	G	0.69179	0.7	0.100514	18238
Chr1	53114059	-	ENSBTAG00000003585	CD47	C	C	0.137247	0.137255	0.0662575	19448
Chr1	53114232	-	ENSBTAG00000003585	CD47	A	G	0.211184	0.206897	0.0987054	13697
Chr1	53114237	-	ENSBTAG00000003585	CD47	C	G	0.274295	0.269231	0.102703	14981
Chr1	53114297	-	ENSBTAG00000003585	CD47	C	A	0.179894	0.173077	0.0869776	18236
Chr1	58174587	+	ENSBTAG00000006534	GTPBP8	C	G	0.115571	0.0909091	0.114803	5416
Chr1	58174594	+	ENSBTAG00000006534	GTPBP8	T	G	0.132183	0.117647	0.122806	5292
Chr1	58174658	+	ENSBTAG00000006534	GTPBP8	T	G	0.203448	0.178571	0.145865	5705
Chr1	64783118	-	ENSBTAG00000000213	TMEM39A	C	G	0.118171	0.0833333	0.141667	3017
Chr1	65924137	+	ENSBTAG00000015892	NDUFB4	T	T	0.410952	0.4	0.253789	2553
Chr1	65925438	+	ENSBTAG00000015892	NDUFB4	A	G	0.118839	0	0.172347	2101
Chr1	66765380	-	ENSBTAG00000008862	GOLGB1	T	T	0.136488	0.0714286	0.189398	2812
Chr1	66765398	-	ENSBTAG00000008862	GOLGB1	A	T	0.180447	0.125	0.229645	2862
Chr1	72028499	-	ENSBTAG00000011659	PIGZ	A	G	0.188588	0.125	0.228527	2035
Chr1	73504502	+	ENSBTAG00000008461	LSG1	T	C	0.214403	0.2	0.189924	3318
Chr1	74619586	+	ENSBTAG00000016305	ATP13A4	T	C	0.200816	0.189189	0.0730029	24570
Chr1	74628943	+	ENSBTAG00000016305	ATP13A4	T	G	0.241093	0.238095	0.133838	7500
Chr1	76561906	-	ENSBTAG00000006945	CCDC50	C	G	0.231421	0.222222	0.144066	6127
Chr1	76561918	-	ENSBTAG00000006945	CCDC50	C	A	0.0630241	0.04	0.0808269	6109
Chr1	76561947	-	ENSBTAG00000006945	CCDC50	C	G	0.0879792	0.0714286	0.106774	5097
Chr1	95757403	+	ENSBTAG00000018994	TNFSF10	A	G	0.227659	0.205882	0.141676	5859
Chr1	95757625	+	ENSBTAG00000018994	TNFSF10	C	A	0.439572	0.428571	0.152451	7608
Chr1	95757669	+	ENSBTAG00000018994	TNFSF10	A	G	0.134254	0.125	0.0941433	7894
Chr1	127800438	+	ENSBTAG00000018138	GK5	C	G	0.25411	0.243902	0.113241	9127
Chr1	130781365	+	ENSBTAG00000014843	COPB2	A	A	0.115313	0.1	0.115019	4160
Chr1	131618906	+	ENSBTAG00000018538	CEP70	C	A	0.119191	0.0909091	0.12102	5189
Chr1	131618907	+	ENSBTAG00000018538	CEP70	A	G	0.338608	0.333333	0.157397	5377
Chr1	131619950	+	ENSBTAG00000018538	CEP70	A	G	0.05001	0	0.0758745	4319
Chr1	137965495	-	ENSBTAG00000004495	UBA5	A	G	0.074858	0.0645161	0.0703506	8186
Chr1	144432826	+	ENSBTAG00000021286	SLC37A1	C	G	0.386119	0.363636	0.266255	2554
Chr2	4675311	+	ENSBTAG00000005987	WDR33	T	T	0.0431087	0.04	0.0305267	19628
Chr2	4813471	+	ENSBTAG00000006262	LIMS2	T	C	0.0788231	0	0.215123	941
Chr2	5881908	-	ENSBTAG00000007584	INPP1	T	G	0.399853	0.4	0.287778	1790
Chr2	5883858	-	ENSBTAG00000007584	INPP1	C	C	0.174511	0	0.24084	1332
Chr2	5883905	-	ENSBTAG00000007584	INPP1	C	G	0.10797	0	0.219145	1372
Chr2	13514139	-	ENSBTAG00000020961	DUSP19	T	C	0.17883	0.178571	0.126197	7154
Chr2	13514148	-	ENSBTAG00000020961	DUSP19	A	A	0.11239	0.1	0.101394	6975
Chr2	20604136	-	ENSBTAG00000006693	MTX2	T	C	0.161416	0	0.226331	1832
Chr2	20604217	-	ENSBTAG00000006693	MTX2	A	G	0.109131	0	0.216261	1071
Chr2	20604357	-	ENSBTAG00000006693	MTX2	T	G	0.310423	0.272727	0.285757	1782
Chr2	20605198	-	ENSBTAG00000006693	MTX2	T	C	0.162038	0	0.258146	1423
Chr2	24134853	-	ENSBTAG00000017266	ITGA6	G	G	0.362603	0.357143	0.120098	11475
Chr2	24134868	-	ENSBTAG00000017266	ITGA6	A	A	0.117106	0.102564	0.0828755	10834
Chr2	24134916	-	ENSBTAG00000017266	ITGA6	G	G	0.236942	0.222222	0.113133	8163
Chr2	24134922	-	ENSBTAG00000017266	ITGA6	C	G	0.300654	0.3	0.120462	7842
Chr2	44939095	+	ENSBTAG00000032369	NMI	T	C	0.101934	0.0909091	0.0814658	9417
Chr2	44948933	+	ENSBTAG00000032369	NMI	C	T	0.161702	0.125	0.179854	2976
Chr2	48343664	+	ENSBTAG00000015291	ORC4	T	T	0.089774	0.0857143	0.055728	17076
Chr2	48343708	+	ENSBTAG00000015291	ORC4	T	C	0.099627	0.0952381	0.0582816	15399
Chr2	86506939	-	ENSBTAG00000007652	RFTN2	T	G	0.168181	0.111111	0.214964	2160
Chr2	86509446	-	ENSBTAG00000007652	RFTN2	A	G	0.154524	0.125	0.170783	2988
Chr2	86509691	-	ENSBTAG00000007652	RFTN2	T	T	0.147466	0.125	0.157589	3434
Chr2	107500170	+	ENSBTAG00000013489	CYP27A1	T	T	0.451245	0.454545	0.305533	2340
Chr2	107500870	+	ENSBTAG00000013489	CYP27A1	A	G	0.311117	0.285714	0.300689	1522
Chr2	107500961	+	ENSBTAG00000013489	CYP27A1	C	T	0.441096	0.5	0.330056	1552
Chr2	107500990	+	ENSBTAG00000013489	CYP27A1	T	C	0.176545	0	0.249025	1505
Chr2	107501729	+	ENSBTAG00000013489	CYP27A1	T	A	0.206046	0.125	0.259383	1515
Chr2	107501730	+	ENSBTAG00000013489	CYP27A1	A	A	0.0862573	0	0.186057	1523
Chr2	107501731	+	ENSBTAG00000013489	CYP27A1	A	G	0.224308	0.142857	0.286572	1524
Chr2	107501734	+	ENSBTAG00000013489	CYP27A1	A	C	0.226152	0.142857	0.28608	1490
Chr2	107501803	+	ENSBTAG00000013489	CYP27A1	G	G	0.366912	0.333333	0.334443	1443
Chr2	107501826	+	ENSBTAG00000013489	CYP27A1	T	T	0.339661	0.3	0.301337	1883
Chr2	107501841	+	ENSBTAG00000013489	CYP27A1	A	T	0.166433	0	0.236959	1820
Chr2	107501880	+	ENSBTAG00000013489	CYP27A1	T	G	0.0531003	0	0.139652	1763
Chr2	108137527	+	ENSBTAG00000046176	SPEG	A	G	0.0683099	0	0.251582	118
Chr2	108137533	+	ENSBTAG00000046176	SPEG	C	G	0.120993	0	0.32473	123
Chr2	121799014	-	ENSBTAG00000005904	RBBP4RB	T	G	0.109066	0.0909091	0.112971	3526
Chr2	121799064	+	ENSBTAG00000026684	SYNC	T	G	0.0989181	0.0769231	0.118122	4638
Chr2	121799428	+	ENSBTAG00000026684	SYNC	A	T	0.0506209	0	0.10661	3657
Chr2	122197730	-	ENSBTAG00000016954	TMEM39B	T	T	0.0406573	0	0.163955	539
Chr2	122197755	-	ENSBTAG00000016954	TMEM39B	T	G	0.243946	0	0.361381	692
Chr2	122202734	-	ENSBTAG00000016954	TMEM39B	T	G	0.460938	0.5	0.361949	1255
Chr2	122202902	-	ENSBTAG00000016954	TMEM39B	C	G	0.181086	0	0.243519	1546
Chr2	122691680	-	ENSBTAG00000013235	TINAGL1	C	G	0.205559	0.125	0.260695	1493
Chr2	122691699	-	ENSBTAG00000013235	TINAGL1	T	C	0.7835	1	0.304712	1647
Chr2	122691713	-	ENSBTAG00000013235	TINAGL1	C	C	0.418229	0.4	0.325909	1654
Chr2	122691773	-	ENSBTAG00000013235	TINAGL1	C	G	0.305125	0.25	0.270031	2073
Chr2	122795822	+	ENSBTAG00000016819	FABP3	A	G	0.0810173	0.0714286	0.0759378	9499
Chr2	122843596	-	ENSBTAG00000016818	ZCCHC17	C	G	0.233575	0.227273	0.146013	5388
Chr2	122855802	-	ENSBTAG00000016818	ZCCHC17	T	G	0.128876	0.12	0.111531	6749
Chr2	122870452	+	ENSBTAG00000016817	SNRNP40	T	A	0.0370024	0	0.0657778	5897
Chr2	122899099	+	ENSBTAG00000016817	SNRNP40	A	G	0.180042	0.166667	0.150861	4319
Chr2	122900252	+	ENSBTAG00000016817	SNRNP40	A	G	0.101979	0.0769231	0.102565	5703
Chr2	122900325	+	ENSBTAG00000016817	SNRNP40	T	G	0.343719	0.333333	0.17434	4076
Chr2	122900392	+	ENSBTAG00000016817	SNRNP40	T	C	0.162941	0.15	0.115254	6475
Chr2	122900872	+	ENSBTAG00000016817	SNRNP40	T	A	0.179306	0.166667	0.134111	5081
Chr2	122900874	+	ENSBTAG00000016817	SNRNP40	A	G	0.274432	0.26087	0.151742	5166
Chr2	122900937	+	ENSBTAG00000016817	SNRNP40	A	G	0.231417	0.214286	0.150589	5420
Chr2	122901542	+	ENSBTAG00000016817	SNRNP40	T	T	0.248293	0.25	0.160566	5616
Chr2	122901571	+	ENSBTAG00000016817	SNRNP40	T	G	0.385394	0.368421	0.187632	5564
Chr2	122901609	+	ENSBTAG00000016817	SNRNP40	C	G	0.18808	0.178571	0.111401	7162
Chr2	122901620	+	ENSBTAG00000016817	SNRNP40	A	G	0.14294	0.125	0.106652	7510
Chr2	122901698	+	ENSBTAG00000016817	SNRNP40	T	C	0.118434	0.111111	0.0927814	6119
Chr2	125441317	-	ENSBTAG00000010393	TRNAU1AP	A	A	0.349097	0.333333	0.294107	1802
Chr2	125442247	-	ENSBTAG00000010393	TRNAU1AP	T	G	0.251516	0.222222	0.212678	2723
Chr2	126142337	-	ENSBTAG00000001192	STX12	C	A	0.366676	0.352941	0.192919	4138
Chr2	127437221	-	ENSBTAG00000009579	CEP85	T	A	0.110073	0	0.150094	2960
Chr2	127507867	-	ENSBTAG00000019399	CNKSR1	G	G	0.178113	0	0.246965	1319
Chr2	127652404	+	ENSBTAG00000006355	SLC30A2	A	G	0.0359511	0	0.0653572	6917
Chr2	127652412	+	ENSBTAG00000006355	SLC30A2	C	G	0.280901	0.28	0.166977	6651
Chr2	127652432	+	ENSBTAG00000006355	SLC30A2	C	A	0.0984377	0.0769231	0.105959	6323
Chr2	127652433	+	ENSBTAG00000006355	SLC30A2	A	C	0.0742884	0.0526316	0.0964227	6290
Chr2	127652486	+	ENSBTAG00000006355	SLC30A2	A	G	0.0871491	0.0714286	0.097911	5726
Chr2	127652491	+	ENSBTAG00000006355	SLC30A2	T	C	0.231674	0.227273	0.161105	6641
Chr2	127652503	+	ENSBTAG00000006355	SLC30A2	T	G	0.183581	0.176471	0.131822	7229
Chr2	127652507	+	ENSBTAG00000006355	SLC30A2	C	T	0.0803722	0.0625	0.0953852	7365
Chr2	127846127	-	ENSBTAG00000021781	MTFR1L	C	G	0.198055	0	0.264472	1613
Chr2	127846176	-	ENSBTAG00000021781	MTFR1L	A	G	0.0706003	0	0.164002	1299
Chr2	127851889	-	ENSBTAG00000021778	SEPN1	A	G	0.134555	0	0.252706	1377
Chr2	127851891	-	ENSBTAG00000021778	SEPN1	A	A	0.0627656	0	0.172294	1374
Chr2	127851892	-	ENSBTAG00000021778	SEPN1	A	A	0.240301	0.142857	0.303195	1381
Chr2	127851897	-	ENSBTAG00000021778	SEPN1	A	G	0.377365	0.333333	0.345774	1410
Chr2	130016803	+	ENSBTAG00000012263	ASAP3	T	C	0.188195	0.166667	0.213141	2399
Chr2	130017859	+	ENSBTAG00000012263	ASAP3	T	G	0.43558	0.428571	0.351024	1626
Chr2	131413174	-	ENSBTAG00000040602		C	G	0.141935	0.12	0.134756	5478
Chr2	136203557	-	ENSBTAG00000003822	CROCC	T	C	0.268211	0.230769	0.273702	2008
Chr2	136203566	-	ENSBTAG00000003822	CROCC	C	G	0.0585609	0	0.140121	2006
Chr2	136203599	-	ENSBTAG00000003822	CROCC	C	G	0.367092	0.333333	0.338469	1481
Chr2	136203718	-	ENSBTAG00000003822	CROCC	C	T	0.108648	0	0.241535	812
Chr2	136204402	-	ENSBTAG00000003822	CROCC	T	C	0.166921	0.111111	0.205729	1983
Chr2	136206650	-	ENSBTAG00000003822	CROCC	T	G	0.0903394	0	0.204214	1788
Chr2	136209568	-	ENSBTAG00000003822	CROCC	A	G	0.150201	0	0.237819	1524
Chr2	136209746	-	ENSBTAG00000003822	CROCC	A	T	0.122003	0	0.204114	1410
Chr2	136459910	+	ENSBTAG00000014221	RSG1	T	G	0.096846	0.0714286	0.111922	4237
Chr2	136460155	+	ENSBTAG00000014221	RSG1	A	C	0.13167	0	0.282452	494
Chr2	136550578	+	ENSBTAG00000000815	EPHA2	C	G	0.207921	0	0.350476	480
Chr2	136550645	+	ENSBTAG00000000815	EPHA2	C	G	0.17339	0	0.325734	654
Chr3	594345	+	ENSBTAG00000000616	GPR161	C	C	0.0791004	0.0555556	0.0906238	5204
Chr3	594387	+	ENSBTAG00000000616	GPR161	C	G	0.10798	0.0869565	0.111041	4940
Chr3	594413	+	ENSBTAG00000000616	GPR161	A	G	0.0457036	0	0.0803498	4290
Chr3	594426	+	ENSBTAG00000000616	GPR161	T	G	0.12714	0.111111	0.116057	4673
Chr3	594641	+	ENSBTAG00000000616	GPR161	A	T	0.12068	0	0.176647	2310
Chr3	2095763	+	ENSBTAG00000010456	TADA1	C	G	0.052014	0	0.0962816	4272
Chr3	3275146	+	ENSBTAG00000017852	ALDH9A1	G	A	0.0610077	0	0.0936531	3535
Chr3	3275157	+	ENSBTAG00000017852	ALDH9A1	C	C	0.248188	0.222222	0.197953	3284
Chr3	3275174	+	ENSBTAG00000017852	ALDH9A1	C	T	0.213803	0.2	0.181373	3246
Chr3	6635000	-	ENSBTAG00000005976	HSD17B7	T	C	0.146644	0.129032	0.137172	5066
Chr3	9479773	+	ENSBTAG00000004333	COPA	T	T	0.0719417	0.0683453	0.0214791	126344
Chr3	9883432	+	ENSBTAG00000002068	TAGLN2	A	C	0.103242	0.0714286	0.132029	4266
Chr3	9883442	+	ENSBTAG00000002068	TAGLN2	G	T	0.0845379	0	0.124454	4072
Chr3	10855043	+	ENSBTAG00000011511		A	G	0.140241	0.133333	0.108006	6488
Chr3	12110069	-	ENSBTAG00000047988	CD1D	C	T	0.185098	0.166667	0.177814	3005
Chr3	12112751	-	ENSBTAG00000047988	CD1D	A	T	0.2345	0.166667	0.252902	2028
Chr3	15369827	-	ENSBTAG00000003948	FDPS	T	G	0.0870235	0	0.135936	3360
Chr3	15724471	+	ENSBTAG00000017819	PMVK	T	C	0.0793604	0.0454545	0.101684	4323
Chr3	19066269	+	ENSBTAG00000000797	MRPL9	T	C	0.0489046	0	0.0840119	3344
Chr3	19673259	+	ENSBTAG00000018074	VPS72	T	G	0.0661858	0	0.090968	4535
Chr3	22489502	-	ENSBTAG00000020831	CHD1L	C	G	0.114293	0.103448	0.0839614	7904
Chr3	22489564	-	ENSBTAG00000020831	CHD1L	T	G	0.147405	0.125	0.130558	4420
Chr3	22489576	-	ENSBTAG00000020831	CHD1L	C	T	0.775817	0.785714	0.168143	4041
Chr3	22489627	-	ENSBTAG00000020831	CHD1L	C	G	0.233228	0.214286	0.170298	3936
Chr3	22489630	-	ENSBTAG00000020831	CHD1L	C	C	0.202812	0.166667	0.167155	3811
Chr3	22492556	-	ENSBTAG00000020831	CHD1L	A	A	0.0703239	0.0526316	0.0856325	5047
Chr3	22492569	-	ENSBTAG00000020831	CHD1L	T	T	0.295359	0.25	0.189608	4172
Chr3	22492658	-	ENSBTAG00000020831	CHD1L	C	C	0.0882553	0.0714286	0.0917596	5682
Chr3	22492662	-	ENSBTAG00000020831	CHD1L	A	T	0.36168	0.333333	0.17135	5598
Chr3	22492665	-	ENSBTAG00000020831	CHD1L	A	G	0.201181	0.185185	0.137066	5540
Chr3	22492667	-	ENSBTAG00000020831	CHD1L	T	A	0.348165	0.333333	0.169049	5504
Chr3	23211187	+	ENSBTAG00000007712	SEC22B	A	T	0.051624	0	0.0811565	6113
Chr3	23211194	+	ENSBTAG00000007712	SEC22B	T	A	0.134027	0.111111	0.127646	6102
Chr3	23211195	+	ENSBTAG00000007712	SEC22B	A	A	0.102731	0.0833333	0.113087	6354
Chr3	26861555	+	ENSBTAG00000040131	CD58	T	G	0.286037	0	0.372358	661
Chr3	33958440	-	ENSBTAG00000013018	AMPD2	T	A	0.149162	0.133333	0.122468	4841
Chr3	43280271	-	ENSBTAG00000015781	TRMT13	C	G	0.447292	0.4375	0.170897	5135
Chr3	43280276	-	ENSBTAG00000015781	TRMT13	C	C	0.0520925	0	0.0697304	5339
Chr3	43281069	-	ENSBTAG00000015781	TRMT13	C	A	0.095696	0.0909091	0.0605487	11368
Chr3	43281075	-	ENSBTAG00000015781	TRMT13	A	G	0.122369	0.111111	0.0716154	11483
Chr3	43281113	-	ENSBTAG00000015781	TRMT13	G	G	0.099924	0.0909091	0.0774266	9037
Chr3	43281186	-	ENSBTAG00000015781	TRMT13	C	G	0.401965	0.4	0.126976	9657
Chr3	48786251	-	ENSBTAG00000020344	SLC44A3	T	G	0.11927	0.0952381	0.118495	4671
Chr3	48786268	-	ENSBTAG00000020344	SLC44A3	T	G	0.134743	0.111111	0.133303	4406
Chr3	48786277	-	ENSBTAG00000020344	SLC44A3	T	C	0.178097	0.157895	0.142678	4471
Chr3	48786293	-	ENSBTAG00000020344	SLC44A3	G	G	0.0485249	0	0.071794	4404
Chr3	48786295	-	ENSBTAG00000020344	SLC44A3	C	G	0.116496	0.1	0.110395	4567
Chr3	48786321	-	ENSBTAG00000020344	SLC44A3	C	T	0.110105	0.1	0.0984183	5420
Chr3	48786344	-	ENSBTAG00000020344	SLC44A3	A	G	0.099395	0.0833333	0.102818	5365
Chr3	48789782	-	ENSBTAG00000020344	SLC44A3	T	G	0.170907	0.16129	0.101531	7952
Chr3	51195792	-	ENSBTAG00000018739	RPAP2	T	T	0.0734199	0	0.115837	3284
Chr3	51195846	-	ENSBTAG00000018739	RPAP2	C	G	0.217138	0.2	0.204306	2535
Chr3	51197167	-	ENSBTAG00000018739	RPAP2	C	G	0.0485155	0	0.162947	949
Chr3	51197186	-	ENSBTAG00000018739	RPAP2	T	A	0.153926	0	0.269579	1038
Chr3	59787725	+	ENSBTAG00000008122	GNG5	A	G	0.314979	0.294118	0.190413	4313
Chr3	59791167	+	ENSBTAG00000008122	GNG5	A	T	0.060651	0	0.125252	2042
Chr3	59791170	+	ENSBTAG00000008122	GNG5	C	T	0.0526121	0	0.122974	1999
Chr3	59791194	+	ENSBTAG00000008122	GNG5	T	G	0.101447	0	0.17776	1767
Chr3	69347327	-	ENSBTAG00000024240	ACADM	A	G	0.0662694	0	0.104752	3670
Chr3	69347390	-	ENSBTAG00000024240	ACADM	A	G	0.0791149	0.0434783	0.114878	4646
Chr3	90113101	-	ENSBTAG00000018747	PRKAA2	A	G	0.110137	0.104167	0.05834	22285
Chr3	98572810	-	ENSBTAG00000014225	SLC5A9	T	C	0.170768	0.16129	0.120913	7203
Chr3	98572866	-	ENSBTAG00000014225	SLC5A9	A	C	0.0882318	0.0625	0.111181	5638
Chr3	101168740	-	ENSBTAG00000017027	MMACHC	A	C	0.144741	0	0.225477	1549
Chr3	101169544	-	ENSBTAG00000017027	MMACHC	T	G	0.431883	0.4	0.386588	1060
Chr3	102720392	-	ENSBTAG00000017656	ST3GAL3	T	G	0.0893964	0	0.265155	338
Chr3	102720440	-	ENSBTAG00000017656	ST3GAL3	T	G	0.078169	0	0.253221	270
Chr3	104069505	+	ENSBTAG00000017382	P3H1	C	G	0.130998	0	0.207563	1478
Chr3	104070040	+	ENSBTAG00000017382	P3H1	T	T	0.0997629	0	0.154044	2213
Chr3	104070802	+	ENSBTAG00000017382	P3H1	T	C	0.469858	0.5	0.336098	1480
Chr3	104070818	+	ENSBTAG00000017382	P3H1	C	T	0.410472	0.375	0.314528	1692
Chr3	107559300	-	ENSBTAG00000010232	NDUFS5	T	G	0.311613	0.25	0.3333	1172
Chr3	107561595	-	ENSBTAG00000010232	NDUFS5	C	C	0.123298	0	0.228544	1132
Chr3	108636162	+	ENSBTAG00000024107	INPP5B	C	A	0.0828703	0	0.123092	3434
Chr3	108646684	+	ENSBTAG00000024107	INPP5B	T	G	0.110796	0.0833333	0.139033	3992
Chr3	108646698	+	ENSBTAG00000024107	INPP5B	T	G	0.148299	0.117647	0.153983	3853
Chr3	110125066	-	ENSBTAG00000038617	SH3D21	T	C	0.0587167	0	0.17065	901
Chr3	113032135	+	ENSBTAG00000014596	EFHD1	A	G	0.234018	0.222222	0.15719	4588
Chr3	113033411	+	ENSBTAG00000014596	EFHD1	T	C	0.0649948	0.047619	0.0795901	4439
Chr3	113033431	+	ENSBTAG00000014596	EFHD1	C	A	0.063536	0.0434783	0.0808982	5712
Chr3	113033432	+	ENSBTAG00000014596	EFHD1	A	C	0.06015	0.04	0.0793692	5687
Chr3	113035490	+	ENSBTAG00000014596	EFHD1	A	T	0.187474	0.181818	0.105886	9023
Chr3	113035514	+	ENSBTAG00000014596	EFHD1	C	G	0.169663	0.16	0.0901817	11027
Chr3	113036590	+	ENSBTAG00000014596	EFHD1	C	C	0.124942	0.115385	0.0828828	8638
Chr3	113036594	+	ENSBTAG00000014596	EFHD1	A	G	0.29115	0.291667	0.117242	8923
Chr3	113036620	+	ENSBTAG00000014596	EFHD1	A	G	0.116112	0.1	0.0809006	9047
Chr3	113036624	+	ENSBTAG00000014596	EFHD1	A	G	0.0967749	0.0892857	0.0760657	9071
Chr3	113037576	+	ENSBTAG00000014596	EFHD1	A	C	0.128404	0.115385	0.0912277	7535
Chr3	113037595	+	ENSBTAG00000014596	EFHD1	C	C	0.0987441	0.0833333	0.0856298	5745
Chr3	113037629	+	ENSBTAG00000014596	EFHD1	A	G	0.085725	0.0689655	0.0842309	6367
Chr3	113037647	+	ENSBTAG00000014596	EFHD1	T	C	0.186076	0.176471	0.112774	7407
Chr3	113039183	+	ENSBTAG00000014596	EFHD1	T	G	0.151977	0.133333	0.136919	4304
Chr3	113046379	+	ENSBTAG00000014596	EFHD1	T	G	0.197185	0.181818	0.141406	5025
Chr3	113046382	+	ENSBTAG00000014596	EFHD1	A	G	0.0836697	0.0625	0.0966517	5392
Chr3	113608991	+	ENSBTAG00000003928	ATG16L1	T	T	0.498197	0.5	0.201238	3885
Chr3	117863005	+	ENSBTAG00000005354	LRRFIP1	T	G	0.5349	0.5	0.228698	2842
Chr3	117863862	+	ENSBTAG00000005354	LRRFIP1	C	G	0.257094	0.238095	0.214712	3143
Chr3	117863865	+	ENSBTAG00000005354	LRRFIP1	T	T	0.184134	0.142857	0.209742	3185
Chr3	121212899	+	ENSBTAG00000002847	D2HGDH	A	G	0.0425372	0	0.0884169	2763
Chr3	121212945	+	ENSBTAG00000002847	D2HGDH	C	G	0.15693	0.117647	0.181634	2877
Chr3	121212949	+	ENSBTAG00000002847	D2HGDH	A	G	0.194001	0.166667	0.182447	3104
Chr3	121212963	+	ENSBTAG00000002847	D2HGDH	A	G	0.173358	0.142857	0.178337	3090
Chr3	121213012	+	ENSBTAG00000002847	D2HGDH	C	G	0.118633	0.0555556	0.165107	3280
Chr3	121213030	+	ENSBTAG00000002847	D2HGDH	T	C	0.182256	0.125	0.211987	2748
Chr3	121213196	+	ENSBTAG00000002847	D2HGDH	A	G	0.591764	0.6	0.299258	2214
Chr3	121213211	+	ENSBTAG00000002847	D2HGDH	C	A	0.18614	0.166667	0.197516	2155
Chr3	121213212	+	ENSBTAG00000002847	D2HGDH	A	G	0.506102	0.5	0.287769	2200
Chr3	121213247	+	ENSBTAG00000002847	D2HGDH	A	G	0.0915358	0	0.135583	3150
Chr4	11166979	-	ENSBTAG00000003424	BET1	T	G	0.554701	0.666667	0.410665	946
Chr4	11166999	-	ENSBTAG00000003424	BET1	A	T	0.10463	0	0.228269	947
Chr4	15577595	+	ENSBTAG00000013781	MIOS	T	C	0.459409	0.454545	0.26288	2485
Chr4	15577624	+	ENSBTAG00000013781	MIOS	A	C	0.104304	0	0.157147	2859
Chr4	17180554	-	ENSBTAG00000000799	ICA1	C	G	0.0721674	0	0.118597	3448
Chr4	17180561	-	ENSBTAG00000000799	ICA1	C	T	0.060363	0	0.118134	3483
Chr4	17180582	-	ENSBTAG00000000799	ICA1	T	C	0.215728	0.2	0.176138	3095
Chr4	17182136	-	ENSBTAG00000000799	ICA1	A	G	0.282938	0.285714	0.222804	2302
Chr4	17182137	-	ENSBTAG00000000799	ICA1	A	A	0.292012	0.272727	0.22978	2262
Chr4	17182201	-	ENSBTAG00000000799	ICA1	A	G	0.233292	0.2	0.190513	2677
Chr4	17182205	-	ENSBTAG00000000799	ICA1	C	G	0.352638	0.333333	0.235309	2547
Chr4	17183874	-	ENSBTAG00000000799	ICA1	A	G	0.0972095	0	0.14377	2603
Chr4	25159786	+	ENSBTAG00000014262	BZW2	T	C	0.100413	0.0666667	0.127798	3792
Chr4	32073443	+	ENSBTAG00000019403	MALSU1	C	G	0.0803213	0	0.130684	3239
Chr4	40591565	-	ENSBTAG00000017866	CD36	A	A	0.0968114	0.0918367	0.0554851	23433
Chr4	40591579	-	ENSBTAG00000017866	CD36	T	C	0.0948781	0.0909091	0.0518965	23964
Chr4	40591602	-	ENSBTAG00000017866	CD36	A	G	0.110319	0.101852	0.0542444	26602
Chr4	40592634	-	ENSBTAG00000017866	CD36	T	C	0.12398	0.119403	0.0605563	23349
Chr4	40592639	-	ENSBTAG00000017866	CD36	A	G	0.0922874	0.0875	0.0539129	24249
Chr4	40592644	-	ENSBTAG00000017866	CD36	C	G	0.0371932	0.0307692	0.0328104	24426
Chr4	40592829	-	ENSBTAG00000017866	CD36	T	G	0.103281	0.1	0.0564317	15794
Chr4	40592839	-	ENSBTAG00000017866	CD36	T	C	0.168833	0.162791	0.079245	19481
Chr4	40600013	-	ENSBTAG00000017866	CD36	C	C	0.0653618	0.0610687	0.0320035	40336
Chr4	40600168	-	ENSBTAG00000017866	CD36	T	G	0.131837	0.12931	0.0403712	44670
Chr4	40602242	-	ENSBTAG00000017866	CD36	C	G	0.105248	0.101124	0.0280713	106771
Chr4	40622262	-	ENSBTAG00000017866	CD36	T	G	0.276989	0.275229	0.041725	179324
Chr4	44666023	+	ENSBTAG00000014161	ARMC10	A	G	0.454679	0.458333	0.117397	11121
Chr4	44666028	+	ENSBTAG00000014161	ARMC10	C	G	0.424847	0.428571	0.118425	11019
Chr4	44666101	+	ENSBTAG00000014161	ARMC10	A	A	0.223157	0.22449	0.092181	11414
Chr4	44666102	+	ENSBTAG00000014161	ARMC10	A	A	0.163363	0.16	0.0790953	11545
Chr4	44666115	+	ENSBTAG00000014161	ARMC10	C	G	0.114458	0.105263	0.0740797	12442
Chr4	48571974	-	ENSBTAG00000005526	COG5	A	T	0.106289	0.1	0.0778274	10027
Chr4	48572059	-	ENSBTAG00000005526	COG5	C	G	0.294892	0.289474	0.127606	11491
Chr4	48572063	-	ENSBTAG00000005526	COG5	C	C	0.393829	0.391304	0.143609	11671
Chr4	48572773	+	ENSBTAG00000005524	HBP1	T	G	0.0481731	0.0357143	0.0536608	10377
Chr4	48572865	-	ENSBTAG00000005526	COG5	T	G	0.438718	0.44	0.142578	9096
Chr4	50794380	+	ENSBTAG00000036154		T	A	0.217758	0	0.312068	1049
Chr4	66766560	+	ENSBTAG00000007870	FKBP14	A	G	0.173651	0.125	0.212131	2201
Chr4	66861023	-	ENSBTAG00000016220	WIPF3	T	T	0.0582931	0	0.157131	1278
Chr4	68802155	-	ENSBTAG00000019020	TAX1BP1	T	T	0.0681916	0.0645161	0.0431003	20348
Chr4	68802833	-	ENSBTAG00000019020	TAX1BP1	T	T	0.0783601	0.0762712	0.0323802	42510
Chr4	77171409	-	ENSBTAG00000020704	RAMP3	T	G	0.134757	0.0666667	0.182259	2673
Chr4	77171435	-	ENSBTAG00000020704	RAMP3	A	A	0.194603	0.166667	0.222309	2559
Chr4	77967038	-	ENSBTAG00000013414	BLVRA	T	T	0.180989	0.166667	0.149966	4093
Chr4	77967056	-	ENSBTAG00000013414	BLVRA	T	G	0.0955257	0.0769231	0.103296	5018
Chr4	81807447	-	ENSBTAG00000001528	CDK13	C	G	0.134916	0.129032	0.121735	6185
Chr4	83311759	+	ENSBTAG00000000144		A	T	0.115778	0	0.198561	1563
Chr4	99549375	+	ENSBTAG00000013953	CALD1	T	G	0.100035	0.0869565	0.0670656	11084
Chr4	99549409	+	ENSBTAG00000013953	CALD1	C	G	0.326642	0.326087	0.119244	10374
Chr4	99549414	+	ENSBTAG00000013953	CALD1	A	G	0.280037	0.272727	0.111299	9762
Chr4	99549425	+	ENSBTAG00000013953	CALD1	A	T	0.196769	0.2	0.0941263	10139
Chr4	99549461	+	ENSBTAG00000013953	CALD1	C	A	0.124902	0.115385	0.086003	11687
Chr4	99549474	+	ENSBTAG00000013953	CALD1	A	A	0.447968	0.45	0.125891	10798
Chr4	99550265	+	ENSBTAG00000013953	CALD1	C	G	0.139722	0.125	0.0987582	8026
Chr4	99550269	+	ENSBTAG00000013953	CALD1	A	A	0.256976	0.25	0.138419	7727
Chr4	99550275	+	ENSBTAG00000013953	CALD1	A	G	0.349166	0.333333	0.143425	7772
Chr4	99550305	+	ENSBTAG00000013953	CALD1	A	G	0.20263	0.193548	0.110032	8137
Chr4	99550316	+	ENSBTAG00000013953	CALD1	G	G	0.12868	0.117647	0.102953	7618
Chr4	99550319	+	ENSBTAG00000013953	CALD1	T	G	0.463432	0.461538	0.150324	7666
Chr4	99550329	+	ENSBTAG00000013953	CALD1	C	G	0.210285	0.2	0.122577	8168
Chr4	99550357	+	ENSBTAG00000013953	CALD1	T	A	0.159574	0.148148	0.096427	10132
Chr4	99550435	+	ENSBTAG00000013953	CALD1	T	G	0.16249	0.150943	0.0924811	10425
Chr4	99550453	+	ENSBTAG00000013953	CALD1	T	T	0.0786465	0.0714286	0.0640092	11333
Chr4	99550469	+	ENSBTAG00000013953	CALD1	C	G	0.129572	0.12	0.0907202	11832
Chr4	99736202	-	ENSBTAG00000017905	WDR91	T	G	0.358511	0.333333	0.230296	3389
Chr4	99736344	-	ENSBTAG00000017905	WDR91	C	T	0.112802	0.0769231	0.137824	3671
Chr4	99879594	-	ENSBTAG00000031548		C	A	0.212857	0.190476	0.179721	3218
Chr4	99884237	-	ENSBTAG00000031548		C	T	0.391802	0.375	0.218998	4676
Chr4	106449862	+	ENSBTAG00000040281		A	T	0.118469	0	0.245311	853
Chr4	114418157	+	ENSBTAG00000007759	ABCB8	T	C	0.273447	0	0.367251	728
Chr4	115927812	+	ENSBTAG00000008032		C	G	0.79253	0.8125	0.173156	4268
Chr4	115928175	+	ENSBTAG00000008032		C	T	0.178128	0.166667	0.168925	3347
Chr4	115928177	+	ENSBTAG00000008032		T	G	0.316085	0.333333	0.201745	3349
Chr4	115929469	+	ENSBTAG00000008032		A	G	0.0738267	0	0.118797	2861
Chr4	115929514	+	ENSBTAG00000008032		C	G	0.151556	0.125	0.156382	3553
Chr5	17908883	+	ENSBTAG00000018743	C5H12orf29	A	A	0.0924262	0	0.128495	3248
Chr5	30213088	+	ENSBTAG00000017781	BCDIN3D	T	G	0.335593	0.333333	0.291118	1787
Chr5	32601479	+	ENSBTAG00000016414	VDR	A	G	0.256286	0.25	0.215173	2435
Chr5	32601555	+	ENSBTAG00000016414	VDR	C	G	0.111578	0.0714286	0.142946	3300
Chr5	32603393	+	ENSBTAG00000016414	VDR	T	G	0.0993017	0	0.187832	1956
Chr5	32603452	+	ENSBTAG00000016414	VDR	C	C	0.127504	0	0.190617	2018
Chr5	32603516	+	ENSBTAG00000016414	VDR	A	T	0.103954	0	0.151753	2688
Chr5	32603527	+	ENSBTAG00000016414	VDR	C	G	0.199058	0.166667	0.203689	2659
Chr5	43897053	-	ENSBTAG00000031950	RAB3IP	A	A	0.135483	0.125	0.0865748	10404
Chr5	43932896	-	ENSBTAG00000031950	RAB3IP	A	G	0.396971	0.396825	0.11098	14394
Chr5	43932899	-	ENSBTAG00000031950	RAB3IP	C	G	0.444482	0.439394	0.116278	13913
Chr5	43932961	-	ENSBTAG00000031950	RAB3IP	A	G	0.163449	0.16129	0.0865724	10717
Chr5	43933016	-	ENSBTAG00000031950	RAB3IP	A	A	0.291955	0.28	0.119279	11293
Chr5	43933017	-	ENSBTAG00000031950	RAB3IP	T	A	0.322838	0.314286	0.123611	11326
Chr5	43933559	-	ENSBTAG00000031950	RAB3IP	C	G	0.0604226	0.0540541	0.0490549	17166
Chr5	43933584	-	ENSBTAG00000031950	RAB3IP	A	G	0.0504416	0.0434783	0.0445462	18578
Chr5	43933965	-	ENSBTAG00000031950	RAB3IP	A	T	0.210831	0.208333	0.102914	11064
Chr5	43933968	-	ENSBTAG00000031950	RAB3IP	A	G	0.190104	0.179487	0.0986843	10717
Chr5	43933973	-	ENSBTAG00000031950	RAB3IP	C	G	0.0727114	0.0625	0.0615798	10824
Chr5	43933999	-	ENSBTAG00000031950	RAB3IP	C	G	0.10516	0.0967742	0.0757773	9553
Chr5	43934002	-	ENSBTAG00000031950	RAB3IP	T	C	0.0302028	0	0.0412727	9705
Chr5	43935197	-	ENSBTAG00000031950	RAB3IP	A	G	0.0831699	0.0793651	0.0557781	19745
Chr5	43935200	-	ENSBTAG00000031950	RAB3IP	G	G	0.0523171	0.0434783	0.0453119	18359
Chr5	45156320	+	ENSBTAG00000013496	CPM	C	G	0.140742	0.105263	0.157308	3023
Chr5	57169518	-	ENSBTAG00000017830	RBMS2	T	G	0.494275	0.5	0.234955	2742
Chr5	57169871	-	ENSBTAG00000017830	RBMS2	T	T	0.548348	0.571429	0.219516	3654
Chr5	75739079	+	ENSBTAG00000009064	CSF2RB	T	T	0.250811	0.25	0.067509	29009
Chr5	75739106	+	ENSBTAG00000009064	CSF2RB	A	A	0.381486	0.380952	0.0791696	30230
Chr5	75739418	+	ENSBTAG00000009064	CSF2RB	T	G	0.0777955	0.0681818	0.059018	12962
Chr5	75739514	+	ENSBTAG00000009064	CSF2RB	A	G	0.0941744	0.0384615	0.139009	3256
Chr5	75819596	+	ENSBTAG00000030648	MPST	A	G	0.188558	0.157895	0.202384	2345
Chr5	75824926	+	ENSBTAG00000030648	MPST	T	G	0.101796	0	0.16783	2155
Chr5	83191482	-	ENSBTAG00000005082	MED21	C	G	0.130068	0.111111	0.116311	6115
Chr5	83191502	-	ENSBTAG00000005082	MED21	C	G	0.126747	0.114286	0.108219	6280
Chr5	95227528	+	ENSBTAG00000002174	RERG	T	G	0.16558	0.125	0.181291	2361
Chr5	98420971	-	ENSBTAG00000014605	ETV6	A	G	0.145733	0.111111	0.179704	2517
Chr5	103995635	-	ENSBTAG00000003255	CD4	G	A	0.512951	0.5	0.253084	2935
Chr5	103995660	-	ENSBTAG00000003255	CD4	T	G	0.586441	0.583333	0.260513	2568
Chr5	104275585	+	ENSBTAG00000014729	MRPL51	T	G	0.502314	0.5	0.167681	5593
Chr5	104275618	+	ENSBTAG00000014729	MRPL51	T	A	0.14174	0.125	0.112519	5377
Chr5	104275630	+	ENSBTAG00000014729	MRPL51	C	G	0.38727	0.380952	0.183203	4384
Chr5	104275635	+	ENSBTAG00000014729	MRPL51	A	A	0.690076	0.695652	0.169933	4605
Chr5	104275636	+	ENSBTAG00000014729	MRPL51	A	G	0.342239	0.333333	0.162997	4723
Chr5	104275671	+	ENSBTAG00000014729	MRPL51	A	G	0.149153	0.136364	0.103679	7542
Chr5	104276237	+	ENSBTAG00000014729	MRPL51	C	C	0.130517	0.12	0.108672	5241
Chr5	104276240	+	ENSBTAG00000014729	MRPL51	C	G	0.252655	0.230769	0.160734	4907
Chr5	104276254	+	ENSBTAG00000014729	MRPL51	C	T	0.413885	0.4	0.180213	4762
Chr5	104276286	+	ENSBTAG00000014729	MRPL51	T	A	0.530072	0.529412	0.142216	6148
Chr5	104276293	+	ENSBTAG00000014729	MRPL51	T	C	0.212512	0.2	0.115586	6701
Chr5	104351251	-	ENSBTAG00000015312	LTBR	A	G	0.411242	0.4	0.25945	2301
Chr5	104351255	-	ENSBTAG00000015312	LTBR	C	G	0.229605	0.2	0.232308	2037
Chr5	104351267	-	ENSBTAG00000015312	LTBR	C	A	0.313244	0.25	0.281961	1922
Chr5	104351300	-	ENSBTAG00000015312	LTBR	A	G	0.158804	0	0.229393	1726
Chr5	104352002	-	ENSBTAG00000015312	LTBR	A	C	0.108473	0	0.162209	2650
Chr5	104352011	-	ENSBTAG00000015312	LTBR	A	G	0.0873359	0	0.164911	2620
Chr5	104394616	+	ENSBTAG00000002631	SCNN1A	T	T	0.140961	0	0.318551	410
Chr5	104394647	+	ENSBTAG00000002631	SCNN1A	A	G	0.102254	0	0.274393	457
Chr5	104511352	-	ENSBTAG00000014764	CD9	A	A	0.196701	0.185185	0.133989	6046
Chr5	104513812	-	ENSBTAG00000014764	CD9	C	T	0.0426244	0	0.0708765	4681
Chr5	104514602	-	ENSBTAG00000014764	CD9	A	T	0.0468823	0.0285714	0.0621913	8466
Chr5	104724560	+	ENSBTAG00000012265	VWF	T	T	0.181233	0	0.324765	623
Chr5	104724990	+	ENSBTAG00000012265	VWF	A	G	0.110462	0	0.248549	710
Chr5	104726262	+	ENSBTAG00000012265	VWF	A	G	0.0782219	0	0.18643	1153
Chr5	107474205	+	ENSBTAG00000007093	DDX11	T	A	0.0749622	0	0.166071	1207
Chr5	107474236	+	ENSBTAG00000007093	DDX11	A	G	0.247568	0.125	0.305415	1345
Chr5	113080420	-	ENSBTAG00000006423	PHF5A	C	A	0.0850866	0	0.125671	3075
Chr5	113083302	-	ENSBTAG00000006423	PHF5A	C	G	0.190069	0.166667	0.213852	2125
Chr5	113571749	-	ENSBTAG00000009509	NDUFA6	C	T	0.168597	0	0.248244	1310
Chr5	113572777	-	ENSBTAG00000009509	NDUFA6	T	C	0.21774	0.2	0.15345	4664
Chr5	113572795	-	ENSBTAG00000009509	NDUFA6	C	G	0.234037	0.222222	0.154546	4527
Chr5	113572821	-	ENSBTAG00000009509	NDUFA6	T	T	0.20528	0.181818	0.152031	4025
Chr5	114298571	-	ENSBTAG00000001057	ARFGAP3	C	G	0.13555	0.111111	0.141582	3982
Chr5	114298583	-	ENSBTAG00000001057	ARFGAP3	C	A	0.194311	0.181818	0.151689	3999
Chr5	114606491	+	ENSBTAG00000018073	TSPO	T	G	0.0859737	0	0.190505	1088
Chr5	114606499	+	ENSBTAG00000018073	TSPO	C	G	0.101951	0	0.219096	1186
Chr5	114606700	+	ENSBTAG00000018073	TSPO	T	G	0.186095	0	0.297301	1077
Chr5	114923463	-	ENSBTAG00000045957	SAMM50	C	C	0.149882	0.125	0.150158	5316
Chr5	114926111	-	ENSBTAG00000045957	SAMM50	C	G	0.204912	0	0.305805	1012
Chr5	114926119	-	ENSBTAG00000045957	SAMM50	T	C	0.119116	0	0.244719	955
Chr5	114926163	-	ENSBTAG00000045957	SAMM50	T	G	0.0665638	0	0.187356	955
Chr5	114968753	-	ENSBTAG00000003367		C	G	0.175777	0.169014	0.0734313	24380
Chr5	114968811	-	ENSBTAG00000003367		T	T	0.572342	0.575342	0.0976782	22489
Chr5	114968819	-	ENSBTAG00000003367		C	C	0.081708	0.0769231	0.047651	22740
Chr5	114968829	-	ENSBTAG00000003367		A	T	0.167626	0.162791	0.0669647	23452
Chr5	114968834	-	ENSBTAG00000003367		A	G	0.191156	0.1875	0.0762147	23910
Chr5	114968848	-	ENSBTAG00000003367		A	G	0.462926	0.461538	0.104811	22649
Chr5	114969661	-	ENSBTAG00000003367		G	G	0.191535	0.183333	0.0784598	20924
Chr5	114969670	-	ENSBTAG00000003367		T	C	0.654986	0.666667	0.103944	19107
Chr5	114969672	-	ENSBTAG00000003367		A	T	0.354818	0.352113	0.112567	18439
Chr5	114969675	-	ENSBTAG00000003367		A	G	0.345878	0.344828	0.106366	17858
Chr5	114969693	-	ENSBTAG00000003367		C	T	0.193867	0.181818	0.0834525	18378
Chr5	114969735	-	ENSBTAG00000003367		C	G	0.445145	0.444444	0.114465	15045
Chr6	2099867	-	ENSBTAG00000012658	TMA16	T	G	0.0923129	0.0789474	0.0820592	9613
Chr6	2099910	-	ENSBTAG00000012658	TMA16	T	G	0.113727	0.107143	0.08113	9794
Chr6	2099956	-	ENSBTAG00000012658	TMA16	A	G	0.103995	0.1	0.0781338	7462
Chr6	2099960	-	ENSBTAG00000012658	TMA16	C	G	0.171885	0.166667	0.111181	6436
Chr6	2635067	+	ENSBTAG00000034700	NAF1	T	G	0.131823	0	0.200124	1832
Chr6	2635126	+	ENSBTAG00000034700	NAF1	C	G	0.35755	0.333333	0.305646	1396
Chr6	3420550	-	ENSBTAG00000004942	EXOSC9	C	C	0.101211	0.0833333	0.0948253	6855
Chr6	3420561	-	ENSBTAG00000004942	EXOSC9	A	G	0.362865	0.333333	0.160225	6534
Chr6	3420568	-	ENSBTAG00000004942	EXOSC9	G	G	0.160855	0.142857	0.125361	6146
Chr6	3421334	-	ENSBTAG00000004942	EXOSC9	T	C	0.739941	0.75	0.153696	5409
Chr6	3421336	-	ENSBTAG00000004942	EXOSC9	A	T	0.290873	0.285714	0.155356	5505
Chr6	3421339	-	ENSBTAG00000004942	EXOSC9	A	G	0.580977	0.588235	0.154696	5431
Chr6	3421344	-	ENSBTAG00000004942	EXOSC9	C	G	0.0712129	0.0526316	0.0886913	5421
Chr6	14140257	-	ENSBTAG00000009632	LARP7	T	G	0.140675	0	0.23511	1522
Chr6	17796796	-	ENSBTAG00000011611	OSTC	T	C	0.328061	0.333333	0.20377	4489
Chr6	17797071	-	ENSBTAG00000011611	OSTC	T	G	0.619709	0.625	0.231249	3116
Chr6	17797074	-	ENSBTAG00000011611	OSTC	T	C	0.249856	0.222222	0.194754	3029
Chr6	18514233	-	ENSBTAG00000012972	CYP2U1	C	T	0.209395	0.166667	0.222166	2413
Chr6	18514249	-	ENSBTAG00000012972	CYP2U1	T	C	0.215364	0.166667	0.243591	1942
Chr6	37756071	-	ENSBTAG00000020536	HERC6	T	A	0.180946	0.176471	0.0899475	10371
Chr6	37756276	-	ENSBTAG00000020536	HERC6	A	G	0.232901	0.214286	0.123242	6543
Chr6	38028411	+	ENSBTAG00000017704	ABCG2	T	G	0.073518	0.0723982	0.0271649	51134
Chr6	38028450	+	ENSBTAG00000017704	ABCG2	A	G	0.185831	0.184524	0.0469278	50511
Chr6	38043936	-	ENSBTAG00000020031	PKD2	A	G	0.264682	0.25	0.216195	3045
Chr6	46726741	+	ENSBTAG00000001545	SLC34A2	C	T	0.0817118	0.0769231	0.0327814	132069
Chr6	46726748	+	ENSBTAG00000001545	SLC34A2	T	T	0.32115	0.320755	0.0636713	136146
Chr6	46726789	+	ENSBTAG00000001545	SLC34A2	A	G	0.250334	0.250633	0.0567135	145633
Chr6	46726821	+	ENSBTAG00000001545	SLC34A2	C	G	0.266301	0.266118	0.055899	150409
Chr6	46728160	+	ENSBTAG00000001545	SLC34A2	A	G	0.0748924	0.0731707	0.0259962	121395
Chr6	46728239	+	ENSBTAG00000001545	SLC34A2	C	A	0.194622	0.193487	0.0462521	145454
Chr6	46728240	+	ENSBTAG00000001545	SLC34A2	A	C	0.354408	0.356308	0.0627631	146278
Chr6	46728281	+	ENSBTAG00000001545	SLC34A2	A	G	0.09512	0.09375	0.0279966	168664
Chr6	46728298	+	ENSBTAG00000001545	SLC34A2	C	G	0.072762	0.0723861	0.0240557	176563
Chr6	58783174	+	ENSBTAG00000005773	PGM2	G	A	0.139424	0.111111	0.145002	3202
Chr6	58783188	+	ENSBTAG00000005773	PGM2	C	G	0.0711386	0	0.111593	3431
Chr6	59687528	-	ENSBTAG00000014031	TLR6	A	T	0.207512	0.191919	0.152124	26992
Chr6	59699789	-	ENSBTAG00000014031	TLR6	A	G	0.172442	0.15	0.163656	3181
Chr6	59701286	-	ENSBTAG00000014031	TLR6	A	G	0.0959441	0.0625	0.125419	3873
Chr6	59701811	-	ENSBTAG00000014031	TLR6	T	G	0.183708	0.173913	0.121616	7348
Chr6	59703618	-	ENSBTAG00000014031	TLR6	T	C	0.169475	0.142857	0.164998	4034
Chr6	59703647	-	ENSBTAG00000014031	TLR6	A	G	0.205039	0.2	0.161688	3897
Chr6	73457110	-	ENSBTAG00000010571	PPAT	C	G	0.287396	0.277778	0.147235	6823
Chr6	74150139	-	ENSBTAG00000019368	IGFBP7	A	G	0.920135	0.927835	0.0485907	43118
Chr6	87151440	+	ENSBTAG00000007695	CSN1S1	T	G	0.0836977	0.0834685	0.0183552	1506589
Chr6	87151814	+	ENSBTAG00000007695	CSN1S1	A	A	0.0759469	0.0744822	0.0162176	1706053
Chr6	87183915	-	ENSBTAG00000002632	CSN2	T	G	0.296484	0.292496	0.0475108	194954
Chr6	87184047	-	ENSBTAG00000002632	CSN2	T	G	0.179924	0.168643	0.0416724	191006
Chr6	87184071	-	ENSBTAG00000002632	CSN2	C	T	0.113483	0.113949	0.0252325	151639
Chr6	87184905	-	ENSBTAG00000002632	CSN2	A	G	0.0904147	0.0888158	0.0252532	139787
Chr6	87184945	-	ENSBTAG00000002632	CSN2	T	G	0.0535956	0.0519713	0.0178001	172325
Chr6	87193840	+	ENSBTAG00000048250	HTSN	T	T	0.130363	0.127273	0.047369	45129
Chr6	87193850	+	ENSBTAG00000048250	HTSN	T	G	0.178907	0.172619	0.0550211	49140
Chr6	87193893	+	ENSBTAG00000048250	HTSN	T	G	0.0488473	0.0449438	0.0263934	62881
Chr6	87381304	+	ENSBTAG00000039787	CSN3	T	G	0.148837	0.14711	0.0271572	179202
Chr6	87381333	+	ENSBTAG00000039787	CSN3	A	T	0.0835017	0.0810811	0.0181161	149100
Chr6	87381344	+	ENSBTAG00000039787	CSN3	A	A	0.204243	0.201238	0.0328108	149191
Chr6	87381345	+	ENSBTAG00000039787	CSN3	A	C	0.0803795	0.0802752	0.0167521	146154
Chr6	87381348	+	ENSBTAG00000039787	CSN3	T	A	0.455938	0.458182	0.0470716	148876
Chr6	87381364	+	ENSBTAG00000039787	CSN3	T	G	0.133454	0.132616	0.0274921	155438
Chr6	87381407	+	ENSBTAG00000039787	CSN3	C	T	0.104214	0.103163	0.0174497	222848
Chr6	87381417	+	ENSBTAG00000039787	CSN3	T	A	0.376295	0.372549	0.0322156	270013
Chr6	87381425	+	ENSBTAG00000039787	CSN3	A	G	0.529832	0.530303	0.0423351	272585
Chr6	87381482	+	ENSBTAG00000039787	CSN3	T	T	0.0869845	0.0854599	0.0166715	420674
Chr6	87381727	+	ENSBTAG00000039787	CSN3	T	T	0.0732696	0.0730012	0.0142916	279177
Chr6	87381731	+	ENSBTAG00000039787	CSN3	T	T	0.25448	0.25393	0.0309574	265764
Chr6	87381740	+	ENSBTAG00000039787	CSN3	A	T	0.0576531	0.0562249	0.0146875	255960
Chr6	87381804	+	ENSBTAG00000039787	CSN3	T	A	0.287216	0.287968	0.0300229	240102
Chr6	87381805	+	ENSBTAG00000039787	CSN3	A	A	0.14588	0.145485	0.0198413	237442
Chr6	87381808	+	ENSBTAG00000039787	CSN3	C	T	0.126122	0.126516	0.0189243	238057
Chr6	87381810	+	ENSBTAG00000039787	CSN3	T	C	0.144537	0.145015	0.0205936	245414
Chr6	87381814	+	ENSBTAG00000039787	CSN3	T	T	0.706076	0.710145	0.0353962	251742
Chr6	87381822	+	ENSBTAG00000039787	CSN3	T	T	0.0858078	0.0855978	0.0153367	283113
Chr6	87381876	+	ENSBTAG00000039787	CSN3	T	A	0.127996	0.127932	0.01951	313441
Chr6	87381884	+	ENSBTAG00000039787	CSN3	T	G	0.260717	0.260563	0.0311182	323477
Chr6	87384563	+	ENSBTAG00000039787	CSN3	T	G	0.143245	0.145161	0.0415239	183064
Chr6	87902616	+	ENSBTAG00000016795	RUFY3	T	T	0.252157	0.222222	0.164579	4768
Chr6	87902664	+	ENSBTAG00000016795	RUFY3	A	G	0.121221	0.105263	0.112273	4445
Chr6	87902685	+	ENSBTAG00000016795	RUFY3	C	T	0.11877	0.1	0.109324	5116
Chr6	87902687	+	ENSBTAG00000016795	RUFY3	T	C	0.125928	0.117647	0.107595	5015
Chr6	87902752	+	ENSBTAG00000016795	RUFY3	T	G	0.583571	0.588235	0.168396	5615
Chr6	87902768	+	ENSBTAG00000016795	RUFY3	T	C	0.0821719	0.0714286	0.0837126	5567
Chr6	87903326	+	ENSBTAG00000016795	RUFY3	A	T	0.0872928	0	0.122971	3171
Chr6	87903376	+	ENSBTAG00000016795	RUFY3	C	G	0.151724	0.142857	0.138371	4139
Chr6	87903379	+	ENSBTAG00000016795	RUFY3	T	T	0.291115	0.285714	0.173479	4172
Chr6	87903394	+	ENSBTAG00000016795	RUFY3	A	T	0.186785	0.166667	0.149959	4674
Chr6	87903405	+	ENSBTAG00000016795	RUFY3	C	G	0.201093	0.190476	0.156595	4838
Chr6	87903456	+	ENSBTAG00000016795	RUFY3	T	A	0.0983907	0.0769231	0.119343	4204
Chr6	92062343	-	ENSBTAG00000007189	RCHY1	T	G	0.358633	0.352941	0.136612	8017
Chr6	93635597	-	ENSBTAG00000000599	CCNI	T	C	0.118859	0	0.181303	2212
Chr6	93638422	-	ENSBTAG00000000599	CCNI	A	G	0.398052	0.384615	0.147289	6153
Chr6	93638492	-	ENSBTAG00000000599	CCNI	T	G	0.0444719	0	0.0693909	6269
Chr6	93638494	-	ENSBTAG00000000599	CCNI	T	T	0.269511	0.25	0.154046	6247
Chr6	93639303	-	ENSBTAG00000000599	CCNI	A	G	0.225441	0.214286	0.189102	2945
Chr6	99017022	+	ENSBTAG00000014805	ENOPH1	G	C	0.157906	0	0.244615	1230
Chr6	99017036	+	ENSBTAG00000014805	ENOPH1	T	G	0.189599	0	0.272326	1192
Chr6	99017104	+	ENSBTAG00000014805	ENOPH1	T	G	0.197604	0.111111	0.250515	1805
Chr6	99027058	+	ENSBTAG00000014805	ENOPH1	T	G	0.25349	0.2	0.281677	1702
Chr6	99027146	+	ENSBTAG00000014805	ENOPH1	T	C	0.177384	0.111111	0.224326	1710
Chr6	99027155	+	ENSBTAG00000014805	ENOPH1	G	G	0.130433	0	0.19835	1939
Chr6	99862038	-	ENSBTAG00000005745	HPSE	C	T	0.0763109	0	0.138284	3014
Chr6	99862054	-	ENSBTAG00000005745	HPSE	T	C	0.178815	0.111111	0.233229	2251
Chr6	99862056	-	ENSBTAG00000005745	HPSE	C	T	0.103023	0	0.179548	2268
Chr6	99862093	-	ENSBTAG00000005745	HPSE	C	C	0.259588	0.2	0.237094	3313
Chr6	99862424	-	ENSBTAG00000005745	HPSE	T	C	0.168525	0.0833333	0.210947	4297
Chr6	99862428	-	ENSBTAG00000005745	HPSE	A	T	0.166945	0.142857	0.158934	4386
Chr6	99862442	-	ENSBTAG00000005745	HPSE	T	G	0.413722	0.4	0.218776	4771
Chr6	99862852	-	ENSBTAG00000005745	HPSE	T	C	0.125039	0.1	0.131618	5231
Chr6	99862857	-	ENSBTAG00000005745	HPSE	C	G	0.245441	0.222222	0.190398	5294
Chr6	104134992	+	ENSBTAG00000011354	NUDT9	T	G	0.305745	0.307692	0.108578	13261
Chr6	107891632	-	ENSBTAG00000001505	GRK4	T	C	0.160362	0.125	0.183079	3086
Chr6	107891637	-	ENSBTAG00000001505	GRK4	A	G	0.117811	0.0769231	0.169235	3098
Chr6	108313816	-	ENSBTAG00000027453	RNF4	C	C	0.135292	0.125	0.0876374	9820
Chr6	108315871	-	ENSBTAG00000027453	RNF4	C	C	0.196321	0.190476	0.104077	7851
Chr6	108315913	-	ENSBTAG00000027453	RNF4	T	C	0.33039	0.3125	0.139861	6966
Chr6	108316826	-	ENSBTAG00000027453	RNF4	A	G	0.419986	0.419355	0.163561	7510
Chr6	108316837	-	ENSBTAG00000027453	RNF4	G	A	0.0638529	0.05	0.0722522	7497
Chr6	108316844	-	ENSBTAG00000027453	RNF4	A	A	0.302785	0.3	0.137471	7516
Chr6	108316854	-	ENSBTAG00000027453	RNF4	A	G	0.149883	0.142857	0.0995691	8150
Chr6	108768583	+	ENSBTAG00000005964	PIGG	C	G	0.232843	0.166667	0.274458	1605
Chr6	108768601	+	ENSBTAG00000005964	PIGG	A	G	0.107829	0	0.189841	1843
Chr6	108768610	+	ENSBTAG00000005964	PIGG	C	G	0.220881	0.142857	0.267363	2207
Chr6	109839763	-	ENSBTAG00000017921	NELFA	T	C	0.129514	0	0.196709	1910
Chr6	117741149	-	ENSBTAG00000040333	QDPR	T	G	0.147698	0	0.218111	1576
Chr6	117742563	-	ENSBTAG00000040333	QDPR	C	C	0.182631	0.1	0.23257	1582
Chr6	117742568	-	ENSBTAG00000040333	QDPR	T	G	0.252191	0.2	0.274582	1568
Chr6	117742578	-	ENSBTAG00000040333	QDPR	T	G	0.166811	0	0.246094	1475
Chr6	119353999	+	ENSBTAG00000047876	SH3TC1	C	A	0.122009	0	0.218692	1449
Chr6	119354011	+	ENSBTAG00000047876	SH3TC1	C	A	0.394748	0.333333	0.340971	1402
Chr7	1202582	+	ENSBTAG00000004856	RNF130	T	C	0.153325	0.142857	0.104601	7824
Chr7	1202598	+	ENSBTAG00000004856	RNF130	T	C	0.314196	0.307692	0.145354	7722
Chr7	1297661	+	ENSBTAG00000015611	TBC1D9B	T	C	0.380219	0.363636	0.207391	4906
Chr7	2924656	-	ENSBTAG00000007725	ARF3	T	C	0.154414	0.151515	0.090037	10697
Chr7	2924661	-	ENSBTAG00000007725	ARF3	C	G	0.145625	0.137931	0.0877249	10630
Chr7	2924678	-	ENSBTAG00000007725	ARF3	T	G	0.150577	0.138889	0.0988058	9608
Chr7	2924714	-	ENSBTAG00000007725	ARF3	G	C	0.198408	0.2	0.103497	8711
Chr7	2927252	-	ENSBTAG00000007725	ARF3	T	T	0.077168	0.0555556	0.0966615	4099
Chr7	3604683	+	ENSBTAG00000007128	ATP13A1	T	A	0.467682	0.5	0.249835	3042
Chr7	3604684	+	ENSBTAG00000007128	ATP13A1	A	G	0.375669	0.333333	0.249078	3065
Chr7	3604697	+	ENSBTAG00000007128	ATP13A1	C	T	0.173414	0.166667	0.175568	3069
Chr7	3605181	+	ENSBTAG00000007128	ATP13A1	A	T	0.150606	0.111111	0.18414	2440
Chr7	4764539	-	ENSBTAG00000002566	PGPEP1	T	G	0.259862	0.235294	0.224963	3451
Chr7	4764551	-	ENSBTAG00000002566	PGPEP1	T	C	0.548092	0.545455	0.267748	2824
Chr7	4764553	-	ENSBTAG00000002566	PGPEP1	A	T	0.296382	0.272727	0.242878	2829
Chr7	4764556	-	ENSBTAG00000002566	PGPEP1	C	G	0.191911	0.142857	0.210489	2740
Chr7	4765272	-	ENSBTAG00000002566	PGPEP1	T	T	0.463987	0.444444	0.266949	2372
Chr7	4765275	-	ENSBTAG00000002566	PGPEP1	C	G	0.343135	0.333333	0.274278	2177
Chr7	4765284	-	ENSBTAG00000002566	PGPEP1	T	C	0.299086	0.25	0.249187	2343
Chr7	4765295	-	ENSBTAG00000002566	PGPEP1	A	G	0.277362	0.230769	0.254534	2329
Chr7	4765339	-	ENSBTAG00000002566	PGPEP1	T	T	0.49206	0.5	0.281233	2271
Chr7	4768254	-	ENSBTAG00000002566	PGPEP1	A	G	0.208884	0.181818	0.198121	3321
Chr7	4768301	-	ENSBTAG00000002566	PGPEP1	T	C	0.0531603	0	0.109615	3427
Chr7	5273791	-	ENSBTAG00000046750	B3GNT3	C	A	0.0595537	0	0.17109	1420
Chr7	5274058	-	ENSBTAG00000046750	B3GNT3	T	G	0.493066	0.5	0.406606	963
Chr7	5274066	-	ENSBTAG00000046750	B3GNT3	T	C	0.368155	0.333333	0.378072	1045
Chr7	5274071	-	ENSBTAG00000046750	B3GNT3	A	G	0.172878	0	0.275761	1051
Chr7	5274110	-	ENSBTAG00000046750	B3GNT3	A	G	0.14583	0	0.274321	1086
Chr7	5274145	-	ENSBTAG00000046750	B3GNT3	C	G	0.201215	0	0.324453	848
Chr7	5274851	-	ENSBTAG00000046750	B3GNT3	A	A	0.0795216	0	0.185973	1124
Chr7	5274867	-	ENSBTAG00000046750	B3GNT3	T	G	0.235813	0	0.320936	1013
Chr7	5274904	-	ENSBTAG00000046750	B3GNT3	C	G	0.0763302	0	0.208171	884
Chr7	5274939	-	ENSBTAG00000046750	B3GNT3	G	G	0.348996	0	0.40076	742
Chr7	5747239	+	ENSBTAG00000025809	ABHD8	A	G	0.169343	0	0.278267	1042
Chr7	5747270	+	ENSBTAG00000025809	ABHD8	C	G	0.188859	0	0.278517	1157
Chr7	5747276	+	ENSBTAG00000025809	ABHD8	C	A	0.663217	0.75	0.369012	1181
Chr7	5747277	+	ENSBTAG00000025809	ABHD8	A	T	0.275106	0.25	0.31169	1186
Chr7	5747292	+	ENSBTAG00000025809	ABHD8	A	G	0.250588	0.166667	0.301996	1114
Chr7	5748400	+	ENSBTAG00000025809	ABHD8	T	G	0.243731	0.166667	0.272034	1688
Chr7	5748447	+	ENSBTAG00000025809	ABHD8	C	G	0.148643	0	0.241682	1302
Chr7	7908562	-	ENSBTAG00000038696	RAB8A	C	A	0.373736	0.333333	0.234701	3221
Chr7	7909389	-	ENSBTAG00000038696	RAB8A	T	C	0.11367	0	0.195092	1626
Chr7	7909405	-	ENSBTAG00000038696	RAB8A	T	G	0.0962674	0	0.183126	1616
Chr7	8780937	+	ENSBTAG00000010439	AKAP8L	T	C	0.0996752	0.0869565	0.0866702	7415
Chr7	8782310	+	ENSBTAG00000010439	AKAP8L	C	A	0.278008	0.266667	0.110931	10305
Chr7	8782839	+	ENSBTAG00000010439	AKAP8L	A	G	0.233073	0.222222	0.138965	5600
Chr7	8782872	+	ENSBTAG00000010439	AKAP8L	C	A	0.271778	0.269231	0.141881	6056
Chr7	8782873	+	ENSBTAG00000010439	AKAP8L	A	T	0.245913	0.235294	0.137923	6435
Chr7	8786021	+	ENSBTAG00000010439	AKAP8L	T	C	0.0756671	0.0588235	0.0800941	6410
Chr7	12410062	-	ENSBTAG00000017037	PKN1	T	G	0.0648542	0	0.115634	2733
Chr7	12410126	-	ENSBTAG00000017037	PKN1	T	G	0.139203	0.111111	0.144136	3495
Chr7	12412091	-	ENSBTAG00000017037	PKN1	C	C	0.213261	0.166667	0.230689	2140
Chr7	12746044	-	ENSBTAG00000016933	IL27RA	C	G	0.0951081	0	0.22437	1007
Chr7	12746166	-	ENSBTAG00000016933	IL27RA	A	G	0.116986	0	0.24385	908
Chr7	12746168	-	ENSBTAG00000016933	IL27RA	T	A	0.118314	0	0.254865	906
Chr7	12746241	-	ENSBTAG00000016933	IL27RA	T	C	0.368209	0.333333	0.365847	1084
Chr7	12749556	-	ENSBTAG00000016933	IL27RA	T	A	0.0939191	0	0.175323	1920
Chr7	12749661	-	ENSBTAG00000016933	IL27RA	C	G	0.186817	0	0.276764	1287
Chr7	12751627	-	ENSBTAG00000016933	IL27RA	A	G	0.0797564	0	0.195344	1000
Chr7	12752886	-	ENSBTAG00000016933	IL27RA	A	T	0.154494	0	0.221762	1815
Chr7	13557153	+	ENSBTAG00000016352	STX10	T	G	0.089336	0	0.187797	1239
Chr7	13557196	+	ENSBTAG00000016352	STX10	T	G	0.252802	0.166667	0.308294	1096
Chr7	13557235	+	ENSBTAG00000016352	STX10	A	G	0.127142	0	0.222039	1397
Chr7	13914405	+	ENSBTAG00000011811	TNPO2	A	G	0.0993278	0	0.142245	2386
Chr7	15409791	+	ENSBTAG00000046265		T	G	0.31223	0.3	0.200535	3739
Chr7	15514481	-	ENSBTAG00000025148	FBXL12	A	G	0.0711656	0	0.163718	1515
Chr7	15514499	-	ENSBTAG00000025148	FBXL12	C	G	0.145421	0	0.257082	1227
Chr7	15516800	-	ENSBTAG00000025148	FBXL12	T	T	0.11438	0	0.177391	1994
Chr7	15545244	+	ENSBTAG00000016988	PIN1	G	A	0.0658977	0.0571429	0.0618495	7189
Chr7	16092517	-	ENSBTAG00000015742	ICAM3	T	G	0.0904193	0	0.209059	1021
Chr7	16963066	-	ENSBTAG00000002148	RAB3D	T	G	0.108081	0.0833333	0.128361	3038
Chr7	17074630	-	ENSBTAG00000014415	ZNF653	T	G	0.390074	0	0.439567	596
Chr7	17083276	-	ENSBTAG00000014415	ZNF653	T	G	0.216685	0	0.338002	812
Chr7	17575135	-	ENSBTAG00000018894	PEX11G	T	C	0.173891	0.125	0.204112	2287
Chr7	17575179	-	ENSBTAG00000018894	PEX11G	T	T	0.305998	0.285714	0.276092	1904
Chr7	17575205	-	ENSBTAG00000018894	PEX11G	G	G	0.106573	0	0.19294	1640
Chr7	17575220	-	ENSBTAG00000018894	PEX11G	C	G	0.499479	0.5	0.301027	1536
Chr7	17575272	-	ENSBTAG00000018894	PEX11G	A	T	0.179795	0.125	0.232663	1719
Chr7	17577781	-	ENSBTAG00000018894	PEX11G	G	G	0.151257	0.125	0.155915	3367
Chr7	17577810	-	ENSBTAG00000018894	PEX11G	T	T	0.17429	0.142857	0.181721	2940
Chr7	17577836	-	ENSBTAG00000018894	PEX11G	C	G	0.257004	0.2	0.24474	1994
Chr7	17577856	-	ENSBTAG00000018894	PEX11G	T	G	0.31346	0.285714	0.259334	1927
Chr7	17577896	-	ENSBTAG00000018894	PEX11G	A	G	0.244022	0.222222	0.22251	2447
Chr7	18202310	-	ENSBTAG00000002469	KANK3	T	C	0.119975	0.0909091	0.137966	3321
Chr7	18202779	-	ENSBTAG00000002469	KANK3	A	T	0.37585	0.363636	0.239139	2947
Chr7	18202845	-	ENSBTAG00000002469	KANK3	T	T	0.145288	0.0909091	0.191409	2041
Chr7	18269995	+	ENSBTAG00000021036	MARCH2	A	G	0.230399	0.2	0.192353	3010
Chr7	18272020	+	ENSBTAG00000021036	MARCH2	T	G	0.371751	0	0.421559	580
Chr7	18272025	+	ENSBTAG00000021036	MARCH2	A	T	0.10886	0	0.255128	622
Chr7	18272083	+	ENSBTAG00000021036	MARCH2	A	A	0.0545766	0	0.176571	1149
Chr7	18272095	+	ENSBTAG00000021036	MARCH2	A	C	0.123811	0	0.226823	1259
Chr7	18272099	+	ENSBTAG00000021036	MARCH2	C	C	0.108959	0	0.209941	1289
Chr7	18272285	+	ENSBTAG00000021036	MARCH2	T	G	0.367707	0.363636	0.181809	4164
Chr7	18276297	+	ENSBTAG00000021036	MARCH2	T	G	0.134912	0	0.229552	1420
Chr7	18399579	-	ENSBTAG00000014207	ADAMTS10	C	G	0.463628	0.5	0.426831	780
Chr7	18399690	-	ENSBTAG00000014207	ADAMTS10	C	G	0.409144	0.333333	0.416979	828
Chr7	18399723	-	ENSBTAG00000014207	ADAMTS10	A	G	0.101318	0	0.219699	936
Chr7	19780722	-	ENSBTAG00000001796	CATSPERD	T	G	0.138305	0	0.258594	1109
Chr7	19780895	-	ENSBTAG00000001796	CATSPERD	A	G	0.132089	0	0.269457	761
Chr7	19780896	-	ENSBTAG00000001796	CATSPERD	T	A	0.0620423	0	0.204909	739
Chr7	20480788	+	ENSBTAG00000031673	ARRDC5	T	A	0.0790539	0	0.170725	2040
Chr7	20480886	+	ENSBTAG00000031673	ARRDC5	A	G	0.0839907	0	0.14587	2489
Chr7	20481001	+	ENSBTAG00000031673	ARRDC5	T	G	0.154952	0	0.214116	1870
Chr7	20507875	+	ENSBTAG00000011805	PLIN3	A	A	0.0540316	0.0416667	0.0661173	7461
Chr7	20508311	+	ENSBTAG00000011805	PLIN3	T	T	0.171248	0.173913	0.105799	7081
Chr7	20511109	+	ENSBTAG00000011805	PLIN3	C	C	0.278213	0.272727	0.128291	6715
Chr7	20517430	+	ENSBTAG00000011805	PLIN3	T	G	0.0658352	0	0.136063	2115
Chr7	20520033	+	ENSBTAG00000011805	PLIN3	A	G	0.131879	0	0.196186	2670
Chr7	20520076	+	ENSBTAG00000011805	PLIN3	C	A	0.0959597	0	0.165647	2748
Chr7	20520100	+	ENSBTAG00000011805	PLIN3	C	G	0.0917276	0	0.12818	3229
Chr7	20520104	+	ENSBTAG00000011805	PLIN3	A	G	0.112503	0.0769231	0.145253	3154
Chr7	20520851	+	ENSBTAG00000011805	PLIN3	T	C	0.179044	0.157895	0.151408	4885
Chr7	20523336	+	ENSBTAG00000011805	PLIN3	A	G	0.161821	0.153846	0.121891	6092
Chr7	20955141	-	ENSBTAG00000006005	MPND	T	T	0.155601	0.117647	0.176979	3111
Chr7	21141746	+	ENSBTAG00000024450	MAP2K2	C	A	0.115662	0.0869565	0.141874	3157
Chr7	21141747	+	ENSBTAG00000024450	MAP2K2	A	T	0.153757	0.125	0.167729	3156
Chr7	21142628	+	ENSBTAG00000024450	MAP2K2	T	G	0.114464	0.0952381	0.129258	3035
Chr7	21142640	+	ENSBTAG00000024450	MAP2K2	C	G	0.208539	0.181818	0.181422	3510
Chr7	21142647	+	ENSBTAG00000024450	MAP2K2	C	A	0.161766	0.15	0.156652	3737
Chr7	21453514	-	ENSBTAG00000018342	TJP3	C	C	0.210039	0.2	0.110218	7485
Chr7	21453524	-	ENSBTAG00000018342	TJP3	A	T	0.61871	0.612903	0.13341	6755
Chr7	21453907	-	ENSBTAG00000018342	TJP3	T	T	0.507649	0.512195	0.129176	9704
Chr7	21453917	-	ENSBTAG00000018342	TJP3	A	T	0.0846897	0.0769231	0.0603249	9564
Chr7	21453920	-	ENSBTAG00000018342	TJP3	A	G	0.178907	0.170732	0.0949032	9601
Chr7	21453959	-	ENSBTAG00000018342	TJP3	T	G	0.0999591	0.0857143	0.0773369	9172
Chr7	22071974	-	ENSBTAG00000012868	ZNF77	A	G	0.216093	0	0.341581	662
Chr7	28660235	-	ENSBTAG00000014974	GRAMD3	T	T	0.255294	0.25	0.198803	3056
Chr7	28660245	-	ENSBTAG00000014974	GRAMD3	A	C	0.102385	0.0625	0.135119	3526
Chr7	40014780	+	ENSBTAG00000025426	NSD1	C	G	0.0272751	0	0.0572917	6113
Chr7	40595732	+	ENSBTAG00000006371	RMND5B	T	C	0.380094	0.333333	0.333802	1427
Chr7	40595975	+	ENSBTAG00000006371	RMND5B	G	G	0.123991	0	0.229858	1466
Chr7	40649725	-	ENSBTAG00000013628	PHYKPL	A	C	0.0786672	0	0.120117	2841
Chr7	40649758	-	ENSBTAG00000013628	PHYKPL	A	G	0.15157	0.142857	0.157977	3393
Chr7	40649767	-	ENSBTAG00000013628	PHYKPL	C	G	0.294918	0.272727	0.21434	3462
Chr7	47844275	+	ENSBTAG00000021519	CAMLG	T	T	0.104435	0	0.177023	1575
Chr7	47844301	+	ENSBTAG00000021519	CAMLG	C	G	0.216409	0.111111	0.28245	1393
Chr7	52263931	+	ENSBTAG00000008224	PAIP2	T	G	0.504975	0.5	0.15555	5691
Chr7	52263939	+	ENSBTAG00000008224	PAIP2	C	G	0.0731578	0.0588235	0.0761647	5848
Chr7	52263972	+	ENSBTAG00000008224	PAIP2	G	A	0.0668088	0.05	0.0734367	6784
Chr7	52265051	+	ENSBTAG00000008224	PAIP2	A	G	0.0840505	0.075	0.0671685	8224
Chr7	52265072	+	ENSBTAG00000008224	PAIP2	T	G	0.772965	0.78125	0.110643	9610
Chr7	52265132	+	ENSBTAG00000008224	PAIP2	T	C	0.671702	0.666667	0.130853	8984
Chr7	53412796	-	ENSBTAG00000001449	SRA1	T	C	0.101798	0.09375	0.0933772	6268
Chr7	63338438	+	ENSBTAG00000012768	HMGXB3	T	T	0.0662839	0.0384615	0.0996491	5249
Chr7	64947756	-	ENSBTAG00000008340	ATOX1	C	G	0.193162	0.142857	0.224578	1977
Chr7	64948696	-	ENSBTAG00000008340	ATOX1	C	G	0.417735	0.428571	0.267703	2298
Chr7	112335144	+	ENSBTAG00000009667	SLC25A46	C	T	0.156507	0.142857	0.104611	6822
Chr7	112335227	+	ENSBTAG00000009667	SLC25A46	T	G	0.12684	0.115385	0.103664	6756
Chr7	112335285	+	ENSBTAG00000009667	SLC25A46	A	A	0.0831565	0.0769231	0.0727292	8010
Chr7	112335316	+	ENSBTAG00000009667	SLC25A46	A	T	0.297118	0.294118	0.124194	9699
Chr8	909147	+	ENSBTAG00000001081	PALLD	T	C	0.157645	0	0.246912	1363
Chr8	909209	+	ENSBTAG00000001081	PALLD	C	G	0.644824	0.863636	0.418398	969
Chr8	909237	+	ENSBTAG00000001081	PALLD	A	T	0.153439	0	0.272421	1242
Chr8	7438746	-	ENSBTAG00000012432	FDFT1	T	C	0.0796206	0.0526316	0.0990808	6148
Chr8	7438751	-	ENSBTAG00000012432	FDFT1	T	G	0.21718	0.210526	0.143305	5954
Chr8	7438761	-	ENSBTAG00000012432	FDFT1	A	G	0.190196	0.176471	0.144209	5350
Chr8	7438858	-	ENSBTAG00000012432	FDFT1	A	G	0.310857	0.3	0.186469	3698
Chr8	7440162	-	ENSBTAG00000012432	FDFT1	A	G	0.432143	0.428571	0.21841	3227
Chr8	7440201	-	ENSBTAG00000012432	FDFT1	T	G	0.138538	0.105263	0.142411	3609
Chr8	38733881	-	ENSBTAG00000018347	IL33	A	G	0.293158	0.25	0.226962	3657
Chr8	38733904	-	ENSBTAG00000018347	IL33	T	G	0.235463	0.2	0.230953	2394
Chr8	38734147	-	ENSBTAG00000018347	IL33	C	G	0.0714787	0	0.115825	3302
Chr8	38736788	-	ENSBTAG00000018347	IL33	A	G	0.196493	0.181818	0.158573	4757
Chr8	40193607	-	ENSBTAG00000019125	SLC1A1	T	G	0.311852	0.285714	0.262946	2204
Chr8	40193620	-	ENSBTAG00000019125	SLC1A1	A	G	0.104586	0	0.170195	2154
Chr8	40193635	-	ENSBTAG00000019125	SLC1A1	G	G	0.0861564	0	0.154244	2196
Chr8	40194746	-	ENSBTAG00000019125	SLC1A1	A	G	0.145632	0.111111	0.180273	2706
Chr8	40194777	-	ENSBTAG00000019125	SLC1A1	C	G	0.0774306	0	0.13927	2654
Chr8	40195011	-	ENSBTAG00000019125	SLC1A1	T	G	0.369225	0.333333	0.294312	2411
Chr8	40195109	-	ENSBTAG00000019125	SLC1A1	C	G	0.138316	0	0.189776	2239
Chr8	40195119	-	ENSBTAG00000019125	SLC1A1	C	C	0.303571	0.285714	0.249782	2416
Chr8	40195139	-	ENSBTAG00000019125	SLC1A1	T	G	0.1544	0.1	0.200386	2586
Chr8	40195164	-	ENSBTAG00000019125	SLC1A1	A	A	0.131537	0.0909091	0.164983	2827
Chr8	44594808	+	ENSBTAG00000000269		C	G	0.196819	0.1875	0.128815	5937
Chr8	44594833	+	ENSBTAG00000000269		G	G	0.0956158	0.0833333	0.0879274	6153
Chr8	44594852	+	ENSBTAG00000000269		T	C	0.189961	0.181818	0.129126	6147
Chr8	44594855	+	ENSBTAG00000000269		T	G	0.223813	0.222222	0.143483	6383
Chr8	44595085	+	ENSBTAG00000000269		A	G	0.0881173	0.0714286	0.0867689	6317
Chr8	44595108	+	ENSBTAG00000000269		T	T	0.401238	0.384615	0.160864	6036
Chr8	44595497	+	ENSBTAG00000000269		G	A	0.0777419	0.0666667	0.0809734	6460
Chr8	45684117	+	ENSBTAG00000011770	TJP2	T	G	0.206927	0.195122	0.136034	12600
Chr8	45684122	+	ENSBTAG00000011770	TJP2	T	C	0.255767	0.244898	0.105376	12852
Chr8	45685770	+	ENSBTAG00000011770	TJP2	T	G	0.172377	0.166667	0.139279	4282
Chr8	54529250	+	ENSBTAG00000013960	PSAT1	T	A	0.203288	0.196721	0.0875581	15688
Chr8	54529251	+	ENSBTAG00000013960	PSAT1	A	A	0.217495	0.22449	0.0889262	15748
Chr8	63359276	-	ENSBTAG00000009734	XPA	A	T	0.0805183	0.0526316	0.107314	4057
Chr8	63359286	-	ENSBTAG00000009734	XPA	T	G	0.174338	0.153846	0.158573	3815
Chr8	64334128	+	ENSBTAG00000009037	GALNT12	G	A	0.149353	0	0.289491	681
Chr8	64334129	+	ENSBTAG00000009037	GALNT12	A	G	0.196834	0	0.329338	679
Chr8	65781157	-	ENSBTAG00000044003	TEX10	C	C	0.129422	0.117647	0.0983662	9072
Chr8	67505280	+	ENSBTAG00000012855	LPL	T	C	0.100844	0.097561	0.0446692	37027
Chr8	67505896	+	ENSBTAG00000012855	LPL	T	A	0.0456057	0.042735	0.0282742	47099
Chr8	67505901	+	ENSBTAG00000012855	LPL	A	T	0.0351495	0.0314465	0.0249867	46553
Chr8	67507035	+	ENSBTAG00000012855	LPL	T	G	0.129771	0.12782	0.0347318	96226
Chr8	70233862	+	ENSBTAG00000019225	SLC39A14	T	T	0.244805	0.230769	0.188156	3748
Chr8	70382372	+	ENSBTAG00000014401	SORBS3	C	A	0.110502	0	0.18526	2067
Chr8	70382395	+	ENSBTAG00000014401	SORBS3	C	G	0.243426	0.2	0.273293	1761
Chr8	70382443	+	ENSBTAG00000014401	SORBS3	T	A	0.098994	0	0.245402	763
Chr8	70382803	+	ENSBTAG00000014401	SORBS3	C	C	0.0586221	0	0.124943	2607
Chr8	70382889	+	ENSBTAG00000014401	SORBS3	A	G	0.310949	0.285714	0.199465	4129
Chr8	73088739	-	ENSBTAG00000001219		C	G	0.456518	0.5	0.349753	12271
Chr8	75838553	+	ENSBTAG00000005958	PTK2B	T	G	0.11076	0	0.166009	2901
Chr8	75838597	+	ENSBTAG00000005958	PTK2B	C	G	0.123991	0	0.198322	1672
Chr8	75838624	+	ENSBTAG00000005958	PTK2B	C	G	0.112151	0	0.235512	937
Chr8	75838782	+	ENSBTAG00000005958	PTK2B	T	T	0.0817399	0	0.215449	1062
Chr8	75838796	+	ENSBTAG00000005958	PTK2B	T	G	0.356849	0.333333	0.344869	1408
Chr8	75838840	+	ENSBTAG00000005958	PTK2B	T	G	0.209631	0.111111	0.266644	1850
Chr8	75838893	+	ENSBTAG00000005958	PTK2B	G	G	0.109437	0	0.197006	1965
Chr8	75838925	+	ENSBTAG00000005958	PTK2B	C	A	0.169086	0.125	0.192939	2823
Chr8	75838965	+	ENSBTAG00000005958	PTK2B	A	T	0.402964	0.4	0.233844	3483
Chr8	76183857	-	ENSBTAG00000015249	B4GALT1	A	G	0.112649	0.112871	0.0247799	108564
Chr8	76189997	-	ENSBTAG00000015249	B4GALT1	T	G	0.140431	0.13964	0.0274068	122782
Chr8	77084228	-	ENSBTAG00000005495		C	G	0.570463	0.578947	0.145237	7188
Chr8	77084261	-	ENSBTAG00000005495		A	G	0.653314	0.666667	0.229815	2881
Chr8	77084266	-	ENSBTAG00000005495		C	G	0.255671	0.25	0.166523	3405
Chr8	77084273	-	ENSBTAG00000005495		A	T	0.0993933	0.0833333	0.106245	3818
Chr8	77084292	-	ENSBTAG00000005495		C	G	0.237727	0.222222	0.160541	3906
Chr8	77084300	-	ENSBTAG00000005495		T	G	0.411228	0.391304	0.198737	4561
Chr8	77084343	-	ENSBTAG00000005495		T	G	0.15766	0.15	0.085854	12731
Chr8	77086082	-	ENSBTAG00000005495		T	C	0.373236	0.366667	0.118917	8864
Chr8	77086100	-	ENSBTAG00000005495		C	G	0.344758	0.333333	0.130302	7610
Chr8	77086111	-	ENSBTAG00000005495		A	T	0.0744777	0.0689655	0.0655147	8229
Chr8	77086126	-	ENSBTAG00000005495		T	T	0.408614	0.409091	0.130248	8557
Chr8	77086134	-	ENSBTAG00000005495		C	C	0.107839	0.1	0.0765125	8317
Chr8	77086217	-	ENSBTAG00000005495		C	G	0.253955	0.245614	0.098472	12968
Chr8	77264893	-	ENSBTAG00000015361	CNTFR	A	A	0.093192	0	0.137134	3846
Chr8	85368691	-	ENSBTAG00000018613	NOL8	T	T	0.334132	0.333333	0.209036	3578
Chr8	85368705	-	ENSBTAG00000018613	NOL8	C	T	0.226699	0.210526	0.181076	3399
Chr8	85368712	-	ENSBTAG00000018613	NOL8	T	G	0.197901	0.166667	0.185303	3439
Chr8	85368736	-	ENSBTAG00000018613	NOL8	A	G	0.224571	0.1875	0.206751	3073
Chr8	85923342	+	ENSBTAG00000011202	CARD19	C	C	0.0919348	0	0.228364	801
Chr8	91628343	+	ENSBTAG00000015171	CDK20	C	A	0.294473	0.25	0.319805	1355
Chr8	91628387	+	ENSBTAG00000015171	CDK20	A	G	0.0893387	0	0.184464	1671
Chr8	91629543	+	ENSBTAG00000015171	CDK20	A	T	0.160405	0	0.247666	1459
Chr8	91629555	+	ENSBTAG00000015171	CDK20	A	G	0.20407	0	0.271054	1580
Chr8	91629560	+	ENSBTAG00000015171	CDK20	T	C	0.244758	0.142857	0.295069	1715
Chr8	91631405	+	ENSBTAG00000015171	CDK20	C	G	0.208175	0.157895	0.253292	2004
Chr8	91669259	+	ENSBTAG00000025756	FBXW12	T	G	0.261106	0.25	0.203363	2469
Chr8	91669299	+	ENSBTAG00000025756	FBXW12	A	G	0.103582	0	0.169306	2437
Chr8	91669356	+	ENSBTAG00000025756	FBXW12	C	A	0.20358	0.166667	0.200335	2953
Chr8	91669357	+	ENSBTAG00000025756	FBXW12	A	A	0.209318	0.166667	0.199961	2931
Chr8	91669362	+	ENSBTAG00000025756	FBXW12	C	G	0.443653	0.444444	0.23896	3035
Chr8	91669790	+	ENSBTAG00000025756	FBXW12	T	G	0.101607	0	0.150634	2632
Chr8	91669825	+	ENSBTAG00000025756	FBXW12	C	G	0.16382	0.142857	0.163993	3441
Chr8	91669834	+	ENSBTAG00000025756	FBXW12	C	G	0.0766995	0	0.105694	3803
Chr8	91669852	+	ENSBTAG00000025756	FBXW12	C	G	0.0641879	0	0.0936609	4104
Chr8	91670654	+	ENSBTAG00000025756	FBXW12	A	G	0.161803	0.142857	0.153831	3701
Chr8	91670792	+	ENSBTAG00000025756	FBXW12	T	A	0.22738	0.166667	0.268286	1433
Chr8	91670812	+	ENSBTAG00000025756	FBXW12	C	G	0.192552	0.142857	0.22828	1972
Chr8	91670894	+	ENSBTAG00000025756	FBXW12	T	G	0.114377	0.0952381	0.123891	4326
Chr8	91670896	+	ENSBTAG00000025756	FBXW12	G	G	0.372126	0.375	0.205515	4401
Chr8	91670919	+	ENSBTAG00000025756	FBXW12	C	T	0.216171	0.1875	0.155926	4963
Chr8	91670927	+	ENSBTAG00000025756	FBXW12	C	C	0.09058	0.0666667	0.11488	4959
Chr8	91670930	+	ENSBTAG00000025756	FBXW12	A	G	0.200782	0.2	0.145623	5026
Chr8	101488965	-	ENSBTAG00000002953	TXN	T	G	0.179597	0.166667	0.130717	4820
Chr8	104314573	+	ENSBTAG00000044155	BSPRY	T	A	0.137547	0.111111	0.130119	5081
Chr8	104316027	+	ENSBTAG00000044155	BSPRY	T	G	0.215054	0.1875	0.172525	3764
Chr8	104316031	+	ENSBTAG00000044155	BSPRY	C	C	0.199326	0.176471	0.179544	3673
Chr8	104316158	+	ENSBTAG00000044155	BSPRY	C	A	0.165081	0.151515	0.125426	5909
Chr8	104317330	+	ENSBTAG00000044155	BSPRY	A	T	0.0445508	0	0.0613216	7308
Chr8	104317401	+	ENSBTAG00000044155	BSPRY	A	G	0.33694	0.333333	0.14937	7432
Chr8	104317412	+	ENSBTAG00000044155	BSPRY	A	C	0.17135	0.166667	0.106305	8634
Chr8	104317430	+	ENSBTAG00000044155	BSPRY	T	C	0.141329	0.125	0.111568	8119
Chr8	104317479	+	ENSBTAG00000044155	BSPRY	A	G	0.125018	0.111111	0.0882087	8417
Chr8	104327831	+	ENSBTAG00000044155	BSPRY	A	T	0.303154	0.294118	0.177247	4652
Chr8	104327869	+	ENSBTAG00000044155	BSPRY	T	G	0.0996843	0.0769231	0.113337	4907
Chr8	104328473	+	ENSBTAG00000044155	BSPRY	C	G	0.67389	0.6875	0.17435	5329
Chr8	104328492	+	ENSBTAG00000044155	BSPRY	A	T	0.123285	0.1	0.103048	6173
Chr8	105500626	+	ENSBTAG00000000203	ATP6V1G1	A	G	0.155932	0.125	0.172953	3330
Chr8	112133161	+	ENSBTAG00000016957		A	C	0.0670203	0	0.0923822	3689
Chr8	112133168	+	ENSBTAG00000016957		T	G	0.604583	0.625	0.192838	3745
Chr8	112133175	+	ENSBTAG00000016957		C	G	0.0933311	0.0769231	0.113118	3826
Chr8	112133193	+	ENSBTAG00000016957		C	T	0.144638	0.125	0.153573	3172
Chr8	112133201	+	ENSBTAG00000016957		G	A	0.0540188	0	0.0894226	3243
Chr8	112133615	+	ENSBTAG00000016957		C	A	0.121804	0.105263	0.101985	6152
Chr8	112133655	+	ENSBTAG00000016957		C	G	0.134837	0.125	0.0949324	6824
Chr8	112133672	+	ENSBTAG00000016957		T	C	0.406312	0.4	0.166439	6090
Chr9	10192761	+	ENSBTAG00000038190	SMAP1	T	A	0.0849978	0.0625	0.10662	4088
Chr9	10192809	+	ENSBTAG00000038190	SMAP1	C	G	0.453708	0.466667	0.189892	4001
Chr9	10192813	+	ENSBTAG00000038190	SMAP1	A	G	0.179178	0.166667	0.129996	4436
Chr9	19002522	-	ENSBTAG00000001422	HMGN3	T	A	0.152897	0	0.324844	372
Chr9	19002604	-	ENSBTAG00000001422	HMGN3	T	C	0.109887	0.0909091	0.120873	4776
Chr9	19002613	-	ENSBTAG00000001422	HMGN3	C	G	0.328799	0.315789	0.181436	5276
Chr9	19002673	-	ENSBTAG00000001422	HMGN3	A	G	0.51829	0.533333	0.199414	4421
Chr9	19004665	-	ENSBTAG00000001422	HMGN3	A	C	0.307438	0.285714	0.234894	2582
Chr9	19004670	-	ENSBTAG00000001422	HMGN3	T	A	0.246165	0.214286	0.231098	2606
Chr9	19005915	-	ENSBTAG00000001422	HMGN3	A	G	0.0989737	0	0.16839	2660
Chr9	26303217	+	ENSBTAG00000003340	HDDC2	C	G	0.0755383	0	0.143272	2181
Chr9	29107537	+	ENSBTAG00000000019	SERINC1	T	G	0.340482	0.333333	0.184086	4369
Chr9	30213904	+	ENSBTAG00000009575	TBC1D32	T	T	0.170729	0.142857	0.162438	4527
Chr9	40247327	+	ENSBTAG00000010507	SLC22A16	C	T	0.109116	0.1	0.0744803	10867
Chr9	40247360	+	ENSBTAG00000010507	SLC22A16	G	A	0.207515	0.204545	0.0813046	16341
Chr9	40247368	+	ENSBTAG00000010507	SLC22A16	C	G	0.0546001	0.05	0.0420254	16691
Chr9	40247405	+	ENSBTAG00000010507	SLC22A16	C	G	0.0461492	0.0384615	0.0403922	20422
Chr9	40247408	+	ENSBTAG00000010507	SLC22A16	G	G	0.0481796	0.0384615	0.0461727	20373
Chr9	40248578	+	ENSBTAG00000010507	SLC22A16	T	C	0.120001	0.114754	0.071403	13495
Chr9	40248683	+	ENSBTAG00000010507	SLC22A16	C	G	0.136757	0.130435	0.092115	8905
Chr9	40248685	+	ENSBTAG00000010507	SLC22A16	G	G	0.073752	0.0666667	0.0702799	9161
Chr9	40248701	+	ENSBTAG00000010507	SLC22A16	T	C	0.14224	0.136364	0.0870423	10441
Chr9	40249746	+	ENSBTAG00000010507	SLC22A16	C	G	0.10677	0.0909091	0.0835138	11395
Chr9	40255125	+	ENSBTAG00000010507	SLC22A16	T	C	0.0807764	0.0681818	0.0739829	8888
Chr9	40261914	+	ENSBTAG00000010507	SLC22A16	T	T	0.129926	0.117647	0.0975138	5698
Chr9	40261917	+	ENSBTAG00000010507	SLC22A16	A	C	0.0539341	0.0384615	0.0653023	5893
Chr9	40261956	+	ENSBTAG00000010507	SLC22A16	A	G	0.125637	0.111111	0.107121	5570
Chr9	40261961	+	ENSBTAG00000010507	SLC22A16	T	C	0.147674	0.142857	0.0977046	6703
Chr9	41252869	+	ENSBTAG00000017992	CD164	T	G	0.278403	0.266667	0.131612	8550
Chr9	41252877	+	ENSBTAG00000017992	CD164	T	G	0.394891	0.384615	0.138073	8590
Chr9	41253136	+	ENSBTAG00000017992	CD164	A	G	0.0560788	0.0416667	0.0560043	9170
Chr9	41254478	+	ENSBTAG00000017992	CD164	T	T	0.281947	0.28125	0.108587	12351
Chr9	41254515	+	ENSBTAG00000017992	CD164	A	G	0.103989	0.09375	0.0700188	13507
Chr9	42414112	+	ENSBTAG00000018801	SNX3	T	C	0.149832	0.142857	0.12504	5261
Chr9	42414503	+	ENSBTAG00000018801	SNX3	T	G	0.176069	0.111111	0.213543	2427
Chr9	61728525	+	ENSBTAG00000018438	RRAGD	T	G	0.117617	0.1	0.113668	5018
Chr9	64810878	+	ENSBTAG00000018408	SNX14	A	G	0.263489	0.257143	0.130652	8156
Chr9	71962066	-	ENSBTAG00000015242	SLC18B1	A	C	0.0953485	0.0588235	0.122043	3773
Chr9	71962106	-	ENSBTAG00000015242	SLC18B1	C	C	0.24329	0.230769	0.186153	3867
Chr9	71962121	-	ENSBTAG00000015242	SLC18B1	A	G	0.314201	0.3	0.175617	4571
Chr9	71962136	-	ENSBTAG00000015242	SLC18B1	A	G	0.159452	0.142857	0.127093	4619
Chr9	71962395	-	ENSBTAG00000015242	SLC18B1	C	G	0.252028	0.222222	0.234082	2695
Chr9	71962435	-	ENSBTAG00000015242	SLC18B1	T	T	0.490655	0.5	0.264839	2292
Chr9	76939035	-	ENSBTAG00000020097	PERP	T	A	0.185448	0.184211	0.069033	24738
Chr9	81950500	-	ENSBTAG00000026519	ADAT2	T	A	0.12436	0	0.196575	1777
Chr9	81950512	-	ENSBTAG00000026519	ADAT2	T	G	0.757668	0.833333	0.274757	1932
Chr9	81962206	-	ENSBTAG00000026519	ADAT2	T	G	0.189431	0.166667	0.172139	3456
Chr9	81997844	+	ENSBTAG00000001747	PEX3	C	G	0.0689409	0	0.118424	3534
Chr9	81997952	+	ENSBTAG00000001747	PEX3	A	T	0.152398	0.125	0.140709	3924
Chr9	87992516	-	ENSBTAG00000032024	KATNA1	T	G	0.0947966	0	0.137691	2879
Chr9	91087010	-	ENSBTAG00000009275	MTRF1L	T	G	0.197781	0.142857	0.251791	1893
Chr9	93279417	-	ENSBTAG00000031895	TFB1M	C	G	0.137339	0.1	0.174194	2785
Chr9	93279446	-	ENSBTAG00000031895	TFB1M	C	C	0.150917	0.125	0.17911	2359
Chr9	97456291	+	ENSBTAG00000007974	WTAP	T	C	0.158695	0.147059	0.0851769	11753
Chr9	97457054	+	ENSBTAG00000007974	WTAP	T	C	0.0686216	0.0555556	0.0728644	6228
Chr9	102886591	-	ENSBTAG00000027879	MPC1	C	G	0.0395597	0	0.123045	2223
Chr9	103957600	+	ENSBTAG00000007694	KIF25	T	C	0.151695	0	0.298127	713
Chr9	105143418	+	ENSBTAG00000000918	ERMARD	A	G	0.125963	0.1	0.135899	3695
Chr9	105143421	+	ENSBTAG00000000918	ERMARD	A	T	0.284651	0.285714	0.170698	4496
Chr9	105143423	+	ENSBTAG00000000918	ERMARD	T	C	0.55717	0.5625	0.191963	4967
Chr10	930206	-	ENSBTAG00000000767	DCP2	T	G	0.184894	0.166667	0.147383	4274
Chr10	930749	-	ENSBTAG00000000767	DCP2	A	T	0.0567036	0.047619	0.0615067	6687
Chr10	930787	-	ENSBTAG00000000767	DCP2	A	G	0.305105	0.3	0.15842	5101
Chr10	930801	-	ENSBTAG00000000767	DCP2	A	G	0.117943	0.1	0.1187	4016
Chr10	930822	-	ENSBTAG00000000767	DCP2	A	G	0.209061	0.2	0.149303	4140
Chr10	930836	-	ENSBTAG00000000767	DCP2	A	T	0.0835549	0.0625	0.101317	3853
Chr10	1748946	+	ENSBTAG00000014750	EPB41L4A	T	C	0.490784	0.5	0.178096	5390
Chr10	1748949	+	ENSBTAG00000014750	EPB41L4A	A	G	0.313764	0.304348	0.16178	5365
Chr10	8741019	-	ENSBTAG00000003263	TBCA	T	G	0.412286	0.4	0.188448	4611
Chr10	8741032	-	ENSBTAG00000003263	TBCA	A	G	0.185744	0.176471	0.151428	4126
Chr10	11404829	-	ENSBTAG00000015732	PSMC6	T	G	0.340347	0.333333	0.206604	3550
Chr10	14007343	-	ENSBTAG00000040368	AAGAB	A	G	0.145558	0.117647	0.15282	3500
Chr10	14007349	-	ENSBTAG00000040368	AAGAB	A	T	0.138502	0.111111	0.152213	3262
Chr10	14007350	-	ENSBTAG00000040368	AAGAB	A	A	0.0590484	0	0.0933189	3226
Chr10	14007367	-	ENSBTAG00000040368	AAGAB	C	G	0.100404	0	0.139744	3386
Chr10	14007377	-	ENSBTAG00000040368	AAGAB	C	G	0.124938	0.0909091	0.143672	3172
Chr10	14007387	-	ENSBTAG00000040368	AAGAB	A	G	0.0806725	0	0.128614	2985
Chr10	14007401	-	ENSBTAG00000040368	AAGAB	A	G	0.0613764	0	0.105524	2898
Chr10	20595926	-	ENSBTAG00000007149	NYNRIN	C	G	0.368266	0.333333	0.380713	844
Chr10	20708988	+	ENSBTAG00000010234	DHRS1	T	T	0.192043	0	0.251938	1594
Chr10	20709062	+	ENSBTAG00000010234	DHRS1	C	G	0.109769	0	0.20985	1602
Chr10	20710325	+	ENSBTAG00000010234	DHRS1	A	G	0.270144	0.25	0.240901	2312
Chr10	20711468	+	ENSBTAG00000010234	DHRS1	T	T	0.473375	0.5	0.270812	2413
Chr10	20711494	+	ENSBTAG00000010234	DHRS1	C	G	0.148923	0.111111	0.169613	2667
Chr10	20711512	+	ENSBTAG00000010234	DHRS1	T	C	0.072349	0	0.127828	2872
Chr10	20829499	-	ENSBTAG00000005815	RNF31	T	G	0.0779854	0	0.175509	1723
Chr10	20829506	-	ENSBTAG00000005815	RNF31	A	G	0.341457	0.285714	0.317054	1687
Chr10	20829507	-	ENSBTAG00000005815	RNF31	T	A	0.356703	0.333333	0.316839	1695
Chr10	21707833	+	ENSBTAG00000012724	AJUBA	T	G	0.264063	0.259259	0.13826	7325
Chr10	21726029	+	ENSBTAG00000012723	HAUS4	T	G	0.374748	0.375	0.222105	3017
Chr10	26428258	-	ENSBTAG00000019612	RNASE4	T	C	0.167023	0.166667	0.061045	24036
Chr10	26428263	-	ENSBTAG00000019612	RNASE4	T	G	0.468309	0.469136	0.0978677	22731
Chr10	26428271	-	ENSBTAG00000019612	RNASE4	A	G	0.127409	0.120482	0.0578071	21602
Chr10	26428272	-	ENSBTAG00000019612	RNASE4	A	A	0.0826123	0.08	0.0487579	21399
Chr10	26428276	-	ENSBTAG00000019612	RNASE4	C	G	0.130433	0.126316	0.0628099	19155
Chr10	26428282	-	ENSBTAG00000019612	RNASE4	C	T	0.0881837	0.0857143	0.0496121	19144
Chr10	26428288	-	ENSBTAG00000019612	RNASE4	A	A	0.123494	0.119048	0.0551229	19243
Chr10	26428799	-	ENSBTAG00000019612	RNASE4	C	G	0.325243	0.326733	0.0637462	43045
Chr10	26428802	-	ENSBTAG00000019612	RNASE4	C	C	0.215275	0.213592	0.0520109	43828
Chr10	26428807	-	ENSBTAG00000019612	RNASE4	T	G	0.513999	0.51773	0.0741719	44819
Chr10	26428813	-	ENSBTAG00000019612	RNASE4	G	A	0.363834	0.367347	0.0744057	44518
Chr10	26682892	-	ENSBTAG00000037452		A	T	0.288753	0.3	0.296895	7297
Chr10	35782654	+	ENSBTAG00000014351	EIF2AK4	T	G	0.490095	0.5	0.323971	1568
Chr10	35782743	+	ENSBTAG00000014351	EIF2AK4	C	G	0.435544	0.444444	0.299411	2119
Chr10	35782778	+	ENSBTAG00000014351	EIF2AK4	T	G	0.225147	0.2	0.212483	2146
Chr10	35782913	+	ENSBTAG00000014351	EIF2AK4	T	G	0.40741	0.4	0.271966	2365
Chr10	35798566	-	ENSBTAG00000014353	SRP14	A	T	0.116649	0.0952381	0.108916	5161
Chr10	35798596	-	ENSBTAG00000014353	SRP14	T	T	0.21899	0.2	0.161551	5425
Chr10	35802233	-	ENSBTAG00000014353	SRP14	T	C	0.0930082	0.0909091	0.0582794	11945
Chr10	36471591	-	ENSBTAG00000013488	PPP1R14D	T	G	0.105539	0	0.201235	1691
Chr10	38515425	+	ENSBTAG00000013032	CCNDBP1	T	G	0.183551	0.166667	0.154275	3803
Chr10	38515435	+	ENSBTAG00000013032	CCNDBP1	T	G	0.263738	0.25	0.169506	3838
Chr10	38515455	+	ENSBTAG00000013032	CCNDBP1	T	C	0.207446	0.181818	0.196646	2574
Chr10	38516061	+	ENSBTAG00000013032	CCNDBP1	A	G	0.112474	0.0714286	0.134998	2951
Chr10	38516084	+	ENSBTAG00000013032	CCNDBP1	T	A	0.23442	0.2	0.196909	2892
Chr10	38517334	+	ENSBTAG00000013032	CCNDBP1	A	T	0.406791	0.404255	0.109615	11147
Chr10	38517706	+	ENSBTAG00000013032	CCNDBP1	A	G	0.14608	0.145985	0.0448877	39587
Chr10	38517714	+	ENSBTAG00000013032	CCNDBP1	T	G	0.847816	0.848485	0.0428579	41284
Chr10	38517727	+	ENSBTAG00000013032	CCNDBP1	C	T	0.277987	0.27957	0.0613313	42152
Chr10	38517739	+	ENSBTAG00000013032	CCNDBP1	C	G	0.23581	0.234043	0.0527611	47623
Chr10	45949792	+	ENSBTAG00000002012	FAM96A	T	G	0.463932	0.454545	0.324049	1892
Chr10	70785404	+	ENSBTAG00000014392	ACTR10	C	T	0.193926	0.125	0.23686	1679
Chr10	77202675	+	ENSBTAG00000001551	PLEKHG3	C	G	0.147513	0.125	0.164791	3367
Chr10	80089730	-	ENSBTAG00000001948	VTI1B	G	G	0.195143	0.166667	0.191457	2919
Chr10	80089732	-	ENSBTAG00000001948	VTI1B	C	G	0.0884091	0	0.131981	2943
Chr10	80089744	-	ENSBTAG00000001948	VTI1B	C	T	0.098478	0	0.145134	2770
Chr10	80089760	-	ENSBTAG00000001948	VTI1B	T	C	0.140363	0.0769231	0.186885	2464
Chr10	80089765	-	ENSBTAG00000001948	VTI1B	A	G	0.111192	0	0.171621	2559
Chr10	80090977	-	ENSBTAG00000001948	VTI1B	T	T	0.0537148	0	0.100627	2929
Chr10	80090989	-	ENSBTAG00000001948	VTI1B	T	C	0.12771	0.1	0.145481	2646
Chr10	80090995	-	ENSBTAG00000001948	VTI1B	A	T	0.0635299	0	0.117469	2739
Chr10	80091000	-	ENSBTAG00000001948	VTI1B	A	G	0.113398	0.0769231	0.153428	2622
Chr10	81522316	-	ENSBTAG00000017798	ERH	C	G	0.103434	0.0714286	0.133451	3919
Chr10	82557513	-	ENSBTAG00000006786	MED6	A	C	0.110457	0	0.170999	2032
Chr10	82557522	-	ENSBTAG00000006786	MED6	C	G	0.497821	0.5	0.279768	2101
Chr10	82557552	-	ENSBTAG00000006786	MED6	C	T	0.133696	0.0909091	0.170597	2328
Chr10	82557627	-	ENSBTAG00000006786	MED6	C	A	0.284393	0.272727	0.210025	2745
Chr10	82557648	-	ENSBTAG00000006786	MED6	T	G	0.100999	0.0833333	0.107759	4007
Chr10	82558245	-	ENSBTAG00000006786	MED6	C	G	0.339154	0.333333	0.21564	3175
Chr10	85141849	-	ENSBTAG00000011683	NUMB	T	G	0.074978	0.0526316	0.101221	5505
Chr10	87276224	+	ENSBTAG00000045886	STARD4	T	C	0.253909	0.25	0.141665	6309
Chr10	89894746	-	ENSBTAG00000008133	ALKBH1	A	G	0.0985886	0	0.144395	2918
Chr10	89894865	-	ENSBTAG00000008133	ALKBH1	A	G	0.0496272	0	0.108672	2608
Chr10	103221572	-	ENSBTAG00000006392	TTC7B	C	G	0.141173	0	0.200651	2229
Chr10	103222195	-	ENSBTAG00000006392	TTC7B	A	T	0.221527	0.210526	0.134615	6344
Chr10	103222215	-	ENSBTAG00000006392	TTC7B	C	G	0.0723741	0.0434783	0.0952337	6260
Chr10	103222226	-	ENSBTAG00000006392	TTC7B	C	T	0.270359	0.266667	0.155305	5219
Chr10	103222246	-	ENSBTAG00000006392	TTC7B	T	T	0.160648	0.142857	0.145057	4803
Chr10	103222289	-	ENSBTAG00000006392	TTC7B	A	G	0.321861	0.333333	0.20018	3454
Chr10	103222338	-	ENSBTAG00000006392	TTC7B	A	G	0.25438	0.222222	0.199421	3265
Chr10	103222924	-	ENSBTAG00000006392	TTC7B	C	G	0.175989	0.16129	0.159595	4878
Chr10	103222948	-	ENSBTAG00000006392	TTC7B	T	T	0.15665	0.142857	0.145976	4316
Chr11	1899070	-	ENSBTAG00000008241	MRPS5	T	G	0.248965	0.166667	0.303868	1449
Chr11	2532289	+	ENSBTAG00000014090	ARID5A	T	A	0.0803371	0	0.158329	1936
Chr11	2642012	-	ENSBTAG00000003975	LMAN2L	T	G	0.193219	0	0.313853	944
Chr11	2642133	-	ENSBTAG00000003975	LMAN2L	C	C	0.219087	0	0.306361	969
Chr11	2643899	-	ENSBTAG00000003975	LMAN2L	C	G	0.175004	0	0.275757	1237
Chr11	2647322	-	ENSBTAG00000003975	LMAN2L	T	G	0.135404	0	0.194975	2611
Chr11	2647405	-	ENSBTAG00000003975	LMAN2L	A	G	0.182172	0.142857	0.201602	2800
Chr11	2647421	-	ENSBTAG00000003975	LMAN2L	C	A	0.282625	0.272727	0.240817	2603
Chr11	2649915	-	ENSBTAG00000003975	LMAN2L	C	G	0.203626	0.166667	0.217351	2710
Chr11	2649964	-	ENSBTAG00000003975	LMAN2L	C	G	0.2541	0.2	0.28741	1413
Chr11	2649976	-	ENSBTAG00000003975	LMAN2L	C	T	0.0620741	0	0.15726	1244
Chr11	2650028	-	ENSBTAG00000003975	LMAN2L	C	G	0.249199	0	0.31754	1073
Chr11	2650036	-	ENSBTAG00000003975	LMAN2L	T	G	0.784262	1	0.357141	1043
Chr11	2650069	-	ENSBTAG00000003975	LMAN2L	T	G	0.0849595	0	0.188179	1750
Chr11	2650073	-	ENSBTAG00000003975	LMAN2L	C	C	0.469701	0.5	0.322793	1740
Chr11	2770155	+	ENSBTAG00000010846	CNNM3	T	C	0.108602	0	0.176119	2075
Chr11	3795619	+	ENSBTAG00000014877	UNC50	A	G	0.0824146	0.0666667	0.0969064	3965
Chr11	3795686	+	ENSBTAG00000014877	UNC50	T	C	0.0880159	0.0666667	0.10447	4901
Chr11	3795895	+	ENSBTAG00000014877	UNC50	T	G	0.173686	0.166667	0.125173	5290
Chr11	3795951	+	ENSBTAG00000014877	UNC50	T	G	0.114217	0.1	0.102646	5222
Chr11	3796034	+	ENSBTAG00000014877	UNC50	T	A	0.111282	0.1	0.0994979	5260
Chr11	3797253	+	ENSBTAG00000014877	UNC50	C	T	0.101726	0.0833333	0.102938	5281
Chr11	4509600	-	ENSBTAG00000043999	REV1	T	T	0.117229	0	0.168864	2510
Chr11	6000079	+	ENSBTAG00000019697	NPAS2	T	G	0.266258	0	0.376085	646
Chr11	6205749	-	ENSBTAG00000008269	RNF149	C	G	0.26988	0.25	0.177933	4584
Chr11	6205762	-	ENSBTAG00000008269	RNF149	A	A	0.138773	0.117647	0.132659	4958
Chr11	6206241	+	ENSBTAG00000008267	CNOT11	A	T	0.088374	0.0740741	0.0835916	7244
Chr11	6206247	-	ENSBTAG00000008269	RNF149	A	G	0.165259	0.153846	0.117619	7097
Chr11	10143462	+	ENSBTAG00000016599	MRPL53	C	G	0.168717	0.157895	0.108121	7580
Chr11	14203789	-	ENSBTAG00000012519	XDH	C	T	0.16026	0.154839	0.0411069	100420
Chr11	14203961	-	ENSBTAG00000012519	XDH	C	G	0.193926	0.190654	0.0379283	175638
Chr11	14204042	-	ENSBTAG00000012519	XDH	C	T	0.072885	0.071618	0.0214897	142344
Chr11	14204096	-	ENSBTAG00000012519	XDH	T	T	0.0699452	0.0678643	0.0183594	147408
Chr11	14205082	-	ENSBTAG00000012519	XDH	T	G	0.144623	0.143836	0.0351805	105235
Chr11	14205108	-	ENSBTAG00000012519	XDH	A	A	0.0769687	0.0745098	0.0224037	109937
Chr11	14205174	-	ENSBTAG00000012519	XDH	C	G	0.166524	0.164983	0.0392719	87823
Chr11	14214641	-	ENSBTAG00000012519	XDH	C	G	0.051377	0.0505952	0.0172999	127571
Chr11	14214684	-	ENSBTAG00000012519	XDH	T	G	0.690668	0.688172	0.0518027	85266
Chr11	14214687	-	ENSBTAG00000012519	XDH	T	C	0.111658	0.108108	0.0340403	79952
Chr11	14214731	-	ENSBTAG00000012519	XDH	T	G	0.689316	0.689076	0.0610027	48162
Chr11	14214734	-	ENSBTAG00000012519	XDH	C	G	0.146202	0.144654	0.0411572	47421
Chr11	14216455	-	ENSBTAG00000012519	XDH	C	C	0.115491	0.113208	0.0300914	119358
Chr11	14216463	-	ENSBTAG00000012519	XDH	C	T	0.387917	0.381944	0.0563868	112385
Chr11	14216470	-	ENSBTAG00000012519	XDH	C	C	0.273613	0.271493	0.0493816	107766
Chr11	14216537	-	ENSBTAG00000012519	XDH	A	G	0.172216	0.170455	0.0361597	71815
Chr11	14216549	-	ENSBTAG00000012519	XDH	G	T	0.460021	0.459302	0.0583271	69808
Chr11	14216551	-	ENSBTAG00000012519	XDH	A	G	0.246982	0.242574	0.0466704	70284
Chr11	14216587	-	ENSBTAG00000012519	XDH	C	G	0.100343	0.0995671	0.0299485	74547
Chr11	19583498	-	ENSBTAG00000008703	EIF2AK2	T	C	0.342453	0.333333	0.234625	2429
Chr11	19587183	-	ENSBTAG00000008703	EIF2AK2	C	C	0.361074	0.357143	0.173617	4725
Chr11	19587193	-	ENSBTAG00000008703	EIF2AK2	C	G	0.261946	0.25	0.160925	4476
Chr11	19587209	-	ENSBTAG00000008703	EIF2AK2	C	T	0.183225	0.166667	0.123646	5040
Chr11	19587219	-	ENSBTAG00000008703	EIF2AK2	C	G	0.390143	0.375	0.179344	5964
Chr11	19587227	-	ENSBTAG00000008703	EIF2AK2	T	G	0.20553	0.1875	0.127477	6287
Chr11	19587256	-	ENSBTAG00000008703	EIF2AK2	T	T	0.302336	0.3	0.124708	8076
Chr11	19587262	-	ENSBTAG00000008703	EIF2AK2	C	G	0.264619	0.25641	0.120475	8251
Chr11	19587270	-	ENSBTAG00000008703	EIF2AK2	T	G	0.155972	0.153846	0.0922526	9464
Chr11	19588862	-	ENSBTAG00000008703	EIF2AK2	T	G	0.450417	0.444444	0.106098	23012
Chr11	19589614	-	ENSBTAG00000008703	EIF2AK2	A	T	0.318217	0.310345	0.129261	7064
Chr11	19589647	-	ENSBTAG00000008703	EIF2AK2	A	T	0.0980758	0.0833333	0.0945754	5450
Chr11	19589652	-	ENSBTAG00000008703	EIF2AK2	A	G	0.165065	0.142857	0.127011	5054
Chr11	20957370	-	ENSBTAG00000020567	HNRNPLL	A	G	0.243508	0.245059	0.0433068	67739
Chr11	20957509	-	ENSBTAG00000020567	HNRNPLL	A	G	0.0657331	0.0670103	0.024662	68532
Chr11	29209003	-	ENSBTAG00000003358	MCFD2	A	G	0.131193	0.111111	0.125105	4978
Chr11	38092683	+	ENSBTAG00000000542	CFAP36	C	G	0.102338	0	0.131335	2488
Chr11	38092687	+	ENSBTAG00000000542	CFAP36	A	G	0.0992056	0	0.132083	2600
Chr11	38092702	+	ENSBTAG00000000542	CFAP36	A	G	0.318954	0.333333	0.225397	2594
Chr11	38092712	+	ENSBTAG00000000542	CFAP36	A	C	0.130773	0.0769231	0.182398	2796
Chr11	38092746	+	ENSBTAG00000000542	CFAP36	T	G	0.214624	0.181818	0.189836	3212
Chr11	38094230	+	ENSBTAG00000000542	CFAP36	C	A	0.370915	0.357143	0.217208	3057
Chr11	38094236	+	ENSBTAG00000000542	CFAP36	C	T	0.126701	0.1	0.148178	2826
Chr11	38094245	+	ENSBTAG00000000542	CFAP36	T	G	0.156078	0.133333	0.174577	2808
Chr11	38094283	+	ENSBTAG00000000542	CFAP36	C	G	0.0959117	0	0.186755	1972
Chr11	38094294	+	ENSBTAG00000000542	CFAP36	G	A	0.183653	0.166667	0.191881	2024
Chr11	46227729	+	ENSBTAG00000007895	SLC20A1	G	G	0.117681	0.0952381	0.125966	4870
Chr11	46227736	+	ENSBTAG00000007895	SLC20A1	G	G	0.134634	0.117647	0.118528	5161
Chr11	46227976	+	ENSBTAG00000007895	SLC20A1	G	G	0.138692	0.119048	0.109728	6586
Chr11	46227980	+	ENSBTAG00000007895	SLC20A1	A	G	0.21684	0.210526	0.125291	6770
Chr11	49251292	-	ENSBTAG00000018285	VAMP5	T	T	0.120474	0	0.16541	2694
Chr11	49251320	-	ENSBTAG00000018285	VAMP5	T	G	0.150263	0.111111	0.179171	2713
Chr11	49251345	-	ENSBTAG00000018285	VAMP5	C	A	0.12014	0	0.183946	2071
Chr11	49252821	-	ENSBTAG00000018285	VAMP5	C	G	0.127137	0	0.182589	2002
Chr11	49255070	-	ENSBTAG00000018285	VAMP5	T	G	0.104419	0	0.166963	2519
Chr11	49255075	-	ENSBTAG00000018285	VAMP5	A	G	0.185904	0.142857	0.217257	2440
Chr11	49255115	-	ENSBTAG00000018285	VAMP5	T	A	0.0818246	0	0.135841	2610
Chr11	49256136	-	ENSBTAG00000018285	VAMP5	T	G	0.115658	0	0.180894	2100
Chr11	49256198	-	ENSBTAG00000018285	VAMP5	A	G	0.1005	0	0.153703	2357
Chr11	49286251	+	ENSBTAG00000038477	GGCX	C	G	0.155668	0.142857	0.103046	7188
Chr11	49286269	+	ENSBTAG00000038477	GGCX	T	G	0.309261	0.304348	0.120132	7496
Chr11	49286273	+	ENSBTAG00000038477	GGCX	A	G	0.125637	0.12	0.0929774	8521
Chr11	49286323	+	ENSBTAG00000038477	GGCX	T	G	0.20437	0.2	0.113425	8519
Chr11	49444100	-	ENSBTAG00000021935	ELMOD3	T	G	0.110532	0.1	0.112347	4021
Chr11	49444175	-	ENSBTAG00000021935	ELMOD3	A	G	0.120059	0.1	0.114061	4758
Chr11	49444223	-	ENSBTAG00000021935	ELMOD3	C	G	0.135014	0.111111	0.126343	3974
Chr11	49444236	-	ENSBTAG00000021935	ELMOD3	T	A	0.188366	0.166667	0.158579	4089
Chr11	49444238	-	ENSBTAG00000021935	ELMOD3	T	T	0.0869754	0.0666667	0.103276	3966
Chr11	49444244	-	ENSBTAG00000021935	ELMOD3	C	C	0.06356	0	0.109629	3544
Chr11	49444257	-	ENSBTAG00000021935	ELMOD3	T	A	0.174565	0.142857	0.172383	3263
Chr11	49444260	-	ENSBTAG00000021935	ELMOD3	A	C	0.154515	0.142857	0.147392	3222
Chr11	49444286	-	ENSBTAG00000021935	ELMOD3	C	G	0.168885	0.125	0.206325	2356
Chr11	49444312	-	ENSBTAG00000021935	ELMOD3	A	G	0.282957	0.25	0.21603	2575
Chr11	49444334	-	ENSBTAG00000021935	ELMOD3	T	A	0.107681	0	0.136083	2387
Chr11	49444984	-	ENSBTAG00000021935	ELMOD3	T	A	0.237364	0.217391	0.170647	4138
Chr11	49444999	-	ENSBTAG00000021935	ELMOD3	C	G	0.122999	0.1	0.14124	3765
Chr11	49445038	-	ENSBTAG00000021935	ELMOD3	C	G	0.283836	0.266667	0.197291	3257
Chr11	49445053	-	ENSBTAG00000021935	ELMOD3	C	T	0.0430055	0	0.0909464	3503
Chr11	49445060	-	ENSBTAG00000021935	ELMOD3	T	C	0.563083	0.583333	0.2282	3485
Chr11	49445067	-	ENSBTAG00000021935	ELMOD3	T	G	0.348693	0.333333	0.216986	3263
Chr11	49445102	-	ENSBTAG00000021935	ELMOD3	T	G	0.57535	0.571429	0.210634	3914
Chr11	49445228	-	ENSBTAG00000021935	ELMOD3	A	G	0.234021	0.227273	0.132308	6577
Chr11	49445293	-	ENSBTAG00000021935	ELMOD3	A	G	0.101267	0.0833333	0.106155	4324
Chr11	49445297	-	ENSBTAG00000021935	ELMOD3	C	G	0.179868	0.166667	0.13638	3839
Chr11	49445323	-	ENSBTAG00000021935	ELMOD3	A	G	0.0897493	0.0625	0.115911	3384
Chr11	49445359	-	ENSBTAG00000021935	ELMOD3	T	G	0.153374	0.125	0.137959	4049
Chr11	49445397	-	ENSBTAG00000021935	ELMOD3	T	G	0.087691	0.0625	0.102627	4597
Chr11	49445404	-	ENSBTAG00000021935	ELMOD3	T	C	0.314169	0.3125	0.175928	4560
Chr11	49445411	-	ENSBTAG00000021935	ELMOD3	T	G	0.498239	0.5	0.179273	4842
Chr11	49445414	-	ENSBTAG00000021935	ELMOD3	A	G	0.127276	0.1	0.12189	4829
Chr11	49445424	-	ENSBTAG00000021935	ELMOD3	T	G	0.141473	0.125	0.126245	5011
Chr11	49445854	-	ENSBTAG00000021935	ELMOD3	A	G	0.116029	0.0909091	0.150986	3618
Chr11	49445888	-	ENSBTAG00000021935	ELMOD3	T	C	0.21871	0.2	0.183694	2957
Chr11	49448585	-	ENSBTAG00000021935	ELMOD3	T	G	0.23478	0.217391	0.152722	5069
Chr11	49448599	-	ENSBTAG00000021935	ELMOD3	C	G	0.167521	0.142857	0.142215	4764
Chr11	49448610	-	ENSBTAG00000021935	ELMOD3	G	G	0.0853587	0.0666667	0.101405	4602
Chr11	49448623	-	ENSBTAG00000021935	ELMOD3	A	T	0.158951	0.142857	0.126233	4595
Chr11	49448651	-	ENSBTAG00000021935	ELMOD3	C	G	0.193298	0.181818	0.13585	4700
Chr11	49448680	-	ENSBTAG00000021935	ELMOD3	C	G	0.108038	0.0909091	0.107763	4626
Chr11	49448685	-	ENSBTAG00000021935	ELMOD3	T	G	0.468656	0.470588	0.172128	4754
Chr11	49449387	-	ENSBTAG00000021935	ELMOD3	T	A	0.234118	0.230769	0.128812	6163
Chr11	49449396	-	ENSBTAG00000021935	ELMOD3	T	C	0.127674	0.111111	0.105517	5450
Chr11	49449404	-	ENSBTAG00000021935	ELMOD3	T	G	0.398974	0.4	0.153862	5533
Chr11	49449441	-	ENSBTAG00000021935	ELMOD3	C	G	0.16555	0.153846	0.115741	5988
Chr11	49449466	-	ENSBTAG00000021935	ELMOD3	T	G	0.250817	0.25	0.147451	5389
Chr11	49449475	-	ENSBTAG00000021935	ELMOD3	A	G	0.22673	0.222222	0.139868	5125
Chr11	49449542	-	ENSBTAG00000021935	ELMOD3	T	G	0.0776797	0.0625	0.0927897	5086
Chr11	49450885	-	ENSBTAG00000021935	ELMOD3	T	G	0.538561	0.538462	0.236711	2795
Chr11	49450888	-	ENSBTAG00000021935	ELMOD3	T	C	0.10668	0.0714286	0.144005	2674
Chr11	49450893	-	ENSBTAG00000021935	ELMOD3	A	G	0.154747	0.125	0.174606	2776
Chr11	49450910	-	ENSBTAG00000021935	ELMOD3	C	T	0.240339	0.230769	0.180331	3686
Chr11	49450924	-	ENSBTAG00000021935	ELMOD3	C	G	0.495985	0.5	0.197771	3967
Chr11	49450932	-	ENSBTAG00000021935	ELMOD3	T	G	0.153584	0.125	0.146831	4181
Chr11	49450949	-	ENSBTAG00000021935	ELMOD3	T	C	0.121362	0.1	0.112195	5349
Chr11	49452152	-	ENSBTAG00000021935	ELMOD3	A	G	0.118515	0.111111	0.0821817	9999
Chr11	49483552	+	ENSBTAG00000021934	RETSAT	C	A	0.498227	0.5	0.286176	2440
Chr11	49483605	+	ENSBTAG00000021934	RETSAT	T	T	0.115528	0	0.181063	2750
Chr11	49483651	+	ENSBTAG00000021934	RETSAT	C	G	0.32733	0.333333	0.239017	2661
Chr11	49484852	+	ENSBTAG00000021934	RETSAT	A	C	0.127805	0.0588235	0.182417	2758
Chr11	49484901	+	ENSBTAG00000021934	RETSAT	A	T	0.116972	0.0666667	0.153069	4033
Chr11	49485262	+	ENSBTAG00000021934	RETSAT	A	G	0.188175	0.117647	0.243066	1867
Chr11	49485267	+	ENSBTAG00000021934	RETSAT	T	C	0.168264	0.111111	0.20757	2050
Chr11	49485309	+	ENSBTAG00000021934	RETSAT	A	C	0.0947611	0	0.142201	2868
Chr11	49486276	+	ENSBTAG00000021934	RETSAT	T	G	0.293844	0.2	0.342158	991
Chr11	49486294	+	ENSBTAG00000021934	RETSAT	C	A	0.54231	0.6	0.402971	832
Chr11	60398365	-	ENSBTAG00000004531	CCT4	T	T	0.0663705	0	0.132974	2119
Chr11	60398402	-	ENSBTAG00000004531	CCT4	A	G	0.118776	0	0.177762	2028
Chr11	63370246	+	ENSBTAG00000046117		A	T	0.184773	0.125	0.234785	1555
Chr11	63370560	+	ENSBTAG00000046117		T	A	0.160129	0	0.236738	1738
Chr11	73878544	+	ENSBTAG00000021072	DTNB	C	C	0.193072	0.166667	0.179709	3037
Chr11	78306107	+	ENSBTAG00000015490	HS1BP3	C	A	0.212322	0.1875	0.204881	3159
Chr11	78308741	+	ENSBTAG00000015490	HS1BP3	G	A	0.0459835	0	0.112332	3165
Chr11	78308742	+	ENSBTAG00000015490	HS1BP3	A	C	0.100517	0	0.145597	3173
Chr11	87949498	-	ENSBTAG00000001140	IAH1	T	G	0.206269	0.181818	0.177603	3480
Chr11	87949553	-	ENSBTAG00000001140	IAH1	A	T	0.127501	0.1	0.16027	2432
Chr11	87949574	-	ENSBTAG00000001140	IAH1	A	G	0.120282	0.0833333	0.174306	2483
Chr11	87949588	-	ENSBTAG00000001140	IAH1	A	G	0.332111	0.333333	0.22898	2732
Chr11	87949626	-	ENSBTAG00000001140	IAH1	T	C	0.0845957	0	0.156326	2632
Chr11	87949800	-	ENSBTAG00000001140	IAH1	C	G	0.315381	0.333333	0.216059	2512
Chr11	87949806	-	ENSBTAG00000001140	IAH1	C	A	0.116748	0	0.160381	2434
Chr11	87949817	-	ENSBTAG00000001140	IAH1	A	C	0.0482063	0	0.105584	2738
Chr11	87949831	-	ENSBTAG00000001140	IAH1	C	G	0.164321	0.142857	0.17014	3050
Chr11	87949847	-	ENSBTAG00000001140	IAH1	T	G	0.138823	0.125	0.14903	3383
Chr11	87949922	-	ENSBTAG00000001140	IAH1	C	G	0.509396	0.5	0.187885	4446
Chr11	94272179	-	ENSBTAG00000024604		A	G	0.304869	0.294118	0.166048	5015
Chr11	98246739	-	ENSBTAG00000012847	FAM129B	C	G	0.22489	0.2	0.198645	3505
Chr11	99514482	-	ENSBTAG00000010626	SH3GLB2	T	G	0.255417	0.25	0.180255	4758
Chr11	99514514	-	ENSBTAG00000010626	SH3GLB2	A	C	0.0676362	0.0434783	0.0854827	4463
Chr11	99514527	-	ENSBTAG00000010626	SH3GLB2	C	A	0.0570635	0	0.0859964	4156
Chr11	99514535	-	ENSBTAG00000010626	SH3GLB2	T	G	0.112146	0.0909091	0.117801	4564
Chr11	99536879	+	ENSBTAG00000010653	FAM73B	T	G	0.187512	0.181818	0.113163	6257
Chr11	99536892	+	ENSBTAG00000010653	FAM73B	A	G	0.154208	0.142857	0.111237	6618
Chr11	99537005	+	ENSBTAG00000010653	FAM73B	C	G	0.170824	0.16	0.119562	6976
Chr11	99537023	+	ENSBTAG00000010653	FAM73B	T	C	0.076124	0.0588235	0.087204	6253
Chr11	99537207	+	ENSBTAG00000010653	FAM73B	C	G	0.127889	0.105263	0.113651	5768
Chr11	99538769	+	ENSBTAG00000010653	FAM73B	T	A	0.05543	0.0333333	0.0716744	6016
Chr11	99538779	+	ENSBTAG00000010653	FAM73B	C	G	0.124525	0.105263	0.113639	5810
Chr11	99538807	+	ENSBTAG00000010653	FAM73B	T	G	0.28428	0.285714	0.206658	2913
Chr11	99538973	+	ENSBTAG00000010653	FAM73B	C	T	0.0663092	0	0.096875	4599
Chr11	99539712	+	ENSBTAG00000010653	FAM73B	T	A	0.134663	0.125	0.0902763	7362
Chr11	99539758	+	ENSBTAG00000010653	FAM73B	T	G	0.308355	0.3	0.147131	5695
Chr11	99539821	+	ENSBTAG00000010653	FAM73B	A	G	0.21194	0.2	0.117898	8295
Chr11	99539835	+	ENSBTAG00000010653	FAM73B	A	G	0.216349	0.206897	0.121548	8597
Chr11	99539841	+	ENSBTAG00000010653	FAM73B	A	G	0.61508	0.619048	0.142927	8716
Chr11	99540184	+	ENSBTAG00000010653	FAM73B	C	G	0.101851	0.0909091	0.0932065	6852
Chr11	99540262	+	ENSBTAG00000010653	FAM73B	A	G	0.168325	0.15625	0.128691	5428
Chr11	99540279	+	ENSBTAG00000010653	FAM73B	C	T	0.120216	0.1	0.112334	5867
Chr11	99540291	+	ENSBTAG00000010653	FAM73B	C	G	0.766084	0.785714	0.15773	5851
Chr11	100840935	+	ENSBTAG00000020747	ASS1	A	T	0.114769	0	0.280639	499
Chr11	102511650	-	ENSBTAG00000018710	TTF1	T	C	0.470353	0.470588	0.155729	6156
Chr11	102511683	-	ENSBTAG00000018710	TTF1	G	A	0.156619	0.15	0.112217	6796
Chr11	102511697	-	ENSBTAG00000018710	TTF1	C	G	0.0440493	0	0.0620978	6655
Chr11	102511701	-	ENSBTAG00000018710	TTF1	A	T	0.476104	0.478261	0.156222	6705
Chr11	102511746	-	ENSBTAG00000018710	TTF1	G	T	0.0972682	0.0666667	0.119553	4678
Chr11	102513818	-	ENSBTAG00000018710	TTF1	T	T	0.273782	0.25	0.168715	4232
Chr11	102513842	-	ENSBTAG00000018710	TTF1	A	G	0.0988628	0.0833333	0.0955678	5574
Chr11	102707727	-	ENSBTAG00000003530	DDX31	A	G	0.0842224	0	0.152431	3071
Chr11	102707937	-	ENSBTAG00000003530	DDX31	A	T	0.0490048	0	0.0786709	5061
Chr11	104233685	-	ENSBTAG00000012525	ABO	A	A	0.0833038	0	0.16399	2039
Chr11	104238146	-	ENSBTAG00000012525	ABO	T	C	0.155547	0.117647	0.180539	2653
Chr11	104238194	-	ENSBTAG00000012525	ABO	C	G	0.158158	0	0.23084	1863
Chr11	105587601	+	ENSBTAG00000038691	DPH7	T	C	0.16385	0	0.344322	324
Chr11	105587923	+	ENSBTAG00000038691	DPH7	C	G	0.151911	0	0.327607	438
Chr11	105653396	+	ENSBTAG00000012126	PNPLA7	T	G	0.218397	0.2	0.201904	3010
Chr11	105655162	+	ENSBTAG00000012126	PNPLA7	C	G	0.136955	0	0.200166	2432
Chr11	107174405	-	ENSBTAG00000002044	SIRT3	T	T	0.306322	0.285714	0.259621	2546
Chr11	107174596	-	ENSBTAG00000002044	SIRT3	A	G	0.302795	0.285714	0.276699	2155
Chr11	107174618	-	ENSBTAG00000002044	SIRT3	C	G	0.235695	0.166667	0.25414	2047
Chr12	11112192	-	ENSBTAG00000002137	SUGT1	C	G	0.192535	0	0.37024	323
Chr12	11113138	-	ENSBTAG00000002137	SUGT1	C	G	0.0979406	0	0.193081	1506
Chr12	11113156	-	ENSBTAG00000002137	SUGT1	G	G	0.0838032	0	0.17455	1354
Chr12	11113277	-	ENSBTAG00000002137	SUGT1	A	G	0.109469	0	0.221925	1148
Chr12	11631489	+	ENSBTAG00000034885	RGCC	T	G	0.434294	0.428571	0.316126	1608
Chr12	11635090	+	ENSBTAG00000034885	RGCC	A	G	0.112955	0	0.174635	1885
Chr12	15671536	+	ENSBTAG00000017907	COG3	A	T	0.30027	0.291262	0.0768334	24352
Chr12	16086984	-	ENSBTAG00000007067	ZC3H13	T	C	0.0694982	0	0.131019	3053
Chr12	18334618	-	ENSBTAG00000006647	RCBTB2	T	G	0.102807	0.0769231	0.12328	3670
Chr12	19174516	+	ENSBTAG00000013159	PHF11	A	G	0.0871609	0.0819672	0.0554515	13895
Chr12	19174519	+	ENSBTAG00000013159	PHF11	A	T	0.110171	0.106383	0.0653844	13786
Chr12	19176395	+	ENSBTAG00000013159	PHF11	A	A	0.141939	0.130435	0.0882073	9037
Chr12	19179875	+	ENSBTAG00000013159	PHF11	T	A	0.108966	0.0769231	0.125389	3465
Chr12	19179909	-	ENSBTAG00000034269	RCBTB1	C	A	0.292732	0.285714	0.179593	4687
Chr12	19179922	+	ENSBTAG00000013159	PHF11	T	G	0.160063	0.153846	0.132488	4871
Chr12	19180286	-	ENSBTAG00000034269	RCBTB1	A	A	0.151847	0.133333	0.116576	6162
Chr12	19181264	-	ENSBTAG00000034269	RCBTB1	T	G	0.0768951	0.0588235	0.0884423	5318
Chr12	23233982	-	ENSBTAG00000010951	NHLRC3	C	T	0.591438	0.611111	0.180859	5487
Chr12	23233994	-	ENSBTAG00000010951	NHLRC3	T	G	0.74942	0.772727	0.147062	6013
Chr12	23234020	-	ENSBTAG00000010951	NHLRC3	A	A	0.364722	0.368421	0.146202	6440
Chr12	36512997	+	ENSBTAG00000007167	ZMYM5	T	G	0.0654274	0.0588235	0.0584993	9898
Chr12	36576140	+	ENSBTAG00000003934	PSPC1	T	A	0.489737	0.5	0.131235	8866
Chr12	36576141	+	ENSBTAG00000003934	PSPC1	A	G	0.316852	0.307692	0.127168	8839
Chr12	36576150	+	ENSBTAG00000003934	PSPC1	C	G	0.0584669	0.0454545	0.0624316	7774
Chr12	36576186	+	ENSBTAG00000003934	PSPC1	C	G	0.10934	0	0.188976	2105
Chr12	36576194	+	ENSBTAG00000003934	PSPC1	C	G	0.272107	0.230769	0.268299	1838
Chr12	36576225	+	ENSBTAG00000003934	PSPC1	A	G	0.0794697	0	0.128197	2931
Chr12	36576228	+	ENSBTAG00000003934	PSPC1	A	C	0.0474823	0	0.0950183	3028
Chr12	36576369	+	ENSBTAG00000003934	PSPC1	A	G	0.0854793	0.0819672	0.0488413	20597
Chr12	81269522	-	ENSBTAG00000007066	TMTC4	A	T	0.0987203	0	0.143298	3023
Chr12	81273470	-	ENSBTAG00000007066	TMTC4	C	G	0.0469439	0	0.112499	2256
Chr12	90203271	-	ENSBTAG00000044184	TUBGCP3	A	G	0.177961	0	0.321619	675
Chr12	90204233	-	ENSBTAG00000044184	TUBGCP3	C	G	0.313598	0	0.407219	598
Chr12	90629269	-	ENSBTAG00000010246	GRTP1	C	T	0.37383	0.333333	0.262253	2490
Chr12	91062330	+	ENSBTAG00000019971	CDC16	T	T	0.143581	0.125	0.119359	5604
Chr13	12303442	-	ENSBTAG00000000291	DHTKD1	C	G	0.131296	0.111111	0.15021	4363
Chr13	12578419	-	ENSBTAG00000012377	ECHDC3	T	G	0.634405	0.652174	0.176722	5504
Chr13	12578422	-	ENSBTAG00000012377	ECHDC3	T	C	0.211904	0.214286	0.135851	5409
Chr13	12578427	-	ENSBTAG00000012377	ECHDC3	A	G	0.143479	0.125	0.12377	5507
Chr13	12578432	-	ENSBTAG00000012377	ECHDC3	A	G	0.231345	0.222222	0.147648	5569
Chr13	12578467	-	ENSBTAG00000012377	ECHDC3	T	G	0.373261	0.375	0.178889	4504
Chr13	12579239	-	ENSBTAG00000012377	ECHDC3	C	G	0.330519	0.315789	0.16601	5810
Chr13	12583053	-	ENSBTAG00000012377	ECHDC3	A	G	0.143446	0.137931	0.070934	15079
Chr13	12583080	-	ENSBTAG00000012377	ECHDC3	A	A	0.198956	0.193548	0.0862247	12638
Chr13	12583093	-	ENSBTAG00000012377	ECHDC3	T	T	0.146964	0.14	0.0850418	11064
Chr13	12583096	-	ENSBTAG00000012377	ECHDC3	C	G	0.11779	0.114286	0.0711103	10631
Chr13	16208679	+	ENSBTAG00000013925	KIN	T	G	0.317221	0.333333	0.204572	3011
Chr13	16208725	+	ENSBTAG00000013925	KIN	A	G	0.0428712	0	0.0736453	4026
Chr13	16208790	+	ENSBTAG00000013925	KIN	T	G	0.820572	0.846154	0.160326	4010
Chr13	16208810	+	ENSBTAG00000013925	KIN	T	T	0.265631	0.25	0.195066	3124
Chr13	16208841	+	ENSBTAG00000013925	KIN	A	G	0.212589	0.166667	0.22436	2447
Chr13	16208973	+	ENSBTAG00000013925	KIN	T	G	0.164505	0.125	0.192818	2201
Chr13	16209052	+	ENSBTAG00000013925	KIN	T	G	0.317138	0.333333	0.201534	2775
Chr13	16209124	+	ENSBTAG00000013925	KIN	C	G	0.599933	0.6	0.191908	4077
Chr13	16209231	+	ENSBTAG00000013925	KIN	T	A	0.0830409	0	0.116332	3592
Chr13	16209282	+	ENSBTAG00000013925	KIN	A	G	0.0662392	0	0.0933718	3846
Chr13	16209316	+	ENSBTAG00000013925	KIN	C	G	0.0937514	0.0588235	0.124587	3871
Chr13	16209319	+	ENSBTAG00000013925	KIN	T	T	0.0593277	0	0.0987934	3869
Chr13	16209369	+	ENSBTAG00000013925	KIN	C	G	0.363058	0.354839	0.166264	5261
Chr13	17908523	-	ENSBTAG00000008288	ANKRD26	C	G	0.0686604	0.0555556	0.0754034	6249
Chr13	17933511	-	ENSBTAG00000008288	ANKRD26	A	A	0.156962	0.133333	0.15813	3712
Chr13	18214736	-	ENSBTAG00000006529	PDSS1	T	G	0.0838498	0	0.266093	229
Chr13	29785348	+	ENSBTAG00000016451	HSPA14	A	G	0.0913122	0.0769231	0.0858518	7019
Chr13	37329553	-	ENSBTAG00000009871	RAB18	T	G	0.114697	0.113208	0.0475806	40497
Chr13	37329679	-	ENSBTAG00000009871	RAB18	A	A	0.154047	0.149533	0.0654479	23692
Chr13	37329865	-	ENSBTAG00000009871	RAB18	A	G	0.177763	0.179487	0.0735438	20838
Chr13	37329869	-	ENSBTAG00000009871	RAB18	T	G	0.246237	0.25	0.0836829	21425
Chr13	37329914	-	ENSBTAG00000009871	RAB18	A	G	0.0875203	0.0854701	0.051782	23348
Chr13	37330362	-	ENSBTAG00000009871	RAB18	T	G	0.15923	0.155738	0.0488056	37771
Chr13	43992482	+	ENSBTAG00000022564		A	G	0.505099	0.6	0.371933	2761
Chr13	51741700	-	ENSBTAG00000007920	PANK2	T	G	0.284317	0.28	0.139964	6359
Chr13	51741713	-	ENSBTAG00000007920	PANK2	C	G	0.178674	0.166667	0.130578	6564
Chr13	51741891	-	ENSBTAG00000007920	PANK2	C	G	0.247784	0.214286	0.204663	3229
Chr13	51741904	-	ENSBTAG00000007920	PANK2	C	G	0.725154	0.75	0.22616	3225
Chr13	51750058	-	ENSBTAG00000007920	PANK2	C	G	0.089877	0.0769231	0.0804455	8029
Chr13	51750071	-	ENSBTAG00000007920	PANK2	C	G	0.409532	0.409091	0.160283	7500
Chr13	51750115	-	ENSBTAG00000007920	PANK2	A	T	0.0772853	0.0588235	0.0895227	5251
Chr13	51750134	-	ENSBTAG00000007920	PANK2	A	G	0.121563	0.105263	0.0993837	5543
Chr13	51750150	-	ENSBTAG00000007920	PANK2	C	A	0.301288	0.285714	0.165343	4887
Chr13	51750165	-	ENSBTAG00000007920	PANK2	C	G	0.112834	0.1	0.105583	5384
Chr13	51750180	-	ENSBTAG00000007920	PANK2	A	T	0.0720027	0.0555556	0.0826498	5587
Chr13	51750351	-	ENSBTAG00000007920	PANK2	A	G	0.137433	0.130435	0.0872199	9844
Chr13	51750356	-	ENSBTAG00000007920	PANK2	C	G	0.198453	0.2	0.102245	9765
Chr13	51751041	-	ENSBTAG00000007920	PANK2	C	G	0.0753794	0.0625	0.0723871	7759
Chr13	51751061	-	ENSBTAG00000007920	PANK2	A	C	0.171529	0.166667	0.104432	7555
Chr13	51751083	-	ENSBTAG00000007920	PANK2	A	T	0.192505	0.176471	0.119658	7185
Chr13	51751088	-	ENSBTAG00000007920	PANK2	C	G	0.138347	0.125	0.106138	7311
Chr13	51751100	-	ENSBTAG00000007920	PANK2	C	T	0.129362	0.12	0.0967884	6253
Chr13	51751121	-	ENSBTAG00000007920	PANK2	A	G	0.206239	0.190476	0.142206	5010
Chr13	51751170	-	ENSBTAG00000007920	PANK2	C	T	0.137562	0.125	0.113423	5233
Chr13	51751203	-	ENSBTAG00000007920	PANK2	T	G	0.25036	0.235294	0.143691	5687
Chr13	60298302	+	ENSBTAG00000008303	FKBP1A	T	T	0.223641	0.2	0.209059	3177
Chr13	60299323	+	ENSBTAG00000008303	FKBP1A	G	A	0.0974569	0.0588235	0.119927	4237
Chr13	60299739	+	ENSBTAG00000008303	FKBP1A	A	A	0.0943617	0	0.127909	3006
Chr13	64806109	+	ENSBTAG00000013303	ACSS2	T	G	0.507887	0.502793	0.0716763	55155
Chr13	64806139	+	ENSBTAG00000013303	ACSS2	C	G	0.552194	0.553073	0.0674818	56980
Chr13	64806145	+	ENSBTAG00000013303	ACSS2	A	G	0.527237	0.52381	0.0619173	57506
Chr13	64806147	+	ENSBTAG00000013303	ACSS2	G	G	0.13616	0.130233	0.045748	57317
Chr13	65518007	-	ENSBTAG00000006955	CPNE1	A	A	0.100054	0.0989011	0.0569025	17124
Chr13	66310623	+	ENSBTAG00000011473	MYL9	C	G	0.0610503	0	0.111192	3357
Chr13	66624308	-	ENSBTAG00000011541	RBL1	T	C	0.393145	0.4	0.271601	2382
Chr13	66624744	-	ENSBTAG00000011541	RBL1	T	G	0.346251	0.333333	0.28627	2349
Chr13	67116409	-	ENSBTAG00000045928	BLCAP	A	G	0.141891	0.130435	0.0848558	10640
Chr13	67116439	-	ENSBTAG00000045928	BLCAP	C	G	0.102196	0.0869565	0.0734994	11393
Chr13	67116448	-	ENSBTAG00000045928	BLCAP	T	T	0.219369	0.208333	0.0981609	11326
Chr13	67116948	-	ENSBTAG00000045928	BLCAP	T	C	0.354135	0.333333	0.365295	1224
Chr13	73843541	+	ENSBTAG00000006037	WISP2	C	G	0.0344601	0	0.173038	296
Chr13	74484558	+	ENSBTAG00000016122	PIGT	A	T	0.0837958	0	0.222132	741
Chr13	74484563	+	ENSBTAG00000016122	PIGT	T	G	0.0746289	0	0.203029	758
Chr13	75286746	+	ENSBTAG00000016743	DNTTIP1	T	G	0.254365	0.125	0.314331	1189
Chr13	75287095	+	ENSBTAG00000016743	DNTTIP1	T	G	0.189549	0	0.271828	1638
Chr13	75287100	+	ENSBTAG00000016743	DNTTIP1	C	C	0.0924841	0	0.197139	1617
Chr13	75287130	+	ENSBTAG00000016743	DNTTIP1	A	G	0.0858215	0	0.155899	1786
Chr13	75287911	+	ENSBTAG00000016743	DNTTIP1	G	G	0.0650658	0	0.201713	924
Chr13	75287922	+	ENSBTAG00000016743	DNTTIP1	T	G	0.204821	0	0.310002	1020
Chr13	75287927	+	ENSBTAG00000016743	DNTTIP1	T	C	0.282088	0.2	0.329814	1217
Chr13	75287945	+	ENSBTAG00000016743	DNTTIP1	A	G	0.127592	0	0.220819	1615
Chr13	75292621	+	ENSBTAG00000016743	DNTTIP1	T	T	0.246794	0.222222	0.228568	2981
Chr13	76085081	-	ENSBTAG00000027326	TP53RK	C	C	0.291955	0.25	0.297324	1409
Chr14	2302916	+	ENSBTAG00000016810	PYCRL	T	G	0.231527	0.214286	0.154393	4845
Chr14	16713460	+	ENSBTAG00000010275	KIAA0196	T	G	0.166341	0.111111	0.199724	2636
Chr14	17121387	+	ENSBTAG00000020407	MTSS1	C	G	0.331178	0.333333	0.189739	5247
Chr14	17121398	+	ENSBTAG00000020407	MTSS1	A	G	0.199661	0.181818	0.152649	5147
Chr14	17121401	+	ENSBTAG00000020407	MTSS1	C	G	0.0855568	0.0625	0.102394	5120
Chr14	17121420	+	ENSBTAG00000020407	MTSS1	C	T	0.312636	0.3	0.176221	5124
Chr14	17121437	+	ENSBTAG00000020407	MTSS1	A	G	0.105568	0.08	0.13246	5314
Chr14	17122686	+	ENSBTAG00000020407	MTSS1	C	C	0.0972952	0.0769231	0.115222	6318
Chr14	17122720	+	ENSBTAG00000020407	MTSS1	A	A	0.10635	0.0909091	0.0975158	6684
Chr14	17122721	+	ENSBTAG00000020407	MTSS1	A	C	0.182978	0.166667	0.130489	6571
Chr14	17127760	+	ENSBTAG00000020407	MTSS1	A	G	0.246498	0.2	0.26242	1855
Chr14	17127774	+	ENSBTAG00000020407	MTSS1	G	G	0.197641	0.125	0.252194	2079
Chr14	17127798	+	ENSBTAG00000020407	MTSS1	A	T	0.0945128	0	0.166173	2339
Chr14	18025558	-	ENSBTAG00000009916	WDYHV1	T	G	0.117396	0	0.177214	2055
Chr14	18026740	-	ENSBTAG00000009916	WDYHV1	C	A	0.37744	0.375	0.238263	2827
Chr14	22691414	-	ENSBTAG00000017492	PCMTD1	C	T	0.0597158	0.0434783	0.0696108	6548
Chr14	22693902	-	ENSBTAG00000017492	PCMTD1	T	G	0.109685	0.1	0.0794044	9183
Chr14	22693974	-	ENSBTAG00000017492	PCMTD1	T	G	0.161655	0.153846	0.107355	7362
Chr14	22693984	-	ENSBTAG00000017492	PCMTD1	G	G	0.079647	0.0714286	0.0731982	7456
Chr14	24717918	-	ENSBTAG00000005893	TMEM68	T	C	0.703061	0.714286	0.150471	5806
Chr14	24717943	-	ENSBTAG00000005893	TMEM68	A	G	0.317105	0.3125	0.153852	5591
Chr14	24717947	-	ENSBTAG00000005893	TMEM68	A	G	0.0564125	0.0416667	0.0708424	5594
Chr14	27650931	-	ENSBTAG00000017529	CA8	T	C	0.235848	0.222222	0.198019	3380
Chr14	27650935	-	ENSBTAG00000017529	CA8	A	C	0.0736219	0	0.116865	3349
Chr14	27650937	-	ENSBTAG00000017529	CA8	C	A	0.0965359	0.0625	0.121385	3136
Chr14	27651069	-	ENSBTAG00000017529	CA8	T	T	0.526377	0.526316	0.207759	4460
Chr14	27651094	-	ENSBTAG00000017529	CA8	T	C	0.305181	0.285714	0.198007	3958
Chr14	27651501	-	ENSBTAG00000017529	CA8	T	C	0.189861	0.176471	0.147305	4844
Chr14	27651505	-	ENSBTAG00000017529	CA8	T	G	0.109155	0.0909091	0.117646	4837
Chr14	27651507	-	ENSBTAG00000017529	CA8	T	T	0.155771	0.142857	0.138122	4857
Chr14	27651611	-	ENSBTAG00000017529	CA8	T	G	0.130517	0.111111	0.144234	3934
Chr14	27651672	-	ENSBTAG00000017529	CA8	A	T	0.343537	0.333333	0.174079	4980
Chr14	64912725	-	ENSBTAG00000004518	GRHL2	C	G	0.105072	0.0769231	0.126665	3205
Chr14	64912875	-	ENSBTAG00000004518	GRHL2	C	T	0.155262	0.1	0.209453	2258
Chr14	68338846	+	ENSBTAG00000018206	NIPAL2	T	A	0.112938	0.0952381	0.095691	5697
Chr14	68338912	+	ENSBTAG00000018206	NIPAL2	A	G	0.0710229	0.0588235	0.0743974	6584
Chr14	83243926	+	ENSBTAG00000003588	ZFAND1	A	G	0.116102	0.107143	0.0924485	6185
Chr15	1788534	-	ENSBTAG00000012279	AASDHPPT	A	G	0.0902122	0.0740741	0.0864986	5944
Chr15	1788563	-	ENSBTAG00000012279	AASDHPPT	T	T	0.203056	0.1875	0.127667	5615
Chr15	1788566	-	ENSBTAG00000012279	AASDHPPT	C	G	0.178997	0.166667	0.116122	5657
Chr15	14124608	+	ENSBTAG00000006581	CCDC82	A	G	0.112549	0.0769231	0.142563	3765
Chr15	14124643	+	ENSBTAG00000006581	CCDC82	G	G	0.135429	0.103448	0.151114	4503
Chr15	14124646	+	ENSBTAG00000006581	CCDC82	A	G	0.246982	0.25	0.171421	4375
Chr15	14124659	+	ENSBTAG00000006581	CCDC82	G	G	0.119436	0.1	0.133081	4561
Chr15	14124684	+	ENSBTAG00000006581	CCDC82	T	G	0.470189	0.466667	0.197309	4657
Chr15	14127988	+	ENSBTAG00000006581	CCDC82	T	G	0.311633	0.285714	0.172124	5739
Chr15	14128006	+	ENSBTAG00000006581	CCDC82	C	T	0.373481	0.37931	0.177302	4475
Chr15	14128035	+	ENSBTAG00000006581	CCDC82	T	G	0.254812	0.25	0.216631	2769
Chr15	14128045	+	ENSBTAG00000006581	CCDC82	C	T	0.182549	0.142857	0.198831	2639
Chr15	14128102	+	ENSBTAG00000006581	CCDC82	T	T	0.196733	0.166667	0.174704	3966
Chr15	14128108	+	ENSBTAG00000006581	CCDC82	C	G	0.177512	0.153846	0.152346	4287
Chr15	14128117	+	ENSBTAG00000006581	CCDC82	T	C	0.208919	0.2	0.159139	4575
Chr15	14128171	+	ENSBTAG00000006581	CCDC82	T	G	0.141946	0.1	0.168413	3387
Chr15	14128213	+	ENSBTAG00000006581	CCDC82	T	G	0.348361	0.333333	0.30357	1528
Chr15	14128221	+	ENSBTAG00000006581	CCDC82	C	G	0.21199	0	0.298922	1106
Chr15	14128273	+	ENSBTAG00000006581	CCDC82	C	T	0.144702	0	0.202292	1515
Chr15	14128285	+	ENSBTAG00000006581	CCDC82	C	G	0.267992	0.222222	0.230814	2293
Chr15	14129612	+	ENSBTAG00000006581	CCDC82	A	C	0.0601684	0	0.0991899	2652
Chr15	14129720	+	ENSBTAG00000006581	CCDC82	C	G	0.409624	0.4	0.236736	2279
Chr15	14129725	+	ENSBTAG00000006581	CCDC82	G	G	0.124681	0.111111	0.150079	2672
Chr15	25522782	+	ENSBTAG00000031362	NXPE2	C	C	0.181562	0.142857	0.204282	3038
Chr15	25523407	+	ENSBTAG00000031362	NXPE2	A	G	0.274498	0.25	0.265492	2465
Chr15	28329735	-	ENSBTAG00000003052	PCSK7	T	G	0.428821	0.428571	0.336903	1489
Chr15	28331112	-	ENSBTAG00000003052	PCSK7	C	G	0.15759	0	0.227645	1915
Chr15	28331922	-	ENSBTAG00000003052	PCSK7	A	G	0.0335414	0	0.100365	1843
Chr15	28331931	-	ENSBTAG00000003052	PCSK7	C	G	0.136005	0	0.216615	1667
Chr15	28333060	-	ENSBTAG00000003052	PCSK7	T	A	0.173461	0.117647	0.224321	2520
Chr15	30114209	+	ENSBTAG00000017932	CCDC84	T	T	0.137012	0.125	0.118906	4758
Chr15	30114222	+	ENSBTAG00000017932	CCDC84	A	A	0.0529292	0	0.0814144	5382
Chr15	30187224	+	ENSBTAG00000005357	VPS11	T	A	0.0767732	0.05	0.0975114	4383
Chr15	34756912	+	ENSBTAG00000001410	GRAMD1B	A	G	0.138899	0.111111	0.160374	3241
Chr15	34756970	+	ENSBTAG00000001410	GRAMD1B	A	G	0.353221	0.333333	0.227048	2816
Chr15	34757036	+	ENSBTAG00000001410	GRAMD1B	T	G	0.270434	0.25	0.206536	3600
Chr15	34757051	+	ENSBTAG00000001410	GRAMD1B	T	C	0.347262	0.333333	0.218683	3755
Chr15	41307421	-	ENSBTAG00000010919	USP47	A	G	0.143036	0.138889	0.0906843	9136
Chr15	41307426	-	ENSBTAG00000010919	USP47	C	G	0.264707	0.26087	0.118545	9500
Chr15	41307452	-	ENSBTAG00000010919	USP47	C	G	0.287522	0.285714	0.131394	9010
Chr15	51480127	+	ENSBTAG00000013900	TRIM21	C	A	0.108789	0.0625	0.143004	3280
Chr15	51480130	+	ENSBTAG00000013900	TRIM21	T	C	0.144134	0.111111	0.159732	3344
Chr15	53249404	-	ENSBTAG00000019062	FCHSD2	C	G	0.0756923	0.0625	0.0774991	6510
Chr15	64100062	+	ENSBTAG00000005338	EIF3M	T	G	0.207813	0.2	0.168358	3282
Chr15	64100134	+	ENSBTAG00000005338	EIF3M	C	G	0.0848095	0.0322581	0.113755	4226
Chr15	64100993	+	ENSBTAG00000005338	EIF3M	T	G	0.224748	0.2	0.17609	2821
Chr15	64100998	+	ENSBTAG00000005338	EIF3M	T	A	0.145527	0.111111	0.152701	2984
Chr15	64102466	+	ENSBTAG00000005338	EIF3M	C	G	0.118805	0.0833333	0.145945	3258
Chr15	64102545	+	ENSBTAG00000005338	EIF3M	T	G	0.299249	0.285714	0.210833	3108
Chr15	64103597	+	ENSBTAG00000005338	EIF3M	T	G	0.144101	0.111111	0.164837	2847
Chr15	64103651	+	ENSBTAG00000005338	EIF3M	C	G	0.193249	0.166667	0.203007	3169
Chr15	64103656	+	ENSBTAG00000005338	EIF3M	G	G	0.0803223	0	0.132445	3167
Chr15	65829212	-	ENSBTAG00000012460	ELF5	T	G	0.0760243	0.0738462	0.0247653	122241
Chr15	65834636	-	ENSBTAG00000012460	ELF5	C	G	0.0847434	0.0813953	0.0320388	53835
Chr15	65834688	-	ENSBTAG00000012460	ELF5	A	G	0.275563	0.273381	0.0536718	41808
Chr15	65834689	-	ENSBTAG00000012460	ELF5	T	A	0.284689	0.281818	0.0552376	41487
Chr15	65836441	-	ENSBTAG00000012460	ELF5	G	G	0.126371	0.123153	0.0335849	88382
Chr15	65836452	-	ENSBTAG00000012460	ELF5	A	T	0.0956174	0.0942249	0.0278742	79127
Chr15	65836467	-	ENSBTAG00000012460	ELF5	T	C	0.0714895	0.07109	0.0253692	71564
Chr15	65836563	-	ENSBTAG00000012460	ELF5	A	G	0.0782597	0.0772727	0.0283038	80594
Chr15	65836682	-	ENSBTAG00000012460	ELF5	T	T	0.0961674	0.0941176	0.0305542	63345
Chr15	65836960	-	ENSBTAG00000012460	ELF5	A	G	0.0768229	0.0718232	0.0350289	38070
Chr15	65837186	-	ENSBTAG00000012460	ELF5	A	G	0.159708	0.155844	0.0424916	47772
Chr15	65837187	-	ENSBTAG00000012460	ELF5	T	A	0.174013	0.172662	0.0471932	47936
Chr15	65842338	-	ENSBTAG00000012460	ELF5	G	T	0.123362	0.121951	0.0437467	36166
Chr15	66216850	-	ENSBTAG00000018257	APIP	C	G	0.100373	0	0.146777	3173
Chr15	66217404	-	ENSBTAG00000018257	APIP	C	G	0.710316	0.75	0.230754	2903
Chr15	66217415	-	ENSBTAG00000018257	APIP	A	T	0.352927	0.333333	0.244334	2586
Chr15	66217430	-	ENSBTAG00000018257	APIP	T	T	0.256273	0.222222	0.232394	2290
Chr15	66217448	-	ENSBTAG00000018257	APIP	A	T	0.17113	0.125	0.205776	2318
Chr15	66217453	-	ENSBTAG00000018257	APIP	A	G	0.15837	0.125	0.180736	2282
Chr15	66217454	-	ENSBTAG00000018257	APIP	G	A	0.083321	0	0.133631	2290
Chr15	67565691	-	ENSBTAG00000019045	COMMD9	T	C	0.10946	0	0.195367	1554
Chr15	74873234	+	ENSBTAG00000009518	ALKBH3	C	G	0.10009	0.0909091	0.0919226	6537
Chr15	75263423	+	ENSBTAG00000019644	EXT2	T	C	0.390125	0.333333	0.288013	2117
Chr15	77182628	+	ENSBTAG00000006143	CREB3L1	A	G	0.13649	0.125	0.122249	5100
Chr15	83639365	+	ENSBTAG00000004046	DTX4	T	G	0.108332	0	0.255344	782
Chr15	83639393	+	ENSBTAG00000004046	DTX4	C	A	0.155354	0	0.293985	1113
Chr16	3172857	+	ENSBTAG00000004952	MFSD4A	A	A	0.125106	0.116279	0.0824974	12572
Chr16	3175138	+	ENSBTAG00000004952	MFSD4A	A	G	0.189351	0.175	0.13005	6869
Chr16	3175145	+	ENSBTAG00000004952	MFSD4A	A	G	0.136373	0.125	0.108245	6373
Chr16	3175179	+	ENSBTAG00000004952	MFSD4A	C	A	0.0571866	0.0434783	0.0725326	6606
Chr16	3175202	+	ENSBTAG00000004952	MFSD4A	C	G	0.0787308	0.0666667	0.0792749	7977
Chr16	3175233	+	ENSBTAG00000004952	MFSD4A	A	G	0.137411	0.125	0.0902334	10732
Chr16	4747004	+	ENSBTAG00000002126	PFKFB2	C	G	0.521445	0.528571	0.199893	28392
Chr16	4747008	+	ENSBTAG00000002126	PFKFB2	C	T	0.773138	0.777778	0.0673052	27962
Chr16	4747014	+	ENSBTAG00000002126	PFKFB2	C	A	0.660452	0.666667	0.0801666	26152
Chr16	4747079	+	ENSBTAG00000002126	PFKFB2	A	G	0.198837	0.190476	0.0725231	17960
Chr16	4747084	+	ENSBTAG00000002126	PFKFB2	C	C	0.198312	0.192982	0.0754699	18516
Chr16	4747130	+	ENSBTAG00000002126	PFKFB2	C	G	0.22336	0.219178	0.0603356	29173
Chr16	4747139	+	ENSBTAG00000002126	PFKFB2	A	C	0.516428	0.518072	0.0828544	28479
Chr16	4747143	+	ENSBTAG00000002126	PFKFB2	C	G	0.142253	0.135802	0.0511887	29650
Chr16	4747172	+	ENSBTAG00000002126	PFKFB2	T	C	0.399494	0.397059	0.0924726	26773
Chr16	4747336	+	ENSBTAG00000002126	PFKFB2	T	A	0.520344	0.517241	0.110539	22543
Chr16	4747341	+	ENSBTAG00000002126	PFKFB2	A	T	0.214531	0.208791	0.0828693	21761
Chr16	4747351	+	ENSBTAG00000002126	PFKFB2	C	G	0.19326	0.1875	0.078282	16059
Chr16	4747421	+	ENSBTAG00000002126	PFKFB2	C	G	0.350017	0.360825	0.113663	20136
Chr16	4747424	+	ENSBTAG00000002126	PFKFB2	T	T	0.837404	0.842857	0.0757715	21919
Chr16	4747475	+	ENSBTAG00000002126	PFKFB2	A	A	0.125806	0.121622	0.0510396	29346
Chr16	4747476	+	ENSBTAG00000002126	PFKFB2	A	G	0.163783	0.164835	0.0608339	29136
Chr16	12815895	+	ENSBTAG00000013620	UCHL5	T	G	0.104401	0	0.142469	2807
Chr16	22586622	+	ENSBTAG00000005359	TGFB2	A	G	0.154488	0.111111	0.178447	2753
Chr16	24323215	+	ENSBTAG00000012582	IARS2	C	G	0.178138	0.142857	0.176921	3036
Chr16	24969980	+	ENSBTAG00000016277	MARC2	T	A	0.23569	0.2	0.231412	2187
Chr16	24990467	+	ENSBTAG00000047287	MARC1	T	A	0.253261	0.25	0.135072	5813
Chr16	24990499	+	ENSBTAG00000047287	MARC1	T	G	0.219123	0.190476	0.156779	4288
Chr16	24990557	+	ENSBTAG00000047287	MARC1	G	G	0.134964	0.125	0.115087	5491
Chr16	24990561	+	ENSBTAG00000047287	MARC1	C	G	0.158107	0.142857	0.12889	5434
Chr16	24990565	+	ENSBTAG00000047287	MARC1	A	G	0.0527304	0.0285714	0.0681268	5880
Chr16	24991247	+	ENSBTAG00000047287	MARC1	T	G	0.402473	0.4	0.144044	6703
Chr16	24991254	+	ENSBTAG00000047287	MARC1	T	G	0.17309	0.16	0.107536	7421
Chr16	24991338	+	ENSBTAG00000047287	MARC1	C	A	0.228688	0.229508	0.0987842	13449
Chr16	24991382	+	ENSBTAG00000047287	MARC1	A	G	0.0891385	0.084507	0.0614849	13758
Chr16	24992059	+	ENSBTAG00000047287	MARC1	T	G	0.261641	0.25	0.178822	4789
Chr16	24992072	+	ENSBTAG00000047287	MARC1	C	T	0.107145	0.0833333	0.120213	4447
Chr16	24993758	+	ENSBTAG00000047287	MARC1	C	G	0.0728762	0.0588235	0.0741538	6745
Chr16	24993783	+	ENSBTAG00000047287	MARC1	T	G	0.10743	0.0980392	0.0821736	8230
Chr16	24994753	+	ENSBTAG00000047287	MARC1	T	A	0.123976	0.0909091	0.131593	5750
Chr16	24994850	+	ENSBTAG00000047287	MARC1	T	A	0.100102	0.0714286	0.107227	5170
Chr16	26717638	-	ENSBTAG00000017561	HHIPL2	A	C	0.162076	0.148148	0.112879	7624
Chr16	26718531	-	ENSBTAG00000017561	HHIPL2	T	G	0.133908	0.117647	0.110352	6472
Chr16	26718539	-	ENSBTAG00000017561	HHIPL2	G	A	0.38488	0.375	0.157306	6954
Chr16	26719895	-	ENSBTAG00000017561	HHIPL2	A	A	0.070833	0.0606061	0.0651671	9390
Chr16	26721502	-	ENSBTAG00000017561	HHIPL2	T	G	0.286905	0.266667	0.185353	3670
Chr16	26722154	-	ENSBTAG00000017561	HHIPL2	T	C	0.382201	0.375	0.173599	5997
Chr16	27701976	-	ENSBTAG00000003600	CAPN8	A	G	0.213561	0	0.358859	441
Chr16	29640338	-	ENSBTAG00000002854	TMEM63A	T	C	0.14454	0.140351	0.0701711	14709
Chr16	29640359	-	ENSBTAG00000002854	TMEM63A	T	C	0.485897	0.486486	0.115723	11700
Chr16	29640381	-	ENSBTAG00000002854	TMEM63A	T	G	0.0831246	0.0714286	0.072306	10044
Chr16	29640411	-	ENSBTAG00000002854	TMEM63A	C	T	0.171565	0.16	0.114505	6975
Chr16	29640427	-	ENSBTAG00000002854	TMEM63A	T	C	0.723134	0.75	0.150658	4941
Chr16	29640432	-	ENSBTAG00000002854	TMEM63A	A	G	0.0962143	0.0666667	0.115881	4156
Chr16	29640471	-	ENSBTAG00000002854	TMEM63A	T	G	0.717762	0.727273	0.17883	4690
Chr16	29640893	-	ENSBTAG00000002854	TMEM63A	G	G	0.107389	0.0769231	0.131581	4736
Chr16	29640895	-	ENSBTAG00000002854	TMEM63A	C	G	0.197587	0.166667	0.153265	4709
Chr16	29640951	-	ENSBTAG00000002854	TMEM63A	C	T	0.145755	0.111111	0.1527	3735
Chr16	29640956	-	ENSBTAG00000002854	TMEM63A	G	G	0.116222	0.0909091	0.132186	3763
Chr16	29640962	-	ENSBTAG00000002854	TMEM63A	C	G	0.0709803	0	0.097192	3927
Chr16	29640970	-	ENSBTAG00000002854	TMEM63A	A	G	0.185632	0.166667	0.140915	4030
Chr16	29640974	-	ENSBTAG00000002854	TMEM63A	T	G	0.235975	0.214286	0.162752	4119
Chr16	29641018	-	ENSBTAG00000002854	TMEM63A	C	G	0.0382772	0	0.0650931	4832
Chr16	29641036	-	ENSBTAG00000002854	TMEM63A	A	G	0.209711	0.181818	0.163607	4560
Chr16	39961768	-	ENSBTAG00000020342	MYOC	C	A	0.164856	0	0.299503	711
Chr16	39961852	-	ENSBTAG00000020342	MYOC	A	T	0.287404	0	0.388406	643
Chr16	39961853	-	ENSBTAG00000020342	MYOC	T	A	0.186412	0	0.340292	646
Chr16	40970907	+	ENSBTAG00000010169	SUCO	C	G	0.147668	0.135135	0.0832632	12865
Chr16	42813182	-	ENSBTAG00000009384	AGTRAP	A	G	0.237758	0.166667	0.288802	1324
Chr16	42813203	-	ENSBTAG00000009384	AGTRAP	T	A	0.0764185	0	0.19966	916
Chr16	42813779	-	ENSBTAG00000009384	AGTRAP	T	C	0.151137	0	0.263678	1149
Chr16	42815165	-	ENSBTAG00000009384	AGTRAP	T	G	0.0559036	0	0.136633	1834
Chr16	44427994	-	ENSBTAG00000015574	RBP7	T	C	0.235978	0.214286	0.189112	3425
Chr16	44428022	-	ENSBTAG00000015574	RBP7	T	G	0.198763	0.166667	0.168264	3199
Chr16	44428069	-	ENSBTAG00000015574	RBP7	T	G	0.309008	0.285714	0.192985	3849
Chr16	44428073	-	ENSBTAG00000015574	RBP7	T	G	0.306195	0.294118	0.195641	3774
Chr16	44428290	-	ENSBTAG00000015574	RBP7	T	G	0.221745	0.210526	0.181615	3309
Chr16	44428336	-	ENSBTAG00000015574	RBP7	A	A	0.0771142	0	0.137269	3806
Chr16	52400126	+	ENSBTAG00000004874	AURKAIP1	A	G	0.106959	0.0909091	0.10769	3879
Chr16	52400355	+	ENSBTAG00000004874	AURKAIP1	C	G	0.136773	0.130435	0.114255	5487
Chr16	55409204	-	ENSBTAG00000001788	PDPN	G	A	0.0879841	0	0.162428	2134
Chr16	55409215	-	ENSBTAG00000001788	PDPN	C	G	0.204376	0.166667	0.238641	1963
Chr16	62825404	+	ENSBTAG00000014191	QSOX1	A	A	0.0623903	0	0.105828	3597
Chr16	62825461	+	ENSBTAG00000014191	QSOX1	C	G	0.116606	0.1	0.121109	4711
Chr16	62825464	+	ENSBTAG00000014191	QSOX1	A	G	0.0895332	0.0625	0.108334	4751
Chr16	62825482	+	ENSBTAG00000014191	QSOX1	A	G	0.136289	0.125	0.114189	4971
Chr16	62827352	+	ENSBTAG00000014191	QSOX1	T	C	0.149354	0.0714286	0.197943	2094
Chr16	62827383	+	ENSBTAG00000014191	QSOX1	G	G	0.4125	0.4	0.2763	2259
Chr16	62827393	+	ENSBTAG00000014191	QSOX1	C	A	0.218085	0.181818	0.226439	2299
Chr16	72571574	-	ENSBTAG00000015974	FLVCR1	A	C	0.127753	0.0666667	0.171516	2820
Chr16	77486605	-	ENSBTAG00000005397	CD46	G	G	0.201258	0.195122	0.0752972	20396
Chr16	77486639	-	ENSBTAG00000005397	CD46	T	G	0.107831	0.0961538	0.0672534	15776
Chr16	77486683	-	ENSBTAG00000005397	CD46	T	C	0.377584	0.388889	0.165196	7127
Chr16	77486694	-	ENSBTAG00000005397	CD46	A	G	0.275833	0.269231	0.138401	6625
Chr16	77486695	-	ENSBTAG00000005397	CD46	T	A	0.199096	0.2	0.121296	6586
Chr16	77486699	-	ENSBTAG00000005397	CD46	A	A	0.143112	0.125	0.11886	6206
Chr16	77486743	-	ENSBTAG00000005397	CD46	T	T	0.170405	0.15	0.132249	5076
Chr16	77486754	-	ENSBTAG00000005397	CD46	A	A	0.255446	0.25	0.127988	5972
Chr16	77486759	-	ENSBTAG00000005397	CD46	T	T	0.124483	0.117647	0.105534	6541
Chr16	77487563	-	ENSBTAG00000005397	CD46	A	A	0.0671243	0.0625	0.0442296	20075
Chr16	77487569	-	ENSBTAG00000005397	CD46	A	G	0.271287	0.265625	0.0915561	18995
Chr16	77487600	-	ENSBTAG00000005397	CD46	T	T	0.169444	0.162791	0.0806218	15015
Chr16	77487612	-	ENSBTAG00000005397	CD46	T	G	0.434724	0.433333	0.12384	13520
Chr16	77487618	-	ENSBTAG00000005397	CD46	T	G	0.326145	0.322034	0.107989	13867
Chr16	77487663	-	ENSBTAG00000005397	CD46	T	T	0.360878	0.36	0.108844	15257
Chr16	77487671	-	ENSBTAG00000005397	CD46	A	G	0.19164	0.190476	0.084955	14052
Chr16	77487705	-	ENSBTAG00000005397	CD46	C	A	0.412055	0.410256	0.10906	21533
Chr16	77496807	-	ENSBTAG00000005397	CD46	A	T	0.228642	0.207921	0.12245	76986
Chr17	163959	-	ENSBTAG00000035265	TMEM192	T	G	0.534357	0.5	0.25845	2449
Chr17	12336123	-	ENSBTAG00000014060	LSM6	C	G	0.197859	0	0.274313	1709
Chr17	12336134	-	ENSBTAG00000014060	LSM6	A	T	0.26535	0.166667	0.310917	1462
Chr17	12337971	-	ENSBTAG00000014060	LSM6	C	T	0.0750385	0.0526316	0.0896909	5247
Chr17	12337975	-	ENSBTAG00000014060	LSM6	A	T	0.25308	0.25	0.157097	5286
Chr17	12338022	-	ENSBTAG00000014060	LSM6	T	T	0.139343	0.125	0.131262	5617
Chr17	12908179	-	ENSBTAG00000002835	SMAD1	T	C	0.202695	0	0.291484	1393
Chr17	12908185	-	ENSBTAG00000002835	SMAD1	T	T	0.267237	0.142857	0.327742	1392
Chr17	18335531	-	ENSBTAG00000021779	MGST2	A	G	0.138287	0	0.194311	2006
Chr17	35200669	-	ENSBTAG00000005691	FGF2	A	G	0.125139	0.12	0.08907	7647
Chr17	35200701	-	ENSBTAG00000005691	FGF2	C	G	0.233521	0.222222	0.123524	7517
Chr17	54332123	-	ENSBTAG00000039630	TMED2	C	G	0.206819	0.2	0.122378	7723
Chr17	55207965	+	ENSBTAG00000006114	ZCCHC8	A	G	0.215091	0.1875	0.170283	4371
Chr17	55208007	+	ENSBTAG00000006114	ZCCHC8	T	G	0.187644	0.166667	0.146525	4605
Chr17	55415400	+	ENSBTAG00000004199	DIABLO	T	G	0.225167	0.2	0.215786	3092
Chr17	55781056	-	ENSBTAG00000009602	TMEM120B	A	G	0.0700346	0.0648148	0.0298375	45800
Chr17	55781131	-	ENSBTAG00000009602	TMEM120B	T	A	0.0778956	0.076555	0.0276435	55680
Chr17	55784998	-	ENSBTAG00000009602	TMEM120B	T	C	0.0886349	0.0882353	0.0278398	53363
Chr17	55790755	-	ENSBTAG00000009602	TMEM120B	T	G	0.296061	0.292035	0.0641312	38595
Chr17	55790763	-	ENSBTAG00000009602	TMEM120B	T	C	0.0938066	0.0921053	0.0357702	41639
Chr17	55790768	-	ENSBTAG00000009602	TMEM120B	A	G	0.0563087	0.0540541	0.0271006	42132
Chr17	55790785	-	ENSBTAG00000009602	TMEM120B	C	T	0.276911	0.276316	0.0590728	39724
Chr17	55791863	-	ENSBTAG00000009602	TMEM120B	T	C	0.2656	0.265306	0.0431969	82211
Chr17	55791886	-	ENSBTAG00000009602	TMEM120B	C	G	0.219348	0.220264	0.0415296	79478
Chr17	55791893	-	ENSBTAG00000009602	TMEM120B	A	C	0.0547598	0.0542169	0.0197148	82109
Chr17	55791908	-	ENSBTAG00000009602	TMEM120B	T	T	0.213507	0.212871	0.0370752	78406
Chr17	55791916	-	ENSBTAG00000009602	TMEM120B	T	C	0.257884	0.255144	0.0492597	81449
Chr17	55792706	-	ENSBTAG00000009602	TMEM120B	T	C	0.124644	0.124444	0.0368919	48464
Chr17	55792728	-	ENSBTAG00000009602	TMEM120B	C	T	0.18296	0.184358	0.0465981	52267
Chr17	55792750	-	ENSBTAG00000009602	TMEM120B	C	G	0.0555329	0.0538462	0.0245323	51272
Chr17	55792901	-	ENSBTAG00000009602	TMEM120B	T	G	0.170375	0.169231	0.0487637	40738
Chr17	55803255	-	ENSBTAG00000009602	TMEM120B	T	C	0.0691322	0.0681818	0.024589	57588
Chr17	55803260	-	ENSBTAG00000009602	TMEM120B	T	G	0.0671357	0.0656934	0.0253607	52665
Chr17	55808781	-	ENSBTAG00000009602	TMEM120B	T	G	0.49396	0.497608	0.0541614	93955
Chr17	55808788	-	ENSBTAG00000009602	TMEM120B	T	G	0.230325	0.228311	0.0408299	95503
Chr17	55809490	-	ENSBTAG00000009602	TMEM120B	C	G	0.155147	0.153846	0.0259666	135721
Chr17	55809525	-	ENSBTAG00000009602	TMEM120B	T	A	0.140835	0.139205	0.0308203	111747
Chr17	56161587	+	ENSBTAG00000010815	CAMKK2	A	A	0.102414	0.09375	0.0778865	11517
Chr17	56161593	+	ENSBTAG00000010815	CAMKK2	C	T	0.146819	0.137931	0.0922517	10908
Chr17	56161707	+	ENSBTAG00000010815	CAMKK2	T	A	0.561534	0.5625	0.122257	11720
Chr17	56161708	+	ENSBTAG00000010815	CAMKK2	A	G	0.371801	0.368421	0.12306	11807
Chr17	56163203	+	ENSBTAG00000010815	CAMKK2	A	G	0.0959747	0.0882353	0.064361	14274
Chr17	56163225	+	ENSBTAG00000010815	CAMKK2	T	C	0.351778	0.344828	0.129281	12067
Chr17	60341009	-	ENSBTAG00000036183	FBXW8	C	G	0.159398	0.142857	0.130776	4782
Chr17	60341050	-	ENSBTAG00000036183	FBXW8	A	G	0.378245	0.375	0.228845	3704
Chr17	60341051	-	ENSBTAG00000036183	FBXW8	T	A	0.609002	0.615385	0.209554	3627
Chr17	63568784	-	ENSBTAG00000011103	SLC8B1	C	G	0.107572	0	0.155776	3048
Chr17	63569777	-	ENSBTAG00000011103	SLC8B1	T	G	0.468632	0.5	0.316028	1620
Chr17	64705005	+	ENSBTAG00000003696	BICDL1	C	G	0.161132	0.148148	0.0985851	10119
Chr17	64705023	+	ENSBTAG00000003696	BICDL1	T	C	0.15758	0.142857	0.106079	10069
Chr17	64705245	+	ENSBTAG00000003696	BICDL1	T	G	0.103111	0.0869565	0.10664	5355
Chr17	65888247	+	ENSBTAG00000005178	MMAB	T	T	0.191242	0.166667	0.197542	2232
Chr17	65888268	+	ENSBTAG00000005178	MMAB	A	G	0.0662655	0	0.110563	2684
Chr17	70703651	+	ENSBTAG00000017755	EWSR1	C	G	0.121836	0.107143	0.085364	8843
Chr17	70703659	+	ENSBTAG00000017755	EWSR1	C	G	0.0871225	0.0740741	0.0753438	8138
Chr17	70703675	+	ENSBTAG00000017755	EWSR1	T	G	0.670027	0.68	0.134903	7248
Chr17	70703703	+	ENSBTAG00000017755	EWSR1	T	G	0.0780851	0.0666667	0.0721685	7192
Chr17	71723198	+	ENSBTAG00000002770	TCN2	C	G	0.201443	0.0769231	0.277546	1780
Chr17	71723229	+	ENSBTAG00000002770	TCN2	A	G	0.269865	0.181818	0.304733	1614
Chr17	71723234	+	ENSBTAG00000002770	TCN2	T	C	0.176239	0.0769231	0.234041	1743
Chr17	71723250	+	ENSBTAG00000002770	TCN2	C	T	0.165897	0.0909091	0.223813	2198
Chr17	71724200	+	ENSBTAG00000002770	TCN2	A	G	0.492944	0.5	0.368264	1205
Chr17	71724219	+	ENSBTAG00000002770	TCN2	A	T	0.334588	0.333333	0.296001	1553
Chr17	71724229	+	ENSBTAG00000002770	TCN2	C	C	0.142042	0	0.218001	1939
Chr17	73351394	+	ENSBTAG00000024708	CABIN1	C	G	0.0602174	0	0.164162	1473
Chr17	73351589	+	ENSBTAG00000024708	CABIN1	C	C	0.111098	0	0.241429	895
Chr17	73353619	+	ENSBTAG00000024708	CABIN1	T	A	0.535003	0.625	0.422537	902
Chr17	73353620	+	ENSBTAG00000024708	CABIN1	A	G	0.100204	0	0.23812	905
Chr17	73353655	+	ENSBTAG00000024708	CABIN1	C	T	0.0671547	0	0.18641	966
Chr17	73353664	+	ENSBTAG00000024708	CABIN1	C	G	0.151225	0	0.278466	976
Chr17	73353682	+	ENSBTAG00000024708	CABIN1	C	T	0.0805851	0	0.193471	1239
Chr17	73353703	+	ENSBTAG00000024708	CABIN1	A	G	0.156031	0	0.244055	1457
Chr17	73443330	-	ENSBTAG00000046900	GGT1	C	G	0.33549	0.333333	0.132755	8561
Chr17	73443362	-	ENSBTAG00000046900	GGT1	A	G	0.882824	0.9	0.0990651	6154
Chr17	73443363	-	ENSBTAG00000046900	GGT1	C	A	0.358339	0.357143	0.156337	5879
Chr17	73443367	-	ENSBTAG00000046900	GGT1	C	G	0.338016	0.333333	0.14794	5882
Chr17	73444380	-	ENSBTAG00000046900	GGT1	A	G	0.344173	0.344828	0.109867	12611
Chr17	73443418	-	ENSBTAG00000046900	GGT1	T	A	0.160182	0.142857	0.111426	7392
Chr17	73444423	-	ENSBTAG00000046900	GGT1	A	C	0.132543	0.125	0.0880428	7528
Chr17	73444448	-	ENSBTAG00000046900	GGT1	A	G	0.166707	0.162162	0.0920897	8935
Chr17	73445752	-	ENSBTAG00000046900	GGT1	C	G	0.102763	0.0952381	0.0700087	11039
Chr17	74085195	-	ENSBTAG00000021121	PPIL2	A	A	0.143099	0	0.326517	283
Chr17	74295277	+	ENSBTAG00000045548	CRKL	A	A	0.250398	0.222222	0.228125	2655
Chr18	1542026	+	ENSBTAG00000009358	MTSS1L	A	G	0.102034	0	0.195879	1863
Chr18	2342964	-	ENSBTAG00000016878	WDR59	A	G	0.127934	0	0.21822	1788
Chr18	10660262	+	ENSBTAG00000000945	ATP2C2	C	C	0.349322	0.336735	0.089071	27696
Chr18	10660302	+	ENSBTAG00000000945	ATP2C2	A	A	0.0902465	0.0860927	0.0465082	26292
Chr18	10663273	+	ENSBTAG00000000945	ATP2C2	T	G	0.143673	0.135922	0.0647798	21531
Chr18	10663312	+	ENSBTAG00000000945	ATP2C2	T	G	0.229596	0.225806	0.0696717	26038
Chr18	39165490	+	ENSBTAG00000006353	TXNL4B	A	T	0.284107	0.25	0.289223	1523
Chr18	39165497	+	ENSBTAG00000006353	TXNL4B	A	G	0.0663011	0	0.173946	1420
Chr18	39165510	+	ENSBTAG00000006353	TXNL4B	A	T	0.240938	0	0.310304	1094
Chr18	39165550	+	ENSBTAG00000006353	TXNL4B	T	C	0.408818	0.4	0.325483	1571
Chr18	40431875	+	ENSBTAG00000008625	PLEKHF1	C	G	0.146485	0	0.240486	1197
Chr18	44949682	+	ENSBTAG00000013175	KIAA0355	T	G	0.566709	0.571429	0.210595	3860
Chr18	45965614	+	ENSBTAG00000003826	SCN1B	T	G	0.264259	0.25	0.231576	2505
Chr18	45967006	+	ENSBTAG00000003826	SCN1B	T	G	0.242719	0.2	0.250535	1982
Chr18	45967330	+	ENSBTAG00000003826	SCN1B	C	T	0.161292	0.142857	0.178306	2762
Chr18	45967387	+	ENSBTAG00000003826	SCN1B	C	T	0.0776905	0	0.122572	2565
Chr18	45967404	+	ENSBTAG00000003826	SCN1B	A	G	0.159	0.111111	0.194665	2217
Chr18	45967461	+	ENSBTAG00000003826	SCN1B	T	G	0.0933154	0	0.131329	3152
Chr18	45967907	+	ENSBTAG00000003826	SCN1B	A	T	0.169166	0.133333	0.192994	2355
Chr18	45967945	+	ENSBTAG00000003826	SCN1B	T	G	0.430606	0.416667	0.264513	2597
Chr18	47293131	+	ENSBTAG00000023464	ZFP82	T	G	0.21105	0.142857	0.258126	1411
Chr18	48321097	+	ENSBTAG00000000182	SPINT2	A	G	0.125195	0.111111	0.0968203	8506
Chr18	48400461	+	ENSBTAG00000023562	KCNK6	A	G	0.0920781	0	0.177494	1720
Chr18	48400468	+	ENSBTAG00000023562	KCNK6	T	G	0.502768	0.5	0.324824	1798
Chr18	48403976	+	ENSBTAG00000023562	KCNK6	C	A	0.247724	0.222222	0.240018	2118
Chr18	48403982	+	ENSBTAG00000023562	KCNK6	C	G	0.513779	0.5	0.311442	2041
Chr18	48404410	+	ENSBTAG00000023562	KCNK6	C	G	0.0904482	0	0.205827	1108
Chr18	48418096	+	ENSBTAG00000000621	CATSPERG	C	C	0.206228	0.181818	0.186023	2746
Chr18	48418104	+	ENSBTAG00000000621	CATSPERG	T	T	0.345347	0.333333	0.232843	2990
Chr18	48418144	+	ENSBTAG00000000621	CATSPERG	C	G	0.384557	0.384615	0.214838	4006
Chr18	48418149	+	ENSBTAG00000000621	CATSPERG	T	C	0.123094	0.0909091	0.144476	4142
Chr18	48418659	+	ENSBTAG00000000621	CATSPERG	C	G	0.4544	0.5	0.249728	2706
Chr18	48418664	+	ENSBTAG00000000621	CATSPERG	A	G	0.444319	0.444444	0.263887	2867
Chr18	48418669	+	ENSBTAG00000000621	CATSPERG	T	C	0.581207	0.6	0.256033	2973
Chr18	48437086	+	ENSBTAG00000000621	CATSPERG	T	G	0.140085	0	0.274837	664
Chr18	48437920	+	ENSBTAG00000000621	CATSPERG	T	A	0.228166	0	0.308437	1215
Chr18	48438021	+	ENSBTAG00000000621	CATSPERG	A	A	0.107653	0	0.261401	586
Chr18	48438039	+	ENSBTAG00000000621	CATSPERG	A	G	0.123816	0	0.272291	683
Chr18	48439628	+	ENSBTAG00000000621	CATSPERG	T	G	0.127997	0	0.187546	1912
Chr18	48439653	+	ENSBTAG00000000621	CATSPERG	C	G	0.289783	0.25	0.271543	2016
Chr18	48439855	+	ENSBTAG00000000621	CATSPERG	T	T	0.117276	0	0.256336	811
Chr18	48439881	+	ENSBTAG00000000621	CATSPERG	C	G	0.311091	0.25	0.350147	1019
Chr18	48439884	+	ENSBTAG00000000621	CATSPERG	A	G	0.224499	0	0.321596	1034
Chr18	48813964	-	ENSBTAG00000016313	ECH1	T	C	0.107511	0	0.14486	2631
Chr18	48814044	-	ENSBTAG00000016313	ECH1	C	G	0.110831	0.0769231	0.142089	3810
Chr18	52858234	+	ENSBTAG00000015313	CEACAM19	C	C	0.0487476	0	0.139913	1619
Chr18	55082189	+	ENSBTAG00000021191	EHD2	C	G	0.437179	0.428571	0.384242	1036
Chr18	55531986	-	ENSBTAG00000004463	KDELR1	T	C	0.327522	0.333333	0.303659	1772
Chr18	55532004	-	ENSBTAG00000004463	KDELR1	C	G	0.22353	0.166667	0.242691	2124
Chr18	55532015	-	ENSBTAG00000004463	KDELR1	A	T	0.104432	0	0.182051	2076
Chr18	55724970	-	ENSBTAG00000006754	DBP	T	C	0.514303	0.5	0.317005	1751
Chr18	55725449	-	ENSBTAG00000006754	DBP	T	C	0.129792	0.1	0.156639	3181
Chr18	55725455	-	ENSBTAG00000006754	DBP	A	T	0.137307	0.111111	0.162672	3147
Chr18	55725460	-	ENSBTAG00000006754	DBP	A	G	0.133212	0.0833333	0.173639	2997
Chr18	55830146	-	ENSBTAG00000023374	FUT1	C	G	0.229231	0	0.339371	662
Chr18	55932525	-	ENSBTAG00000002368	TULP2	C	G	0.625294	0.647059	0.201537	3673
Chr18	55932618	-	ENSBTAG00000002368	TULP2	A	C	0.0862074	0	0.117661	3117
Chr18	55933553	-	ENSBTAG00000002368	TULP2	A	G	0.743589	0.8	0.26812	2131
Chr18	55933599	-	ENSBTAG00000002368	TULP2	A	T	0.251928	0.222222	0.26193	1821
Chr18	55933602	-	ENSBTAG00000002368	TULP2	A	G	0.790006	0.909091	0.290564	1791
Chr18	55933603	-	ENSBTAG00000002368	TULP2	A	A	0.327637	0.285714	0.284936	1749
Chr18	55933604	-	ENSBTAG00000002368	TULP2	T	A	0.392211	0.4	0.289786	1804
Chr18	56118634	+	ENSBTAG00000006139	TRPM4	A	T	0.096888	0	0.24957	713
Chr18	56118653	+	ENSBTAG00000006139	TRPM4	C	G	0.214728	0	0.334624	721
Chr18	56118668	+	ENSBTAG00000006139	TRPM4	T	G	0.0878571	0	0.241509	702
Chr18	56245216	-	ENSBTAG00000030543	SLC6A16	T	G	0.118126	0	0.226996	1531
Chr18	56607999	+	ENSBTAG00000019180	AP2A1	C	C	0.133506	0	0.211079	2016
Chr18	56727518	+	ENSBTAG00000003457	ATF5	A	G	0.216757	0.166667	0.246947	2277
Chr18	56727576	+	ENSBTAG00000003457	ATF5	A	G	0.166861	0.111111	0.205797	2454
Chr18	56727618	+	ENSBTAG00000003457	ATF5	A	A	0.156029	0.111111	0.196998	2316
Chr18	56727619	+	ENSBTAG00000003457	ATF5	A	A	0.060014	0	0.142628	2281
Chr18	56728354	+	ENSBTAG00000003457	ATF5	T	G	0.186162	0	0.253223	1376
Chr18	56728362	+	ENSBTAG00000003457	ATF5	C	G	0.589513	0.666667	0.370748	1211
Chr18	59712500	+	ENSBTAG00000040411		C	A	0.0992037	0.0909091	0.0901047	7037
Chr18	59913945	+	ENSBTAG00000021433		T	C	0.195067	0.1875	0.124788	7346
Chr18	60552344	-	ENSBTAG00000038702		T	A	0.100691	0.075	0.102213	8734
Chr18	60552997	-	ENSBTAG00000038702		C	T	0.567113	0.561404	0.135634	17822
Chr18	60731847	-	ENSBTAG00000045581		A	C	0.0901313	0	0.168244	2401
Chr18	61210833	-	ENSBTAG00000040392		T	T	0.0848782	0	0.160195	2223
Chr18	61210924	-	ENSBTAG00000040392		T	G	0.352817	0.333333	0.282803	2398
Chr18	61211788	-	ENSBTAG00000040392		T	C	0.0860353	0	0.141874	2187
Chr18	61211793	-	ENSBTAG00000040392		A	G	0.0899727	0	0.164756	1944
Chr18	61211810	-	ENSBTAG00000040392		C	T	0.352537	0.333333	0.307127	1633
Chr18	61211814	-	ENSBTAG00000040392		T	T	0.468787	0.5	0.333877	1620
Chr18	61212000	-	ENSBTAG00000040392		C	G	0.299504	0.272727	0.18434	4977
Chr18	61212004	-	ENSBTAG00000040392		C	G	0.451662	0.45	0.200582	4942
Chr18	61212079	-	ENSBTAG00000040392		T	A	0.213948	0.1875	0.177244	3815
Chr18	61212094	-	ENSBTAG00000040392		C	G	0.163931	0.142857	0.15305	3728
Chr18	61212112	-	ENSBTAG00000040392		A	A	0.0562132	0	0.100833	3796
Chr18	61212405	-	ENSBTAG00000040392		C	G	0.102172	0	0.167988	2062
Chr18	61212422	-	ENSBTAG00000040392		T	T	0.490893	0.5	0.288309	2463
Chr18	61212464	-	ENSBTAG00000040392		A	C	0.113222	0	0.15771	2898
Chr18	62794958	+	ENSBTAG00000030393	RDH13	T	G	0.418048	0.4	0.324132	1630
Chr18	62794973	+	ENSBTAG00000030393	RDH13	A	G	0.387959	0.333333	0.306474	1857
Chr18	62796045	+	ENSBTAG00000030393	RDH13	C	G	0.19885	0.166667	0.226533	2096
Chr18	63384179	-	ENSBTAG00000006487	RPS9	T	G	0.169836	0.153846	0.141128	4613
Chr18	63384192	-	ENSBTAG00000006487	RPS9	A	G	0.108281	0.0833333	0.117445	4776
Chr18	63385670	-	ENSBTAG00000006487	RPS9	T	C	0.0947857	0.08	0.0916183	6918
Chr18	63385795	-	ENSBTAG00000006487	RPS9	G	G	0.685795	0.714286	0.252165	2632
Chr18	63385894	-	ENSBTAG00000006487	RPS9	C	C	0.465465	0.5	0.27908	2119
Chr18	63385900	-	ENSBTAG00000006487	RPS9	A	C	0.657349	0.666667	0.265364	2182
Chr18	63385901	-	ENSBTAG00000006487	RPS9	C	A	0.171438	0.111111	0.230866	2182
Chr18	63385904	-	ENSBTAG00000006487	RPS9	T	T	0.419842	0.4	0.285968	2166
Chr18	63385908	-	ENSBTAG00000006487	RPS9	C	G	0.120864	0	0.180387	2245
Chr19	5268986	+	ENSBTAG00000007013	TOM1L1	C	G	0.187327	0.183673	0.0813481	17213
Chr19	5269054	+	ENSBTAG00000007013	TOM1L1	T	T	0.197174	0.1875	0.0860129	14971
Chr19	5269080	+	ENSBTAG00000007013	TOM1L1	C	G	0.100385	0.0909091	0.0547352	16413
Chr19	5269082	+	ENSBTAG00000007013	TOM1L1	G	G	0.143742	0.147541	0.061313	16629
Chr19	5269093	+	ENSBTAG00000007013	TOM1L1	C	G	0.145543	0.142857	0.0710804	14377
Chr19	5269098	+	ENSBTAG00000007013	TOM1L1	T	C	0.164207	0.15873	0.0718974	14731
Chr19	5271550	+	ENSBTAG00000007013	TOM1L1	C	A	0.115148	0.104167	0.0848712	11640
Chr19	5271575	+	ENSBTAG00000007013	TOM1L1	T	G	0.195986	0.185185	0.110461	9823
Chr19	5271583	+	ENSBTAG00000007013	TOM1L1	C	G	0.212295	0.195122	0.119317	8898
Chr19	5271614	+	ENSBTAG00000007013	TOM1L1	A	G	0.350172	0.333333	0.13086	8849
Chr19	5271617	+	ENSBTAG00000007013	TOM1L1	A	T	0.136818	0.125	0.0895076	10284
Chr19	5271619	+	ENSBTAG00000007013	TOM1L1	T	C	0.235723	0.227273	0.104645	10486
Chr19	5271649	+	ENSBTAG00000007013	TOM1L1	G	G	0.119476	0.108696	0.0742176	13032
Chr19	5271687	+	ENSBTAG00000007013	TOM1L1	C	C	0.114458	0.111111	0.0611634	14964
Chr19	5285084	+	ENSBTAG00000007013	TOM1L1	T	A	0.0983948	0.0833333	0.102477	4819
Chr19	5285149	+	ENSBTAG00000007013	TOM1L1	A	A	0.0856537	0.0666667	0.0970505	4345
Chr19	5285150	+	ENSBTAG00000007013	TOM1L1	A	G	0.168253	0.142857	0.139435	4347
Chr19	5286038	+	ENSBTAG00000007013	TOM1L1	A	G	0.116365	0.0833333	0.132896	4372
Chr19	5286232	+	ENSBTAG00000007013	TOM1L1	C	G	0.0892857	0.0588235	0.120414	3712
Chr19	5286272	+	ENSBTAG00000007013	TOM1L1	T	C	0.0884006	0.0666667	0.111567	4291
Chr19	5286323	+	ENSBTAG00000007013	TOM1L1	C	A	0.0846977	0.0689655	0.0894721	6100
Chr19	5286324	+	ENSBTAG00000007013	TOM1L1	A	G	0.15913	0.142857	0.122943	6079
Chr19	9443084	+	ENSBTAG00000012780	LPO	T	G	0.0521314	0.047619	0.0297301	50689
Chr19	9443128	+	ENSBTAG00000012780	LPO	A	G	0.0613257	0.0582524	0.0337893	50135
Chr19	9443176	+	ENSBTAG00000012780	LPO	C	G	0.1491	0.142857	0.0505649	43351
Chr19	9446327	+	ENSBTAG00000012780	LPO	T	T	0.592186	0.589744	0.112651	17301
Chr19	9446387	+	ENSBTAG00000012780	LPO	T	C	0.553462	0.591837	0.162522	24070
Chr19	9446571	+	ENSBTAG00000012780	LPO	A	G	0.0792825	0.075	0.0447172	31688
Chr19	9446654	+	ENSBTAG00000012780	LPO	C	A	0.0728339	0.0708447	0.0352907	48607
Chr19	9446655	+	ENSBTAG00000012780	LPO	A	T	0.375666	0.363636	0.0888561	48163
Chr19	9475503	+	ENSBTAG00000012780	LPO	C	A	0.130878	0	0.270464	904
Chr19	9917008	+	ENSBTAG00000015036	RAD51C	T	C	0.276923	0.125	0.345813	1076
Chr19	13151852	+	ENSBTAG00000012672	ZNHIT3	T	G	0.333228	0.285714	0.341019	1339
Chr19	13151888	+	ENSBTAG00000012672	ZNHIT3	C	T	0.188156	0	0.259297	1753
Chr19	13153257	+	ENSBTAG00000012672	ZNHIT3	T	A	0.119279	0	0.172366	2713
Chr19	13153258	+	ENSBTAG00000012672	ZNHIT3	A	G	0.0802386	0	0.141796	2713
Chr19	13153344	+	ENSBTAG00000012672	ZNHIT3	T	G	0.126211	0	0.165327	2530
Chr19	13793249	-	ENSBTAG00000017567	ACACA	C	G	0.360586	0.358974	0.115965	9809
Chr19	15300658	+	ENSBTAG00000019082	RAD51D	T	G	0.572991	0.6	0.352454	1593
Chr19	15301274	+	ENSBTAG00000019082	RAD51D	A	G	0.191747	0	0.306636	748
Chr19	15301317	+	ENSBTAG00000019082	RAD51D	A	C	0.197717	0	0.276691	1445
Chr19	20576206	-	ENSBTAG00000013098	PIGS	T	T	0.06958	0	0.159288	1648
Chr19	22812270	+	ENSBTAG00000018126	VPS53	A	T	0.25842	0.25	0.237382	2385
Chr19	22879038	+	ENSBTAG00000039819	RPH3AL	T	T	0.107445	0	0.166847	2340
Chr19	25118049	-	ENSBTAG00000007166	CAMKK1	T	G	0.289224	0.277778	0.208857	3623
Chr19	25118056	-	ENSBTAG00000007166	CAMKK1	T	G	0.095765	0.0555556	0.123569	3702
Chr19	25119423	-	ENSBTAG00000007166	CAMKK1	T	G	0.143713	0.117647	0.144089	4243
Chr19	27020804	-	ENSBTAG00000001349	KIF1C	T	G	0.590408	0.6	0.312159	1886
Chr19	27020847	-	ENSBTAG00000001349	KIF1C	C	G	0.156048	0	0.226146	1799
Chr19	27021150	-	ENSBTAG00000001349	KIF1C	T	C	0.0473578	0	0.130257	1636
Chr19	27021243	-	ENSBTAG00000001349	KIF1C	C	G	0.135428	0	0.239234	1490
Chr19	27021294	-	ENSBTAG00000001349	KIF1C	C	T	0.169786	0	0.247316	1548
Chr19	27021297	-	ENSBTAG00000001349	KIF1C	C	C	0.0882471	0	0.177621	1514
Chr19	33427747	-	ENSBTAG00000003802	TEKT3	A	G	0.407887	0	0.464285	540
Chr19	33427755	-	ENSBTAG00000003802	TEKT3	A	G	0.285858	0	0.40887	506
Chr19	33427849	-	ENSBTAG00000003802	TEKT3	A	T	0.0742027	0	0.213739	689
Chr19	33428291	-	ENSBTAG00000003802	TEKT3	T	G	0.187488	0	0.343053	436
Chr19	33632453	-	ENSBTAG00000002605		T	G	0.251104	0.166667	0.304513	1162
Chr19	33632458	-	ENSBTAG00000002605		A	T	0.186275	0	0.266727	1142
Chr19	33632491	-	ENSBTAG00000002605		T	C	0.243188	0.2	0.245772	1877
Chr19	33632635	-	ENSBTAG00000002605		T	C	0.0982581	0	0.165129	2164
Chr19	33632700	-	ENSBTAG00000002605		T	G	0.383267	0.333333	0.291612	1986
Chr19	33632763	-	ENSBTAG00000002605		C	G	0.103544	0	0.192421	1720
Chr19	33632868	-	ENSBTAG00000002605		T	G	0.0758886	0	0.171876	1292
Chr19	33632899	-	ENSBTAG00000002605		A	A	0.154004	0	0.253649	1378
Chr19	33632915	-	ENSBTAG00000002605		C	G	0.135895	0	0.219057	1382
Chr19	33633001	-	ENSBTAG00000002605		A	T	0.296244	0.25	0.27807	1840
Chr19	34032331	-	ENSBTAG00000013270	TTC19	T	G	0.0646367	0.05	0.0817076	5647
Chr19	34032341	-	ENSBTAG00000013270	TTC19	T	T	0.0793517	0.0555556	0.094184	5747
Chr19	35128190	+	ENSBTAG00000008801	ATPAF2	C	G	0.227807	0.111111	0.289471	1299
Chr19	35128194	+	ENSBTAG00000008801	ATPAF2	A	G	0.121808	0	0.207549	1467
Chr19	35128228	+	ENSBTAG00000008801	ATPAF2	C	G	0.0872641	0	0.16916	2203
Chr19	35128241	+	ENSBTAG00000008801	ATPAF2	T	G	0.372976	0.333333	0.293006	2259
Chr19	35494925	+	ENSBTAG00000018973	COPS3	T	T	0.136824	0.117647	0.141213	3562
Chr19	35499195	+	ENSBTAG00000018973	COPS3	T	G	0.142398	0.125	0.127676	4832
Chr19	35500672	+	ENSBTAG00000018973	COPS3	T	G	0.224687	0.210526	0.130586	6597
Chr19	36659616	+	ENSBTAG00000002267	ANKRD40	T	G	0.234973	0.25	0.186943	2982
Chr19	36659625	+	ENSBTAG00000002267	ANKRD40	C	A	0.162223	0.133333	0.171944	3023
Chr19	42715281	-	ENSBTAG00000016740	ACLY	T	G	0.425458	0.4	0.336822	1508
Chr19	42881205	-	ENSBTAG00000046580	DHX58	T	G	0.211066	0	0.353395	476
Chr19	43268430	+	ENSBTAG00000047604	HSD17B1	T	C	0.109473	0	0.186913	2074
Chr19	43523518	+	ENSBTAG00000030333	AOC3	T	T	0.651948	0.9	0.419896	827
Chr19	44359655	+	ENSBTAG00000007434	CD300LG	A	G	0.0425289	0	0.126349	2026
Chr19	44362856	+	ENSBTAG00000007434	CD300LG	T	C	0.104338	0.09375	0.0867544	8186
Chr19	44362885	+	ENSBTAG00000007434	CD300LG	C	G	0.167654	0.157895	0.113981	6727
Chr19	44362890	+	ENSBTAG00000007434	CD300LG	A	G	0.265367	0.266667	0.138503	6619
Chr19	44363887	+	ENSBTAG00000007434	CD300LG	T	T	0.557066	0.571429	0.208864	4143
Chr19	44363913	+	ENSBTAG00000007434	CD300LG	C	G	0.900398	0.923077	0.120927	4801
Chr19	44363915	+	ENSBTAG00000007434	CD300LG	G	G	0.107767	0.0833333	0.121239	4857
Chr19	44363931	+	ENSBTAG00000007434	CD300LG	T	T	0.349181	0.333333	0.20453	4125
Chr19	44363934	+	ENSBTAG00000007434	CD300LG	A	T	0.101767	0.0666667	0.130885	4125
Chr19	44363940	+	ENSBTAG00000007434	CD300LG	T	G	0.672424	0.666667	0.200758	4161
Chr19	44363962	+	ENSBTAG00000007434	CD300LG	C	A	0.124439	0.1	0.127564	4294
Chr19	45401845	+	ENSBTAG00000006051	NMT1	A	G	0.187967	0.142857	0.214501	2091
Chr19	49324812	-	ENSBTAG00000018420	POLG2	C	G	0.149275	0.142857	0.109299	6161
Chr19	49324859	-	ENSBTAG00000018420	POLG2	C	G	0.315071	0.304348	0.128168	6648
Chr19	49326296	-	ENSBTAG00000018420	POLG2	C	C	0.0740873	0.0526316	0.0870395	6284
Chr19	49326352	-	ENSBTAG00000018420	POLG2	A	G	0.0872516	0.0769231	0.0802341	6456
Chr19	49326370	-	ENSBTAG00000018420	POLG2	A	G	0.216596	0.2	0.140268	6282
Chr19	49372746	+	ENSBTAG00000014002	CEP95	T	A	0.0874862	0.0769231	0.0818827	6384
Chr19	51500583	-	ENSBTAG00000004632	ASPSCR1	T	G	0.282219	0.25	0.217235	2398
Chr19	55122636	-	ENSBTAG00000002633		T	G	0.0851848	0	0.145742	2449
Chr19	55672360	-	ENSBTAG00000044138	METTL23	T	C	0.217206	0.2	0.21725	2290
Chr19	55672365	-	ENSBTAG00000044138	METTL23	A	G	0.322717	0.3	0.248147	2248
Chr19	55672371	-	ENSBTAG00000044138	METTL23	A	G	0.229287	0.2	0.235958	1940
Chr19	55672476	-	ENSBTAG00000044138	METTL23	A	G	0.135673	0	0.211423	1769
Chr19	55672491	-	ENSBTAG00000044138	METTL23	A	G	0.135383	0	0.197756	1823
Chr19	55672543	-	ENSBTAG00000044138	METTL23	T	A	0.122404	0	0.211094	1755
Chr19	55673137	-	ENSBTAG00000044138	METTL23	T	C	0.139922	0.1	0.167204	2928
Chr19	55673212	-	ENSBTAG00000044138	METTL23	A	C	0.417943	0.4	0.261607	2166
Chr19	55673213	-	ENSBTAG00000044138	METTL23	T	A	0.270431	0.25	0.226335	2097
Chr19	56073327	-	ENSBTAG00000013792	UBALD2	T	T	0.16764	0.142857	0.161679	4294
Chr19	56073366	-	ENSBTAG00000013792	UBALD2	T	G	0.139997	0.117647	0.150237	4753
Chr19	56963135	-	ENSBTAG00000014799	ARMC7	T	C	0.0977423	0	0.16361	2191
Chr19	56963220	-	ENSBTAG00000014799	ARMC7	C	G	0.141222	0	0.209004	1789
Chr19	57649949	-	ENSBTAG00000018663	GPRC5C	T	A	0.130837	0.0909091	0.167269	2972
Chr19	57653200	-	ENSBTAG00000018663	GPRC5C	A	C	0.107085	0.0833333	0.128793	4074
Chr19	57653265	-	ENSBTAG00000018663	GPRC5C	C	T	0.209317	0.166667	0.1924	3070
Chr19	59070824	+	ENSBTAG00000018837	SLC39A11	T	A	0.118746	0	0.295022	358
Chr19	59070829	+	ENSBTAG00000018837	SLC39A11	A	C	0.0767941	0	0.24027	380
Chr19	59070883	+	ENSBTAG00000018837	SLC39A11	A	A	0.210121	0	0.365541	379
Chr19	59070884	+	ENSBTAG00000018837	SLC39A11	A	G	0.539906	1	0.490225	385
Chr19	59070903	+	ENSBTAG00000018837	SLC39A11	C	T	0.252308	0	0.384839	619
Chr19	59070936	+	ENSBTAG00000018837	SLC39A11	A	T	0.201437	0	0.360337	594
Chr19	62272296	+	ENSBTAG00000001085	FAM20A	T	C	0.331498	0.333333	0.0873328	31085
Chr19	62287655	+	ENSBTAG00000001085	FAM20A	C	T	0.239742	0.235294	0.0985198	15731
Chr19	62287718	+	ENSBTAG00000001085	FAM20A	C	T	0.215872	0.212766	0.0815991	20728
Chr19	62287737	+	ENSBTAG00000001085	FAM20A	T	C	0.273207	0.27027	0.0826098	19984
Chr19	62299369	+	ENSBTAG00000001085	FAM20A	A	T	0.0440783	0.0333333	0.0479926	12018
Chr19	62299385	+	ENSBTAG00000001085	FAM20A	C	A	0.128862	0.122807	0.0831416	11875
Chr19	62299405	+	ENSBTAG00000001085	FAM20A	A	G	0.472486	0.470588	0.12234	12643
Chr19	62299412	+	ENSBTAG00000001085	FAM20A	G	G	0.286746	0.285714	0.104134	12156
Chr19	62299471	+	ENSBTAG00000001085	FAM20A	C	G	0.128024	0.127273	0.0674091	16720
Chr20	2037964	-	ENSBTAG00000009381	LCP2	T	A	0.121316	0.0909091	0.123632	6610
Chr20	5230511	-	ENSBTAG00000034598	BOD1	T	G	0.317807	0.272727	0.316027	1392
Chr20	5233917	-	ENSBTAG00000034598	BOD1	T	G	0.107309	0	0.172604	2533
Chr20	5235710	-	ENSBTAG00000034598	BOD1	T	G	0.156632	0.153846	0.120379	5322
Chr20	5235714	-	ENSBTAG00000034598	BOD1	T	G	0.325162	0.333333	0.167944	5228
Chr20	10182482	-	ENSBTAG00000000561	OCLN	T	A	0.146629	0.125	0.133116	4540
Chr20	10307506	+	ENSBTAG00000046192	AK6	T	G	0.567357	0.6	0.25305	2561
Chr20	10307558	+	ENSBTAG00000046192	AK6	T	C	0.1906	0.153846	0.19035	2297
Chr20	10307576	+	ENSBTAG00000046192	AK6	C	A	0.371929	0.363636	0.241191	3012
Chr20	13857567	-	ENSBTAG00000016900	TRAPPC13	T	T	0.167234	0	0.223569	1875
Chr20	23783267	-	ENSBTAG00000010518	MTREX	A	G	0.105495	0.0952381	0.0769614	9460
Chr20	23783386	-	ENSBTAG00000010518	MTREX	A	G	0.119175	0.1	0.103285	6192
Chr20	23784441	-	ENSBTAG00000010518	MTREX	C	G	0.270301	0.2	0.312632	1156
Chr20	23784492	-	ENSBTAG00000010518	MTREX	C	C	0.13681	0.1	0.152445	3018
Chr20	23784544	-	ENSBTAG00000010518	MTREX	T	G	0.293407	0.285714	0.171339	5662
Chr20	38158895	+	ENSBTAG00000020142	LMBRD2	A	C	0.146032	0.142857	0.0514305	29953
Chr20	38158952	+	ENSBTAG00000020142	LMBRD2	C	A	0.129082	0.126984	0.0640212	30966
Chr20	38162869	+	ENSBTAG00000020142	LMBRD2	T	T	0.184998	0.176471	0.0740137	19151
Chr20	38297870	+	ENSBTAG00000012688	CAPSL	A	G	0.419551	0.416667	0.282191	2484
Chr20	38298561	+	ENSBTAG00000012688	CAPSL	T	G	0.290422	0.25	0.260033	2510
Chr20	38298573	+	ENSBTAG00000012688	CAPSL	C	T	0.143696	0.0833333	0.192156	2573
Chr20	38298577	+	ENSBTAG00000012688	CAPSL	A	A	0.239802	0.2	0.233376	2755
Chr20	56757597	+	ENSBTAG00000016444	FAM134B	A	T	0.187775	0.183908	0.07293	25889
Chr20	58539984	+	ENSBTAG00000013391	ANKH	T	G	0.189293	0.111111	0.238697	1745
Chr20	58539989	+	ENSBTAG00000013391	ANKH	A	T	0.05495	0	0.138989	1854
Chr20	58539994	+	ENSBTAG00000013391	ANKH	C	G	0.0569087	0	0.120287	1928
Chr20	62690220	+	ENSBTAG00000006346	DAP	A	G	0.0720759	0	0.127207	3001
Chr20	62695422	+	ENSBTAG00000006346	DAP	A	G	0.206018	0.166667	0.226694	2639
Chr20	62695432	+	ENSBTAG00000006346	DAP	T	G	0.183859	0.1	0.235461	2593
Chr20	66737515	+	ENSBTAG00000015466	NSUN2	T	G	0.114096	0	0.182241	1570
Chr20	70989428	-	ENSBTAG00000009914	NDUFS6	C	A	0.134485	0.1	0.153291	2836
Chr20	70989461	-	ENSBTAG00000009914	NDUFS6	C	G	0.728627	0.75	0.241729	2595
Chr20	70989535	-	ENSBTAG00000009914	NDUFS6	A	C	0.125299	0	0.222841	1221
Chr20	70989618	-	ENSBTAG00000009914	NDUFS6	T	C	0.328475	0.285714	0.291462	1755
Chr21	7761962	-	ENSBTAG00000011752	SYNM	T	C	0.0826783	0	0.145995	1952
Chr21	7761974	-	ENSBTAG00000011752	SYNM	C	G	0.0500725	0	0.127875	1948
Chr21	7762055	-	ENSBTAG00000011752	SYNM	A	G	0.0888062	0	0.194791	1128
Chr21	20881074	-	ENSBTAG00000001740	HAPLN3	A	G	0.0823524	0.0666667	0.0941599	8468
Chr21	20881103	-	ENSBTAG00000001740	HAPLN3	T	C	0.283994	0.277778	0.147845	8305
Chr21	20881147	-	ENSBTAG00000001740	HAPLN3	C	G	0.0758201	0.0625	0.0746758	9895
Chr21	20881644	-	ENSBTAG00000001740	HAPLN3	A	C	0.183362	0.172414	0.0877637	18644
Chr21	20881649	-	ENSBTAG00000001740	HAPLN3	A	A	0.0822212	0.0740741	0.0572731	17016
Chr21	20882213	-	ENSBTAG00000001740	HAPLN3	T	A	0.0588437	0.0555556	0.044979	17519
Chr21	20882548	-	ENSBTAG00000001740	HAPLN3	A	T	0.0832774	0.0740741	0.061131	15949
Chr21	20882554	-	ENSBTAG00000001740	HAPLN3	C	C	0.195713	0.189655	0.0897473	15466
Chr21	20883589	-	ENSBTAG00000001740	HAPLN3	T	G	0.264979	0.259259	0.141309	8926
Chr21	21503264	-	ENSBTAG00000015350	PLIN1	A	A	0.144731	0	0.241723	1887
Chr21	21503321	-	ENSBTAG00000015350	PLIN1	T	T	0.315089	0.2	0.36435	931
Chr21	21503333	-	ENSBTAG00000015350	PLIN1	A	C	0.288902	0	0.378642	795
Chr21	21503334	-	ENSBTAG00000015350	PLIN1	C	A	0.392482	0.285714	0.420417	791
Chr21	21503689	-	ENSBTAG00000015350	PLIN1	A	G	0.85356	1	0.283674	1387
Chr21	21503747	-	ENSBTAG00000015350	PLIN1	C	G	0.326422	0.25	0.349351	1069
Chr21	21503777	-	ENSBTAG00000015350	PLIN1	T	C	0.626085	1	0.440832	766
Chr21	21503782	-	ENSBTAG00000015350	PLIN1	A	G	0.53959	0.666667	0.442945	741
Chr21	21503787	-	ENSBTAG00000015350	PLIN1	C	G	0.144379	0	0.285575	822
Chr21	21503821	-	ENSBTAG00000015350	PLIN1	T	G	0.273051	0.166667	0.332008	1033
Chr21	21503828	-	ENSBTAG00000015350	PLIN1	T	G	0.680832	1	0.403067	1012
Chr21	27103444	+	ENSBTAG00000032951	ABHD17C	T	T	0.181955	0	0.242441	1884
Chr21	27106611	+	ENSBTAG00000032951	ABHD17C	C	A	0.295145	0.25	0.286103	1705
Chr21	27106614	+	ENSBTAG00000032951	ABHD17C	T	G	0.136056	0	0.199636	1643
Chr21	27106623	+	ENSBTAG00000032951	ABHD17C	C	G	0.266779	0.222222	0.280697	1614
Chr21	33627646	-	ENSBTAG00000012206	SNX33	T	G	0.195072	0.166667	0.189373	3631
Chr21	33857249	-	ENSBTAG00000007365	NEIL1	A	G	0.362158	0.333333	0.264899	2395
Chr21	33857250	-	ENSBTAG00000007365	NEIL1	A	A	0.640591	0.666667	0.270731	2387
Chr21	33857335	-	ENSBTAG00000007365	NEIL1	T	A	0.158233	0	0.2496	1624
Chr21	34274648	-	ENSBTAG00000021424	CSK	A	G	0.517365	0.5	0.288205	2215
Chr21	34730650	+	ENSBTAG00000006934	CYP11A1	T	A	0.249265	0	0.368412	948
Chr21	42260813	-	ENSBTAG00000022847	HEATR5A	T	G	0.211851	0	0.281175	1311
Chr21	45304220	-	ENSBTAG00000013981	SPTSSA	C	A	0.260961	0.25	0.137294	7951
Chr21	45305322	-	ENSBTAG00000013981	SPTSSA	A	C	0.0783055	0.0625	0.084314	5753
Chr21	45355942	-	ENSBTAG00000003419	EAPP	T	G	0.281494	0.272727	0.120643	9009
Chr21	45355968	-	ENSBTAG00000003419	EAPP	C	T	0.339036	0.324324	0.117671	9106
Chr21	45355975	-	ENSBTAG00000003419	EAPP	C	G	0.332571	0.333333	0.117562	8772
Chr21	45356204	-	ENSBTAG00000003419	EAPP	A	G	0.220735	0.222222	0.102767	10240
Chr21	45756488	+	ENSBTAG00000019085	SRP54	T	T	0.330714	0.333333	0.189755	5060
Chr21	45756514	+	ENSBTAG00000019085	SRP54	C	G	0.196192	0.181818	0.154095	4874
Chr21	55921854	-	ENSBTAG00000032130	CATSPER2	T	A	0.402905	0.333333	0.363772	1286
Chr21	55921869	-	ENSBTAG00000032130	CATSPER2	T	G	0.335783	0.25	0.353199	1084
Chr21	61620036	-	ENSBTAG00000019916	CLMN	A	G	0.289872	0.294118	0.0820547	18710
Chr21	61621086	-	ENSBTAG00000019916	CLMN	C	G	0.159425	0.152174	0.0810532	17589
Chr21	61621092	-	ENSBTAG00000019916	CLMN	T	C	0.224775	0.214286	0.0903201	17174
Chr21	61621112	-	ENSBTAG00000019916	CLMN	C	A	0.228615	0.22449	0.0896118	15316
Chr21	63005893	+	ENSBTAG00000004054	PAPOLA	C	G	0.0587645	0.0555556	0.0343824	30426
Chr21	66825301	+	ENSBTAG00000020819	YY1	T	G	0.140201	0.125	0.107617	8267
Chr21	66825317	+	ENSBTAG00000020819	YY1	C	G	0.0429648	0.0294118	0.0507863	8610
Chr21	68791619	+	ENSBTAG00000010993	ZNF839	C	G	0.107454	0	0.182595	1623
Chr21	68791637	+	ENSBTAG00000010993	ZNF839	C	G	0.148084	0	0.205339	1766
Chr21	68792870	+	ENSBTAG00000010993	ZNF839	A	G	0.11454	0	0.225701	1238
Chr21	68792879	-	ENSBTAG00000010995	CINP	C	G	0.0769843	0	0.179572	1263
Chr21	71200161	-	ENSBTAG00000012753	BRF1	T	T	0.0156261	0	0.0877169	1415
Chr21	71201283	-	ENSBTAG00000012753	BRF1	T	G	0.207131	0	0.276629	1343
Chr22	6183319	+	ENSBTAG00000007438	STT3B	A	G	0.0809974	0.0625	0.090252	6867
Chr22	6183368	+	ENSBTAG00000007438	STT3B	A	G	0.0967261	0.0833333	0.0820538	7610
Chr22	6183557	+	ENSBTAG00000007438	STT3B	T	G	0.125295	0.105263	0.10546	6362
Chr22	6939019	+	ENSBTAG00000001712	CMTM7	A	G	0.204933	0.190476	0.147182	4452
Chr22	6939055	+	ENSBTAG00000001712	CMTM7	A	A	0.193013	0.1	0.243955	1277
Chr22	6939105	+	ENSBTAG00000001712	CMTM7	A	G	0.0853211	0	0.196783	956
Chr22	6939224	+	ENSBTAG00000001712	CMTM7	T	G	0.120906	0.0909091	0.153827	4875
Chr22	6939298	+	ENSBTAG00000001712	CMTM7	C	T	0.147781	0.111111	0.173114	3725
Chr22	6939315	+	ENSBTAG00000001712	CMTM7	G	C	0.183634	0.153846	0.185625	3236
Chr22	6939360	+	ENSBTAG00000001712	CMTM7	A	G	0.149642	0.125	0.151921	3755
Chr22	12702382	+	ENSBTAG00000022721	SLC25A38	T	T	0.111112	0	0.216716	1452
Chr22	13380897	+	ENSBTAG00000018057	ZNF621	C	G	0.185072	0.142857	0.195901	2959
Chr22	13380967	+	ENSBTAG00000018057	ZNF621	A	G	0.267512	0.222222	0.218376	3089
Chr22	13381499	+	ENSBTAG00000018057	ZNF621	C	G	0.291459	0.25	0.31397	1272
Chr22	13381561	+	ENSBTAG00000018057	ZNF621	T	G	0.117804	0	0.206043	1577
Chr22	13415760	+	ENSBTAG00000018057	ZNF621	C	A	0.198513	0	0.271826	1442
Chr22	13415761	+	ENSBTAG00000018057	ZNF621	A	C	0.551826	0.5	0.344408	1448
Chr22	13415765	+	ENSBTAG00000018057	ZNF621	A	G	0.446704	0.5	0.336631	1460
Chr22	13415860	+	ENSBTAG00000018057	ZNF621	T	G	0.492362	0.5	0.314193	1648
Chr22	13415880	+	ENSBTAG00000018057	ZNF621	A	G	0.162604	0.0666667	0.210324	1913
[truncated: 381 more rows]

## Sheet: VEP Results
Uploaded_variation	Location	Allele	Consequence	IMPACT	SYMBOL	Gene	Feature_type	Feature	BIOTYPE	EXON	INTRON	cDNA_position	CDS_position	Protein_position	Amino_acids	Codons	Existing_variation	DISTANCE	STRAND	SYMBOL_SOURCE	HGNC_ID	SIFT
Chr1_1216998	1:1216998-1216998	G	upstream_gene_variant	MODIFIER	DONSON	ENSBTAG00000035175	Transcript	ENSBTAT00000049667	protein_coding	-	-	-	-	-	-	-	-	6588	1	EntrezGene	-	-
Chr1_1216998	1:1216998-1216998	G	upstream_gene_variant	MODIFIER	DONSON	ENSBTAG00000035175	Transcript	ENSBTAT00000049671	protein_coding	-	-	-	-	-	-	-	-	6607	1	EntrezGene	-	-
Chr1_1216998	1:1216998-1216998	G	intron_variant	MODIFIER	CRYZL1	ENSBTAG00000008490	Transcript	ENSBTAT00000049681	protein_coding	-	9/12	-	-	-	-	-	-	-	1	VGNC	-	-
Chr1_1217044	1:1217044-1217044	G	upstream_gene_variant	MODIFIER	DONSON	ENSBTAG00000035175	Transcript	ENSBTAT00000049667	protein_coding	-	-	-	-	-	-	-	-	6542	1	EntrezGene	-	-
Chr1_1217044	1:1217044-1217044	G	upstream_gene_variant	MODIFIER	DONSON	ENSBTAG00000035175	Transcript	ENSBTAT00000049671	protein_coding	-	-	-	-	-	-	-	-	6561	1	EntrezGene	-	-
Chr1_1217044	1:1217044-1217044	G	intron_variant	MODIFIER	CRYZL1	ENSBTAG00000008490	Transcript	ENSBTAT00000049681	protein_coding	-	9/12	-	-	-	-	-	-	-	1	VGNC	-	-
Chr1_1230437	1:1230437-1230437	G	downstream_gene_variant	MODIFIER	SON	ENSBTAG00000008482	Transcript	ENSBTAT00000011175	protein_coding	-	-	-	-	-	-	-	-	3473	-1	VGNC	-	-
Chr1_1230437	1:1230437-1230437	G	intron_variant	MODIFIER	DONSON	ENSBTAG00000035175	Transcript	ENSBTAT00000049667	protein_coding	-	8/9	-	-	-	-	-	-	-	1	EntrezGene	-	-
Chr1_1230437	1:1230437-1230437	G	intron_variant	MODIFIER	DONSON	ENSBTAG00000035175	Transcript	ENSBTAT00000049671	protein_coding	-	11/12	-	-	-	-	-	-	-	1	EntrezGene	-	-
Chr1_1230437	1:1230437-1230437	G	downstream_gene_variant	MODIFIER	CRYZL1	ENSBTAG00000008490	Transcript	ENSBTAT00000049681	protein_coding	-	-	-	-	-	-	-	-	7591	1	VGNC	-	-
Chr1_1230496	1:1230496-1230496	G	downstream_gene_variant	MODIFIER	SON	ENSBTAG00000008482	Transcript	ENSBTAT00000011175	protein_coding	-	-	-	-	-	-	-	-	3414	-1	VGNC	-	-
Chr1_1230496	1:1230496-1230496	G	intron_variant	MODIFIER	DONSON	ENSBTAG00000035175	Transcript	ENSBTAT00000049667	protein_coding	-	8/9	-	-	-	-	-	-	-	1	EntrezGene	-	-
Chr1_1230496	1:1230496-1230496	G	intron_variant	MODIFIER	DONSON	ENSBTAG00000035175	Transcript	ENSBTAT00000049671	protein_coding	-	11/12	-	-	-	-	-	-	-	1	EntrezGene	-	-
Chr1_1230496	1:1230496-1230496	G	downstream_gene_variant	MODIFIER	CRYZL1	ENSBTAG00000008490	Transcript	ENSBTAT00000049681	protein_coding	-	-	-	-	-	-	-	-	7650	1	VGNC	-	-
Chr1_1230521	1:1230521-1230521	G	downstream_gene_variant	MODIFIER	SON	ENSBTAG00000008482	Transcript	ENSBTAT00000011175	protein_coding	-	-	-	-	-	-	-	-	3389	-1	VGNC	-	-
Chr1_1230521	1:1230521-1230521	G	intron_variant	MODIFIER	DONSON	ENSBTAG00000035175	Transcript	ENSBTAT00000049667	protein_coding	-	8/9	-	-	-	-	-	-	-	1	EntrezGene	-	-
Chr1_1230521	1:1230521-1230521	G	intron_variant	MODIFIER	DONSON	ENSBTAG00000035175	Transcript	ENSBTAT00000049671	protein_coding	-	11/12	-	-	-	-	-	-	-	1	EntrezGene	-	-
Chr1_1230521	1:1230521-1230521	G	downstream_gene_variant	MODIFIER	CRYZL1	ENSBTAG00000008490	Transcript	ENSBTAT00000049681	protein_coding	-	-	-	-	-	-	-	-	7675	1	VGNC	-	-
Chr1_1230537	1:1230537-1230537	G	downstream_gene_variant	MODIFIER	SON	ENSBTAG00000008482	Transcript	ENSBTAT00000011175	protein_coding	-	-	-	-	-	-	-	-	3373	-1	VGNC	-	-
Chr1_1230537	1:1230537-1230537	G	intron_variant	MODIFIER	DONSON	ENSBTAG00000035175	Transcript	ENSBTAT00000049667	protein_coding	-	8/9	-	-	-	-	-	-	-	1	EntrezGene	-	-
Chr1_1230537	1:1230537-1230537	G	intron_variant	MODIFIER	DONSON	ENSBTAG00000035175	Transcript	ENSBTAT00000049671	protein_coding	-	11/12	-	-	-	-	-	-	-	1	EntrezGene	-	-
Chr1_1230537	1:1230537-1230537	G	downstream_gene_variant	MODIFIER	CRYZL1	ENSBTAG00000008490	Transcript	ENSBTAT00000049681	protein_coding	-	-	-	-	-	-	-	-	7691	1	VGNC	-	-
Chr1_1230549	1:1230549-1230549	G	downstream_gene_variant	MODIFIER	SON	ENSBTAG00000008482	Transcript	ENSBTAT00000011175	protein_coding	-	-	-	-	-	-	-	-	3361	-1	VGNC	-	-
Chr1_1230549	1:1230549-1230549	G	intron_variant	MODIFIER	DONSON	ENSBTAG00000035175	Transcript	ENSBTAT00000049667	protein_coding	-	8/9	-	-	-	-	-	-	-	1	EntrezGene	-	-
Chr1_1230549	1:1230549-1230549	G	intron_variant	MODIFIER	DONSON	ENSBTAG00000035175	Transcript	ENSBTAT00000049671	protein_coding	-	11/12	-	-	-	-	-	-	-	1	EntrezGene	-	-
Chr1_1230549	1:1230549-1230549	G	downstream_gene_variant	MODIFIER	CRYZL1	ENSBTAG00000008490	Transcript	ENSBTAT00000049681	protein_coding	-	-	-	-	-	-	-	-	7703	1	VGNC	-	-
Chr1_1230887	1:1230887-1230887	G	downstream_gene_variant	MODIFIER	SON	ENSBTAG00000008482	Transcript	ENSBTAT00000011175	protein_coding	-	-	-	-	-	-	-	-	3023	-1	VGNC	-	-
Chr1_1230887	1:1230887-1230887	G	intron_variant	MODIFIER	DONSON	ENSBTAG00000035175	Transcript	ENSBTAT00000049667	protein_coding	-	8/9	-	-	-	-	-	-	-	1	EntrezGene	-	-
Chr1_1230887	1:1230887-1230887	G	intron_variant	MODIFIER	DONSON	ENSBTAG00000035175	Transcript	ENSBTAT00000049671	protein_coding	-	11/12	-	-	-	-	-	-	-	1	EntrezGene	-	-
Chr1_1230887	1:1230887-1230887	G	downstream_gene_variant	MODIFIER	CRYZL1	ENSBTAG00000008490	Transcript	ENSBTAT00000049681	protein_coding	-	-	-	-	-	-	-	-	8041	1	VGNC	-	-
Chr1_1230915	1:1230915-1230915	G	downstream_gene_variant	MODIFIER	SON	ENSBTAG00000008482	Transcript	ENSBTAT00000011175	protein_coding	-	-	-	-	-	-	-	-	2995	-1	VGNC	-	-
Chr1_1230915	1:1230915-1230915	G	intron_variant	MODIFIER	DONSON	ENSBTAG00000035175	Transcript	ENSBTAT00000049667	protein_coding	-	8/9	-	-	-	-	-	-	-	1	EntrezGene	-	-
Chr1_1230915	1:1230915-1230915	G	intron_variant	MODIFIER	DONSON	ENSBTAG00000035175	Transcript	ENSBTAT00000049671	protein_coding	-	11/12	-	-	-	-	-	-	-	1	EntrezGene	-	-
Chr1_1230915	1:1230915-1230915	G	downstream_gene_variant	MODIFIER	CRYZL1	ENSBTAG00000008490	Transcript	ENSBTAT00000049681	protein_coding	-	-	-	-	-	-	-	-	8069	1	VGNC	-	-
Chr1_1230930	1:1230930-1230930	G	downstream_gene_variant	MODIFIER	SON	ENSBTAG00000008482	Transcript	ENSBTAT00000011175	protein_coding	-	-	-	-	-	-	-	-	2980	-1	VGNC	-	-
Chr1_1230930	1:1230930-1230930	G	intron_variant	MODIFIER	DONSON	ENSBTAG00000035175	Transcript	ENSBTAT00000049667	protein_coding	-	8/9	-	-	-	-	-	-	-	1	EntrezGene	-	-
Chr1_1230930	1:1230930-1230930	G	intron_variant	MODIFIER	DONSON	ENSBTAG00000035175	Transcript	ENSBTAT00000049671	protein_coding	-	11/12	-	-	-	-	-	-	-	1	EntrezGene	-	-
Chr1_1230930	1:1230930-1230930	G	downstream_gene_variant	MODIFIER	CRYZL1	ENSBTAG00000008490	Transcript	ENSBTAT00000049681	protein_coding	-	-	-	-	-	-	-	-	8084	1	VGNC	-	-
Chr1_1230952	1:1230952-1230952	G	downstream_gene_variant	MODIFIER	SON	ENSBTAG00000008482	Transcript	ENSBTAT00000011175	protein_coding	-	-	-	-	-	-	-	-	2958	-1	VGNC	-	-
Chr1_1230952	1:1230952-1230952	G	intron_variant	MODIFIER	DONSON	ENSBTAG00000035175	Transcript	ENSBTAT00000049667	protein_coding	-	8/9	-	-	-	-	-	-	-	1	EntrezGene	-	-
Chr1_1230952	1:1230952-1230952	G	intron_variant	MODIFIER	DONSON	ENSBTAG00000035175	Transcript	ENSBTAT00000049671	protein_coding	-	11/12	-	-	-	-	-	-	-	1	EntrezGene	-	-
Chr1_1230952	1:1230952-1230952	G	downstream_gene_variant	MODIFIER	CRYZL1	ENSBTAG00000008490	Transcript	ENSBTAT00000049681	protein_coding	-	-	-	-	-	-	-	-	8106	1	VGNC	-	-
Chr1_1230997	1:1230997-1230997	G	downstream_gene_variant	MODIFIER	SON	ENSBTAG00000008482	Transcript	ENSBTAT00000011175	protein_coding	-	-	-	-	-	-	-	-	2913	-1	VGNC	-	-
Chr1_1230997	1:1230997-1230997	G	intron_variant	MODIFIER	DONSON	ENSBTAG00000035175	Transcript	ENSBTAT00000049667	protein_coding	-	8/9	-	-	-	-	-	-	-	1	EntrezGene	-	-
Chr1_1230997	1:1230997-1230997	G	intron_variant	MODIFIER	DONSON	ENSBTAG00000035175	Transcript	ENSBTAT00000049671	protein_coding	-	11/12	-	-	-	-	-	-	-	1	EntrezGene	-	-
Chr1_1230997	1:1230997-1230997	G	downstream_gene_variant	MODIFIER	CRYZL1	ENSBTAG00000008490	Transcript	ENSBTAT00000049681	protein_coding	-	-	-	-	-	-	-	-	8151	1	VGNC	-	-
Chr1_1257556	1:1257556-1257556	G	intron_variant	MODIFIER	SON	ENSBTAG00000008482	Transcript	ENSBTAT00000011175	protein_coding	-	3/12	-	-	-	-	-	-	-	-1	VGNC	-	-
Chr1_1257556	1:1257556-1257556	G	upstream_gene_variant	MODIFIER	GART	ENSBTAG00000009188	Transcript	ENSBTAT00000012108	protein_coding	-	-	-	-	-	-	-	-	8187	1	VGNC	-	-
Chr1_1258231	1:1258231-1258231	C	missense_variant	MODERATE	SON	ENSBTAG00000008482	Transcript	ENSBTAT00000011175	protein_coding	3/13	-	1778	1729	577	R/G	Agg/Ggg	-	-	-1	VGNC	-	-
Chr1_1258231	1:1258231-1258231	C	upstream_gene_variant	MODIFIER	GART	ENSBTAG00000009188	Transcript	ENSBTAT00000012108	protein_coding	-	-	-	-	-	-	-	-	7512	1	VGNC	-	-
Chr1_1377717	1:1377717-1377717	C	intron_variant	MODIFIER	IFNGR2	ENSBTAG00000012899	Transcript	ENSBTAT00000017147	protein_coding	-	5/5	-	-	-	-	-	-	-	-1	VGNC	-	-
Chr1_1377734	1:1377734-1377734	C	intron_variant	MODIFIER	IFNGR2	ENSBTAG00000012899	Transcript	ENSBTAT00000017147	protein_coding	-	5/5	-	-	-	-	-	-	-	-1	VGNC	-	-
Chr1_1378496	1:1378496-1378496	C	intron_variant	MODIFIER	IFNGR2	ENSBTAG00000012899	Transcript	ENSBTAT00000017147	protein_coding	-	5/5	-	-	-	-	-	-	-	-1	VGNC	-	-
Chr1_1378535	1:1378535-1378535	C	intron_variant	MODIFIER	IFNGR2	ENSBTAG00000012899	Transcript	ENSBTAT00000017147	protein_coding	-	5/5	-	-	-	-	-	-	-	-1	VGNC	-	-
Chr1_1380052	1:1380052-1380052	C	intron_variant	MODIFIER	IFNGR2	ENSBTAG00000012899	Transcript	ENSBTAT00000017147	protein_coding	-	5/5	-	-	-	-	-	-	-	-1	VGNC	-	-
Chr1_1380057	1:1380057-1380057	C	intron_variant	MODIFIER	IFNGR2	ENSBTAG00000012899	Transcript	ENSBTAT00000017147	protein_coding	-	5/5	-	-	-	-	-	-	-	-1	VGNC	-	-
Chr1_1380074	1:1380074-1380074	C	intron_variant	MODIFIER	IFNGR2	ENSBTAG00000012899	Transcript	ENSBTAT00000017147	protein_coding	-	5/5	-	-	-	-	-	-	-	-1	VGNC	-	-
Chr1_1383262	1:1383262-1383262	C	intron_variant	MODIFIER	IFNGR2	ENSBTAG00000012899	Transcript	ENSBTAT00000017147	protein_coding	-	3/5	-	-	-	-	-	-	-	-1	VGNC	-	-
Chr1_1383266	1:1383266-1383266	C	intron_variant	MODIFIER	IFNGR2	ENSBTAG00000012899	Transcript	ENSBTAT00000017147	protein_coding	-	3/5	-	-	-	-	-	-	-	-1	VGNC	-	-
Chr1_1383270	1:1383270-1383270	C	intron_variant	MODIFIER	IFNGR2	ENSBTAG00000012899	Transcript	ENSBTAT00000017147	protein_coding	-	3/5	-	-	-	-	-	-	-	-1	VGNC	-	-
Chr1_1384951	1:1384951-1384951	C	intron_variant	MODIFIER	IFNGR2	ENSBTAG00000012899	Transcript	ENSBTAT00000017147	protein_coding	-	3/5	-	-	-	-	-	-	-	-1	VGNC	-	-
Chr1_1385304	1:1385304-1385304	C	intron_variant	MODIFIER	IFNGR2	ENSBTAG00000012899	Transcript	ENSBTAT00000017147	protein_coding	-	3/5	-	-	-	-	-	-	-	-1	VGNC	-	-
Chr1_1468426	1:1468426-1468426	C	3_prime_UTR_variant	MODIFIER	IFNAR1	ENSBTAG00000021819	Transcript	ENSBTAT00000029080	protein_coding	11/11	-	2570	-	-	-	-	-	-	-1	VGNC	-	-
Chr1_1468448	1:1468448-1468448	C	3_prime_UTR_variant	MODIFIER	IFNAR1	ENSBTAG00000021819	Transcript	ENSBTAT00000029080	protein_coding	11/11	-	2548	-	-	-	-	-	-	-1	VGNC	-	-
Chr1_1468470	1:1468470-1468470	C	3_prime_UTR_variant	MODIFIER	IFNAR1	ENSBTAG00000021819	Transcript	ENSBTAT00000029080	protein_coding	11/11	-	2526	-	-	-	-	-	-	-1	VGNC	-	-
Chr1_1564591	1:1564591-1564591	C	intron_variant	MODIFIER	IL10RB	ENSBTAG00000019404	Transcript	ENSBTAT00000025852	protein_coding	-	6/6	-	-	-	-	-	-	-	-1	EntrezGene	-	-
Chr1_1564663	1:1564663-1564663	C	intron_variant	MODIFIER	IL10RB	ENSBTAG00000019404	Transcript	ENSBTAT00000025852	protein_coding	-	6/6	-	-	-	-	-	-	-	-1	EntrezGene	-	-
Chr1_1564664	1:1564664-1564664	C	intron_variant	MODIFIER	IL10RB	ENSBTAG00000019404	Transcript	ENSBTAT00000025852	protein_coding	-	6/6	-	-	-	-	-	rs437780921	-	-1	EntrezGene	-	-
Chr1_2207057	1:2207057-2207057	G	intron_variant	MODIFIER	C1H21orf59	ENSBTAG00000003059	Transcript	ENSBTAT00000003977	protein_coding	-	1/6	-	-	-	-	-	-	-	1	EntrezGene	-	-
Chr1_2207067	1:2207067-2207067	G	intron_variant	MODIFIER	C1H21orf59	ENSBTAG00000003059	Transcript	ENSBTAT00000003977	protein_coding	-	1/6	-	-	-	-	-	-	-	1	EntrezGene	-	-
Chr1_6532508	1:6532508-6532508	G	intron_variant	MODIFIER	RWDD2B	ENSBTAG00000020121	Transcript	ENSBTAT00000026800	protein_coding	-	5/5	-	-	-	-	-	-	-	1	VGNC	-	-
Chr1_6532508	1:6532508-6532508	G	intron_variant	MODIFIER	RWDD2B	ENSBTAG00000020121	Transcript	ENSBTAT00000065332	protein_coding	-	5/5	-	-	-	-	-	-	-	1	VGNC	-	-
Chr1_6532521	1:6532521-6532521	G	intron_variant	MODIFIER	RWDD2B	ENSBTAG00000020121	Transcript	ENSBTAT00000026800	protein_coding	-	5/5	-	-	-	-	-	-	-	1	VGNC	-	-
Chr1_6532521	1:6532521-6532521	G	intron_variant	MODIFIER	RWDD2B	ENSBTAG00000020121	Transcript	ENSBTAT00000065332	protein_coding	-	5/5	-	-	-	-	-	-	-	1	VGNC	-	-
Chr1_6532523	1:6532523-6532523	G	intron_variant	MODIFIER	RWDD2B	ENSBTAG00000020121	Transcript	ENSBTAT00000026800	protein_coding	-	5/5	-	-	-	-	-	-	-	1	VGNC	-	-
Chr1_6532523	1:6532523-6532523	G	intron_variant	MODIFIER	RWDD2B	ENSBTAG00000020121	Transcript	ENSBTAT00000065332	protein_coding	-	5/5	-	-	-	-	-	-	-	1	VGNC	-	-
Chr1_10087053	1:10087053-10087053	C	intron_variant	MODIFIER	JAM2	ENSBTAG00000000603	Transcript	ENSBTAT00000000795	protein_coding	-	8/9	-	-	-	-	-	-	-	-1	VGNC	-	-
Chr1_10087131	1:10087131-10087131	C	intron_variant	MODIFIER	JAM2	ENSBTAG00000000603	Transcript	ENSBTAT00000000795	protein_coding	-	8/9	-	-	-	-	-	-	-	-1	VGNC	-	-
Chr1_35717719	1:35717719-35717719	G	intron_variant	MODIFIER	ZNF654	ENSBTAG00000023675	Transcript	ENSBTAT00000032410	protein_coding	-	3/9	-	-	-	-	-	-	-	1	HGNC	HGNC:25612	-
Chr1_37903069	1:37903069-37903069	G	intron_variant	MODIFIER	ARL13B	ENSBTAG00000005155	Transcript	ENSBTAT00000006796	protein_coding	-	3/9	-	-	-	-	-	-	-	1	VGNC	-	-
Chr1_37906953	1:37906953-37906953	G	intron_variant	MODIFIER	ARL13B	ENSBTAG00000005155	Transcript	ENSBTAT00000006796	protein_coding	-	3/9	-	-	-	-	-	-	-	1	VGNC	-	-
Chr1_37906953	1:37906953-37906953	G	downstream_gene_variant	MODIFIER	STX19	ENSBTAG00000005162	Transcript	ENSBTAT00000006804	protein_coding	-	-	-	-	-	-	-	-	8563	-1	VGNC	-	-
Chr1_41822559	1:41822559-41822559	G	downstream_gene_variant	MODIFIER	RIOX2	ENSBTAG00000015546	Transcript	ENSBTAT00000020656	protein_coding	-	-	-	-	-	-	-	-	3909	-1	VGNC	-	-
Chr1_41822559	1:41822559-41822559	G	intron_variant	MODIFIER	-	ENSBTAG00000008346	Transcript	ENSBTAT00000032404	protein_coding	-	17/18	-	-	-	-	-	-	-	1	-	-	-
Chr1_41822559	1:41822559-41822559	G	upstream_gene_variant	MODIFIER	RF00001	ENSBTAG00000044771	Transcript	ENSBTAT00000062204	rRNA	-	-	-	-	-	-	-	-	3171	-1	RFAM	-	-
Chr1_41822591	1:41822591-41822591	G	downstream_gene_variant	MODIFIER	RIOX2	ENSBTAG00000015546	Transcript	ENSBTAT00000020656	protein_coding	-	-	-	-	-	-	-	-	3877	-1	VGNC	-	-
Chr1_41822591	1:41822591-41822591	G	intron_variant	MODIFIER	-	ENSBTAG00000008346	Transcript	ENSBTAT00000032404	protein_coding	-	17/18	-	-	-	-	-	-	-	1	-	-	-
Chr1_41822591	1:41822591-41822591	G	upstream_gene_variant	MODIFIER	RF00001	ENSBTAG00000044771	Transcript	ENSBTAT00000062204	rRNA	-	-	-	-	-	-	-	-	3203	-1	RFAM	-	-
Chr1_41822600	1:41822600-41822600	G	downstream_gene_variant	MODIFIER	RIOX2	ENSBTAG00000015546	Transcript	ENSBTAT00000020656	protein_coding	-	-	-	-	-	-	-	-	3868	-1	VGNC	-	-
Chr1_41822600	1:41822600-41822600	G	intron_variant	MODIFIER	-	ENSBTAG00000008346	Transcript	ENSBTAT00000032404	protein_coding	-	17/18	-	-	-	-	-	-	-	1	-	-	-
Chr1_41822600	1:41822600-41822600	G	upstream_gene_variant	MODIFIER	RF00001	ENSBTAG00000044771	Transcript	ENSBTAT00000062204	rRNA	-	-	-	-	-	-	-	-	3212	-1	RFAM	-	-
Chr1_41822606	1:41822606-41822606	G	downstream_gene_variant	MODIFIER	RIOX2	ENSBTAG00000015546	Transcript	ENSBTAT00000020656	protein_coding	-	-	-	-	-	-	-	-	3862	-1	VGNC	-	-
Chr1_41822606	1:41822606-41822606	G	intron_variant	MODIFIER	-	ENSBTAG00000008346	Transcript	ENSBTAT00000032404	protein_coding	-	17/18	-	-	-	-	-	-	-	1	-	-	-
Chr1_41822606	1:41822606-41822606	G	upstream_gene_variant	MODIFIER	RF00001	ENSBTAG00000044771	Transcript	ENSBTAT00000062204	rRNA	-	-	-	-	-	-	-	-	3218	-1	RFAM	-	-
Chr1_46500493	1:46500493-46500493	G	intron_variant	MODIFIER	NXPE3	ENSBTAG00000013465	Transcript	ENSBTAT00000017908	protein_coding	-	4/6	-	-	-	-	-	-	-	1	VGNC	-	-
Chr1_46500498	1:46500498-46500498	G	intron_variant	MODIFIER	NXPE3	ENSBTAG00000013465	Transcript	ENSBTAT00000017908	protein_coding	-	4/6	-	-	-	-	-	-	-	1	VGNC	-	-
Chr1_46501210	1:46501210-46501210	G	intron_variant	MODIFIER	NXPE3	ENSBTAG00000013465	Transcript	ENSBTAT00000017908	protein_coding	-	4/6	-	-	-	-	-	-	-	1	VGNC	-	-
Chr1_46501270	1:46501270-46501270	G	intron_variant	MODIFIER	NXPE3	ENSBTAG00000013465	Transcript	ENSBTAT00000017908	protein_coding	-	4/6	-	-	-	-	-	-	-	1	VGNC	-	-
Chr1_46501291	1:46501291-46501291	G	intron_variant	MODIFIER	NXPE3	ENSBTAG00000013465	Transcript	ENSBTAT00000017908	protein_coding	-	4/6	-	-	-	-	-	-	-	1	VGNC	-	-
Chr1_46501322	1:46501322-46501322	G	intron_variant	MODIFIER	NXPE3	ENSBTAG00000013465	Transcript	ENSBTAT00000017908	protein_coding	-	4/6	-	-	-	-	-	-	-	1	VGNC	-	-
Chr1_53114041	1:53114041-53114041	C	intron_variant	MODIFIER	CD47	ENSBTAG00000003585	Transcript	ENSBTAT00000004664	protein_coding	-	7/8	-	-	-	-	-	-	-	-1	VGNC	-	-
Chr1_53114041	1:53114041-53114041	C	intron_variant	MODIFIER	CD47	ENSBTAG00000003585	Transcript	ENSBTAT00000055450	protein_coding	-	7/8	-	-	-	-	-	-	-	-1	VGNC	-	-
Chr1_53114059	1:53114059-53114059	C	intron_variant	MODIFIER	CD47	ENSBTAG00000003585	Transcript	ENSBTAT00000004664	protein_coding	-	7/8	-	-	-	-	-	-	-	-1	VGNC	-	-
Chr1_53114059	1:53114059-53114059	C	intron_variant	MODIFIER	CD47	ENSBTAG00000003585	Transcript	ENSBTAT00000055450	protein_coding	-	7/8	-	-	-	-	-	-	-	-1	VGNC	-	-
Chr1_53114232	1:53114232-53114232	C	intron_variant	MODIFIER	CD47	ENSBTAG00000003585	Transcript	ENSBTAT00000004664	protein_coding	-	7/8	-	-	-	-	-	-	-	-1	VGNC	-	-
Chr1_53114232	1:53114232-53114232	C	intron_variant	MODIFIER	CD47	ENSBTAG00000003585	Transcript	ENSBTAT00000055450	protein_coding	-	7/8	-	-	-	-	-	-	-	-1	VGNC	-	-
Chr1_53114237	1:53114237-53114237	C	intron_variant	MODIFIER	CD47	ENSBTAG00000003585	Transcript	ENSBTAT00000004664	protein_coding	-	7/8	-	-	-	-	-	-	-	-1	VGNC	-	-
Chr1_53114237	1:53114237-53114237	C	intron_variant	MODIFIER	CD47	ENSBTAG00000003585	Transcript	ENSBTAT00000055450	protein_coding	-	7/8	-	-	-	-	-	-	-	-1	VGNC	-	-
Chr1_53114297	1:53114297-53114297	C	intron_variant	MODIFIER	CD47	ENSBTAG00000003585	Transcript	ENSBTAT00000004664	protein_coding	-	7/8	-	-	-	-	-	-	-	-1	VGNC	-	-
Chr1_53114297	1:53114297-53114297	C	intron_variant	MODIFIER	CD47	ENSBTAG00000003585	Transcript	ENSBTAT00000055450	protein_coding	-	7/8	-	-	-	-	-	-	-	-1	VGNC	-	-
Chr1_58174587	1:58174587-58174587	G	intron_variant	MODIFIER	NEPRO	ENSBTAG00000005723	Transcript	ENSBTAT00000007523	protein_coding	-	7/8	-	-	-	-	-	-	-	-1	VGNC	-	-
Chr1_58174587	1:58174587-58174587	G	downstream_gene_variant	MODIFIER	GTPBP8	ENSBTAG00000006534	Transcript	ENSBTAT00000032325	protein_coding	-	-	-	-	-	-	-	-	8003	1	EntrezGene	-	-
Chr1_58174594	1:58174594-58174594	G	intron_variant	MODIFIER	NEPRO	ENSBTAG00000005723	Transcript	ENSBTAT00000007523	protein_coding	-	7/8	-	-	-	-	-	-	-	-1	VGNC	-	-
Chr1_58174594	1:58174594-58174594	G	downstream_gene_variant	MODIFIER	GTPBP8	ENSBTAG00000006534	Transcript	ENSBTAT00000032325	protein_coding	-	-	-	-	-	-	-	-	8010	1	EntrezGene	-	-
Chr1_58174658	1:58174658-58174658	G	intron_variant	MODIFIER	NEPRO	ENSBTAG00000005723	Transcript	ENSBTAT00000007523	protein_coding	-	7/8	-	-	-	-	-	-	-	-1	VGNC	-	-
Chr1_58174658	1:58174658-58174658	G	downstream_gene_variant	MODIFIER	GTPBP8	ENSBTAG00000006534	Transcript	ENSBTAT00000032325	protein_coding	-	-	-	-	-	-	-	-	8074	1	EntrezGene	-	-
Chr1_64783118	1:64783118-64783118	C	intron_variant	MODIFIER	ARHGAP31	ENSBTAG00000000210	Transcript	ENSBTAT00000000253	protein_coding	-	8/11	-	-	-	-	-	-	-	1	VGNC	-	-
Chr1_65924137	1:65924137-65924137	G	intron_variant	MODIFIER	NDUFB4	ENSBTAG00000015892	Transcript	ENSBTAT00000021123	protein_coding	-	1/2	-	-	-	-	-	-	-	1	EntrezGene	-	-
Chr1_65925438	1:65925438-65925438	G	intron_variant	MODIFIER	NDUFB4	ENSBTAG00000015892	Transcript	ENSBTAT00000021123	protein_coding	-	1/2	-	-	-	-	-	-	-	1	EntrezGene	-	-
Chr1_66765380	1:66765380-66765380	C	intron_variant	MODIFIER	GOLGB1	ENSBTAG00000008862	Transcript	ENSBTAT00000011669	protein_coding	-	16/20	-	-	-	-	-	-	-	-1	VGNC	-	-
Chr1_66765398	1:66765398-66765398	C	intron_variant	MODIFIER	GOLGB1	ENSBTAG00000008862	Transcript	ENSBTAT00000011669	protein_coding	-	16/20	-	-	-	-	-	-	-	-1	VGNC	-	-
Chr1_72028499	1:72028499-72028499	C	upstream_gene_variant	MODIFIER	NCBP2	ENSBTAG00000008873	Transcript	ENSBTAT00000011684	protein_coding	-	-	-	-	-	-	-	-	8487	-1	VGNC	-	-
Chr1_72028499	1:72028499-72028499	C	intron_variant	MODIFIER	PIGZ	ENSBTAG00000011659	Transcript	ENSBTAT00000015483	protein_coding	-	1/2	-	-	-	-	-	-	-	-1	VGNC	-	-
Chr1_73504502	1:73504502-73504502	G	intron_variant	MODIFIER	LSG1	ENSBTAG00000008461	Transcript	ENSBTAT00000011134	protein_coding	-	12/13	-	-	-	-	-	-	-	1	VGNC	-	-
Chr1_74619586	1:74619586-74619586	G	intron_variant	MODIFIER	ATP13A4	ENSBTAG00000016305	Transcript	ENSBTAT00000021694	protein_coding	-	27/29	-	-	-	-	-	-	-	1	VGNC	-	-
Chr1_74628943	1:74628943-74628943	G	intron_variant	MODIFIER	ATP13A4	ENSBTAG00000016305	Transcript	ENSBTAT00000021694	protein_coding	-	29/29	-	-	-	-	-	-	-	1	VGNC	-	-
Chr1_76561906	1:76561906-76561906	C	intron_variant	MODIFIER	CCDC50	ENSBTAG00000006945	Transcript	ENSBTAT00000009121	protein_coding	-	5/10	-	-	-	-	-	-	-	-1	VGNC	-	-
Chr1_76561918	1:76561918-76561918	C	intron_variant	MODIFIER	CCDC50	ENSBTAG00000006945	Transcript	ENSBTAT00000009121	protein_coding	-	5/10	-	-	-	-	-	-	-	-1	VGNC	-	-
Chr1_76561947	1:76561947-76561947	C	intron_variant	MODIFIER	CCDC50	ENSBTAG00000006945	Transcript	ENSBTAT00000009121	protein_coding	-	5/10	-	-	-	-	-	-	-	-1	VGNC	-	-
Chr1_95757403	1:95757403-95757403	G	intron_variant	MODIFIER	TNFSF10	ENSBTAG00000018994	Transcript	ENSBTAT00000025281	protein_coding	-	1/4	-	-	-	-	-	-	-	1	VGNC	-	-
Chr1_95757625	1:95757625-95757625	G	intron_variant	MODIFIER	TNFSF10	ENSBTAG00000018994	Transcript	ENSBTAT00000025281	protein_coding	-	1/4	-	-	-	-	-	-	-	1	VGNC	-	-
Chr1_95757669	1:95757669-95757669	G	intron_variant	MODIFIER	TNFSF10	ENSBTAG00000018994	Transcript	ENSBTAT00000025281	protein_coding	-	1/4	-	-	-	-	-	-	-	1	VGNC	-	-
Chr1_121430383	1:121430383-121430383	A	intron_variant	MODIFIER	-	ENSBTAG00000025146	Transcript	ENSBTAT00000054299	protein_coding	-	7/7	-	-	-	-	-	rs1114240196	-	-1	-	-	-
Chr1_127800438	1:127800438-127800438	G	intron_variant	MODIFIER	GK5	ENSBTAG00000018138	Transcript	ENSBTAT00000024143	protein_coding	-	19/23	-	-	-	-	-	-	-	1	EntrezGene	-	-
Chr1_127800438	1:127800438-127800438	G	downstream_gene_variant	MODIFIER	GK5	ENSBTAG00000018138	Transcript	ENSBTAT00000034692	protein_coding	-	-	-	-	-	-	-	-	1347	1	EntrezGene	-	-
Chr1_130781365	1:130781365-130781365	G	intron_variant	MODIFIER	COPB2	ENSBTAG00000014843	Transcript	ENSBTAT00000019767	protein_coding	-	2/17	-	-	-	-	-	-	-	1	VGNC	-	-
Chr1_130781365	1:130781365-130781365	G	intron_variant	MODIFIER	MRPS22	ENSBTAG00000047608	Transcript	ENSBTAT00000063060	protein_coding	-	6/7	-	-	-	-	-	-	-	-1	VGNC	-	-
Chr1_131618906	1:131618906-131618906	G	intron_variant	MODIFIER	CEP70	ENSBTAG00000018538	Transcript	ENSBTAT00000050229	protein_coding	-	7/17	-	-	-	-	-	-	-	1	VGNC	-	-
Chr1_131618907	1:131618907-131618907	G	intron_variant	MODIFIER	CEP70	ENSBTAG00000018538	Transcript	ENSBTAT00000050229	protein_coding	-	7/17	-	-	-	-	-	-	-	1	VGNC	-	-
Chr1_131619950	1:131619950-131619950	G	intron_variant	MODIFIER	CEP70	ENSBTAG00000018538	Transcript	ENSBTAT00000050229	protein_coding	-	7/17	-	-	-	-	-	-	-	1	VGNC	-	-
Chr1_137965495	1:137965495-137965495	C	intron_variant	MODIFIER	UBA5	ENSBTAG00000004495	Transcript	ENSBTAT00000005894	protein_coding	-	8/11	-	-	-	-	-	-	-	-1	VGNC	-	-
Chr1_137965495	1:137965495-137965495	C	downstream_gene_variant	MODIFIER	NPHP3	ENSBTAG00000005769	Transcript	ENSBTAT00000007584	protein_coding	-	-	-	-	-	-	-	-	8198	1	VGNC	-	-
Chr1_144432826	1:144432826-144432826	G	intron_variant	MODIFIER	SLC37A1	ENSBTAG00000021286	Transcript	ENSBTAT00000043509	protein_coding	-	17/18	-	-	-	-	-	-	-	1	VGNC	-	-
Chr10_930206	10:930206-930206	C	intron_variant	MODIFIER	MCC	ENSBTAG00000035858	Transcript	ENSBTAT00000050344	protein_coding	-	16/16	-	-	-	-	-	-	-	1	EntrezGene	-	-
Chr10_930749	10:930749-930749	C	intron_variant	MODIFIER	MCC	ENSBTAG00000035858	Transcript	ENSBTAT00000050344	protein_coding	-	16/16	-	-	-	-	-	-	-	1	EntrezGene	-	-
Chr10_930787	10:930787-930787	C	intron_variant	MODIFIER	MCC	ENSBTAG00000035858	Transcript	ENSBTAT00000050344	protein_coding	-	16/16	-	-	-	-	-	-	-	1	EntrezGene	-	-
Chr10_930801	10:930801-930801	C	intron_variant	MODIFIER	MCC	ENSBTAG00000035858	Transcript	ENSBTAT00000050344	protein_coding	-	16/16	-	-	-	-	-	-	-	1	EntrezGene	-	-
Chr10_930822	10:930822-930822	C	intron_variant	MODIFIER	MCC	ENSBTAG00000035858	Transcript	ENSBTAT00000050344	protein_coding	-	16/16	-	-	-	-	-	-	-	1	EntrezGene	-	-
Chr10_930836	10:930836-930836	C	intron_variant	MODIFIER	MCC	ENSBTAG00000035858	Transcript	ENSBTAT00000050344	protein_coding	-	16/16	-	-	-	-	-	-	-	1	EntrezGene	-	-
Chr10_1748946	10:1748946-1748946	G	intron_variant	MODIFIER	EPB41L4A	ENSBTAG00000014750	Transcript	ENSBTAT00000019627	protein_coding	-	18/22	-	-	-	-	-	-	-	1	VGNC	-	-
Chr10_1748949	10:1748949-1748949	G	intron_variant	MODIFIER	EPB41L4A	ENSBTAG00000014750	Transcript	ENSBTAT00000019627	protein_coding	-	18/22	-	-	-	-	-	-	-	1	VGNC	-	-
Chr10_8741019	10:8741019-8741019	C	intron_variant	MODIFIER	TBCA	ENSBTAG00000003263	Transcript	ENSBTAT00000004227	protein_coding	-	2/3	-	-	-	-	-	-	-	-1	VGNC	-	-
Chr10_8741032	10:8741032-8741032	C	intron_variant	MODIFIER	TBCA	ENSBTAG00000003263	Transcript	ENSBTAT00000004227	protein_coding	-	2/3	-	-	-	-	-	-	-	-1	VGNC	-	-
Chr10_11404829	10:11404829-11404829	C	intron_variant	MODIFIER	PSMC6	ENSBTAG00000015732	Transcript	ENSBTAT00000020886	protein_coding	-	13/13	-	-	-	-	-	-	-	-1	VGNC	-	-
Chr10_11404829	10:11404829-11404829	C	upstream_gene_variant	MODIFIER	STYX	ENSBTAG00000046956	Transcript	ENSBTAT00000063138	protein_coding	-	-	-	-	-	-	-	-	4857	-1	VGNC	-	-
Chr10_14007343	10:14007343-14007343	C	intron_variant	MODIFIER	AAGAB	ENSBTAG00000040368	Transcript	ENSBTAT00000055091	protein_coding	-	7/9	-	-	-	-	-	-	-	-1	VGNC	-	-
Chr10_14007349	10:14007349-14007349	C	intron_variant	MODIFIER	AAGAB	ENSBTAG00000040368	Transcript	ENSBTAT00000055091	protein_coding	-	7/9	-	-	-	-	-	-	-	-1	VGNC	-	-
Chr10_14007350	10:14007350-14007350	C	intron_variant	MODIFIER	AAGAB	ENSBTAG00000040368	Transcript	ENSBTAT00000055091	protein_coding	-	7/9	-	-	-	-	-	-	-	-1	VGNC	-	-
Chr10_14007367	10:14007367-14007367	C	intron_variant	MODIFIER	AAGAB	ENSBTAG00000040368	Transcript	ENSBTAT00000055091	protein_coding	-	7/9	-	-	-	-	-	-	-	-1	VGNC	-	-
Chr10_14007377	10:14007377-14007377	C	intron_variant	MODIFIER	AAGAB	ENSBTAG00000040368	Transcript	ENSBTAT00000055091	protein_coding	-	7/9	-	-	-	-	-	-	-	-1	VGNC	-	-
Chr10_14007387	10:14007387-14007387	C	intron_variant	MODIFIER	AAGAB	ENSBTAG00000040368	Transcript	ENSBTAT00000055091	protein_coding	-	7/9	-	-	-	-	-	-	-	-1	VGNC	-	-
Chr10_14007401	10:14007401-14007401	C	intron_variant	MODIFIER	AAGAB	ENSBTAG00000040368	Transcript	ENSBTAT00000055091	protein_coding	-	7/9	-	-	-	-	-	-	-	-1	VGNC	-	-
Chr10_20595926	10:20595926-20595926	C	intron_variant	MODIFIER	NYNRIN	ENSBTAG00000007149	Transcript	ENSBTAT00000009407	protein_coding	-	4/6	-	-	-	-	-	-	-	-1	VGNC	-	-
Chr10_20708988	10:20708988-20708988	G	intron_variant	MODIFIER	DHRS1	ENSBTAG00000010234	Transcript	ENSBTAT00000013522	protein_coding	-	4/8	-	-	-	-	-	-	-	1	VGNC	-	-
Chr10_20708988	10:20708988-20708988	G	upstream_gene_variant	MODIFIER	NOP9	ENSBTAG00000010235	Transcript	ENSBTAT00000047185	protein_coding	-	-	-	-	-	-	-	-	4267	-1	VGNC	-	-
Chr10_20709062	10:20709062-20709062	G	intron_variant	MODIFIER	DHRS1	ENSBTAG00000010234	Transcript	ENSBTAT00000013522	protein_coding	-	4/8	-	-	-	-	-	-	-	1	VGNC	-	-
Chr10_20709062	10:20709062-20709062	G	upstream_gene_variant	MODIFIER	NOP9	ENSBTAG00000010235	Transcript	ENSBTAT00000047185	protein_coding	-	-	-	-	-	-	-	-	4341	-1	VGNC	-	-
Chr10_20710325	10:20710325-20710325	G	intron_variant	MODIFIER	DHRS1	ENSBTAG00000010234	Transcript	ENSBTAT00000013522	protein_coding	-	4/8	-	-	-	-	-	-	-	1	VGNC	-	-
Chr10_20710325	10:20710325-20710325	G	upstream_gene_variant	MODIFIER	NOP9	ENSBTAG00000010235	Transcript	ENSBTAT00000047185	protein_coding	-	-	-	-	-	-	-	-	5604	-1	VGNC	-	-
Chr10_20711468	10:20711468-20711468	G	intron_variant	MODIFIER	DHRS1	ENSBTAG00000010234	Transcript	ENSBTAT00000013522	protein_coding	-	4/8	-	-	-	-	-	-	-	1	VGNC	-	-
Chr10_20711468	10:20711468-20711468	G	upstream_gene_variant	MODIFIER	NOP9	ENSBTAG00000010235	Transcript	ENSBTAT00000047185	protein_coding	-	-	-	-	-	-	-	-	6747	-1	VGNC	-	-
Chr10_20711494	10:20711494-20711494	G	intron_variant	MODIFIER	DHRS1	ENSBTAG00000010234	Transcript	ENSBTAT00000013522	protein_coding	-	4/8	-	-	-	-	-	-	-	1	VGNC	-	-
Chr10_20711494	10:20711494-20711494	G	upstream_gene_variant	MODIFIER	NOP9	ENSBTAG00000010235	Transcript	ENSBTAT00000047185	protein_coding	-	-	-	-	-	-	-	-	6773	-1	VGNC	-	-
Chr10_20711512	10:20711512-20711512	G	intron_variant	MODIFIER	DHRS1	ENSBTAG00000010234	Transcript	ENSBTAT00000013522	protein_coding	-	4/8	-	-	-	-	-	-	-	1	VGNC	-	-
Chr10_20711512	10:20711512-20711512	G	upstream_gene_variant	MODIFIER	NOP9	ENSBTAG00000010235	Transcript	ENSBTAT00000047185	protein_coding	-	-	-	-	-	-	-	-	6791	-1	VGNC	-	-
Chr10_20829499	10:20829499-20829499	C	upstream_gene_variant	MODIFIER	PSME2	ENSBTAG00000005814	Transcript	ENSBTAT00000007642	protein_coding	-	-	-	-	-	-	-	-	9046	1	VGNC	-	-
Chr10_20829499	10:20829499-20829499	C	upstream_gene_variant	MODIFIER	IRF9	ENSBTAG00000005816	Transcript	ENSBTAT00000036455	protein_coding	-	-	-	-	-	-	-	-	4085	-1	VGNC	-	-
Chr10_20829499	10:20829499-20829499	C	upstream_gene_variant	MODIFIER	PSME2	ENSBTAG00000005814	Transcript	ENSBTAT00000047018	protein_coding	-	-	-	-	-	-	-	-	9445	1	VGNC	-	-
Chr10_20829499	10:20829499-20829499	C	upstream_gene_variant	MODIFIER	IRF9	ENSBTAG00000005816	Transcript	ENSBTAT00000047029	protein_coding	-	-	-	-	-	-	-	-	3935	-1	VGNC	-	-
Chr10_20829499	10:20829499-20829499	C	upstream_gene_variant	MODIFIER	IRF9	ENSBTAG00000005816	Transcript	ENSBTAT00000047031	protein_coding	-	-	-	-	-	-	-	-	3615	-1	VGNC	-	-
Chr10_20829499	10:20829499-20829499	C	intron_variant	MODIFIER	RNF31	ENSBTAG00000005815	Transcript	ENSBTAT00000061147	protein_coding	-	14/20	-	-	-	-	-	-	-	-1	EntrezGene	-	-
Chr10_20829499	10:20829499-20829499	C	upstream_gene_variant	MODIFIER	IRF9	ENSBTAG00000005816	Transcript	ENSBTAT00000064992	protein_coding	-	-	-	-	-	-	-	-	3613	-1	VGNC	-	-
Chr10_20829506	10:20829506-20829506	C	upstream_gene_variant	MODIFIER	PSME2	ENSBTAG00000005814	Transcript	ENSBTAT00000007642	protein_coding	-	-	-	-	-	-	-	-	9039	1	VGNC	-	-
Chr10_20829506	10:20829506-20829506	C	upstream_gene_variant	MODIFIER	IRF9	ENSBTAG00000005816	Transcript	ENSBTAT00000036455	protein_coding	-	-	-	-	-	-	-	-	4092	-1	VGNC	-	-
Chr10_20829506	10:20829506-20829506	C	upstream_gene_variant	MODIFIER	PSME2	ENSBTAG00000005814	Transcript	ENSBTAT00000047018	protein_coding	-	-	-	-	-	-	-	-	9438	1	VGNC	-	-
Chr10_20829506	10:20829506-20829506	C	upstream_gene_variant	MODIFIER	IRF9	ENSBTAG00000005816	Transcript	ENSBTAT00000047029	protein_coding	-	-	-	-	-	-	-	-	3942	-1	VGNC	-	-
Chr10_20829506	10:20829506-20829506	C	upstream_gene_variant	MODIFIER	IRF9	ENSBTAG00000005816	Transcript	ENSBTAT00000047031	protein_coding	-	-	-	-	-	-	-	-	3622	-1	VGNC	-	-
Chr10_20829506	10:20829506-20829506	C	intron_variant	MODIFIER	RNF31	ENSBTAG00000005815	Transcript	ENSBTAT00000061147	protein_coding	-	14/20	-	-	-	-	-	-	-	-1	EntrezGene	-	-
Chr10_20829506	10:20829506-20829506	C	upstream_gene_variant	MODIFIER	IRF9	ENSBTAG00000005816	Transcript	ENSBTAT00000064992	protein_coding	-	-	-	-	-	-	-	-	3620	-1	VGNC	-	-
Chr10_20829507	10:20829507-20829507	C	upstream_gene_variant	MODIFIER	PSME2	ENSBTAG00000005814	Transcript	ENSBTAT00000007642	protein_coding	-	-	-	-	-	-	-	-	9038	1	VGNC	-	-
Chr10_20829507	10:20829507-20829507	C	upstream_gene_variant	MODIFIER	IRF9	ENSBTAG00000005816	Transcript	ENSBTAT00000036455	protein_coding	-	-	-	-	-	-	-	-	4093	-1	VGNC	-	-
Chr10_20829507	10:20829507-20829507	C	upstream_gene_variant	MODIFIER	PSME2	ENSBTAG00000005814	Transcript	ENSBTAT00000047018	protein_coding	-	-	-	-	-	-	-	-	9437	1	VGNC	-	-
Chr10_20829507	10:20829507-20829507	C	upstream_gene_variant	MODIFIER	IRF9	ENSBTAG00000005816	Transcript	ENSBTAT00000047029	protein_coding	-	-	-	-	-	-	-	-	3943	-1	VGNC	-	-
Chr10_20829507	10:20829507-20829507	C	upstream_gene_variant	MODIFIER	IRF9	ENSBTAG00000005816	Transcript	ENSBTAT00000047031	protein_coding	-	-	-	-	-	-	-	-	3623	-1	VGNC	-	-
Chr10_20829507	10:20829507-20829507	C	intron_variant	MODIFIER	RNF31	ENSBTAG00000005815	Transcript	ENSBTAT00000061147	protein_coding	-	14/20	-	-	-	-	-	-	-	-1	EntrezGene	-	-
Chr10_20829507	10:20829507-20829507	C	upstream_gene_variant	MODIFIER	IRF9	ENSBTAG00000005816	Transcript	ENSBTAT00000064992	protein_coding	-	-	-	-	-	-	-	-	3621	-1	VGNC	-	-
Chr10_21707833	10:21707833-21707833	G	3_prime_UTR_variant	MODIFIER	AJUBA	ENSBTAG00000012724	Transcript	ENSBTAT00000016915	protein_coding	8/8	-	1867	-	-	-	-	-	-	1	VGNC	-	-
Chr10_21726029	10:21726029-21726029	G	intron_variant	MODIFIER	HAUS4	ENSBTAG00000012723	Transcript	ENSBTAT00000016912	protein_coding	-	1/8	-	-	-	-	-	-	-	1	EntrezGene	-	-
Chr10_26428258	10:26428258-26428258	C	downstream_gene_variant	MODIFIER	ANG	ENSBTAG00000045492	Transcript	ENSBTAT00000026126	protein_coding	-	-	-	-	-	-	-	-	760	-1	EntrezGene	-	-
Chr10_26428258	10:26428258-26428258	C	intron_variant	MODIFIER	RNASE4	ENSBTAG00000019612	Transcript	ENSBTAT00000026127	protein_coding	-	1/1	-	-	-	-	-	-	-	-1	VGNC	-	-
Chr10_26428258	10:26428258-26428258	C	downstream_gene_variant	MODIFIER	ANG2	ENSBTAG00000046668	Transcript	ENSBTAT00000052803	protein_coding	-	-	-	-	-	-	-	-	5539	-1	EntrezGene	-	-
Chr10_26428263	10:26428263-26428263	C	downstream_gene_variant	MODIFIER	ANG	ENSBTAG00000045492	Transcript	ENSBTAT00000026126	protein_coding	-	-	-	-	-	-	-	-	755	-1	EntrezGene	-	-
Chr10_26428263	10:26428263-26428263	C	intron_variant	MODIFIER	RNASE4	ENSBTAG00000019612	Transcript	ENSBTAT00000026127	protein_coding	-	1/1	-	-	-	-	-	-	-	-1	VGNC	-	-
Chr10_26428263	10:26428263-26428263	C	downstream_gene_variant	MODIFIER	ANG2	ENSBTAG00000046668	Transcript	ENSBTAT00000052803	protein_coding	-	-	-	-	-	-	-	-	5534	-1	EntrezGene	-	-
Chr10_26428271	10:26428271-26428271	C	downstream_gene_variant	MODIFIER	ANG	ENSBTAG00000045492	Transcript	ENSBTAT00000026126	protein_coding	-	-	-	-	-	-	-	-	747	-1	EntrezGene	-	-
Chr10_26428271	10:26428271-26428271	C	intron_variant	MODIFIER	RNASE4	ENSBTAG00000019612	Transcript	ENSBTAT00000026127	protein_coding	-	1/1	-	-	-	-	-	-	-	-1	VGNC	-	-
Chr10_26428271	10:26428271-26428271	C	downstream_gene_variant	MODIFIER	ANG2	ENSBTAG00000046668	Transcript	ENSBTAT00000052803	protein_coding	-	-	-	-	-	-	-	-	5526	-1	EntrezGene	-	-
Chr10_26428272	10:26428272-26428272	C	downstream_gene_variant	MODIFIER	ANG	ENSBTAG00000045492	Transcript	ENSBTAT00000026126	protein_coding	-	-	-	-	-	-	-	-	746	-1	EntrezGene	-	-
Chr10_26428272	10:26428272-26428272	C	intron_variant	MODIFIER	RNASE4	ENSBTAG00000019612	Transcript	ENSBTAT00000026127	protein_coding	-	1/1	-	-	-	-	-	-	-	-1	VGNC	-	-
Chr10_26428272	10:26428272-26428272	C	downstream_gene_variant	MODIFIER	ANG2	ENSBTAG00000046668	Transcript	ENSBTAT00000052803	protein_coding	-	-	-	-	-	-	-	-	5525	-1	EntrezGene	-	-
Chr10_26428276	10:26428276-26428276	C	downstream_gene_variant	MODIFIER	ANG	ENSBTAG00000045492	Transcript	ENSBTAT00000026126	protein_coding	-	-	-	-	-	-	-	-	742	-1	EntrezGene	-	-
Chr10_26428276	10:26428276-26428276	C	intron_variant	MODIFIER	RNASE4	ENSBTAG00000019612	Transcript	ENSBTAT00000026127	protein_coding	-	1/1	-	-	-	-	-	-	-	-1	VGNC	-	-
Chr10_26428276	10:26428276-26428276	C	downstream_gene_variant	MODIFIER	ANG2	ENSBTAG00000046668	Transcript	ENSBTAT00000052803	protein_coding	-	-	-	-	-	-	-	-	5521	-1	EntrezGene	-	-
Chr10_26428282	10:26428282-26428282	C	downstream_gene_variant	MODIFIER	ANG	ENSBTAG00000045492	Transcript	ENSBTAT00000026126	protein_coding	-	-	-	-	-	-	-	-	736	-1	EntrezGene	-	-
Chr10_26428282	10:26428282-26428282	C	intron_variant	MODIFIER	RNASE4	ENSBTAG00000019612	Transcript	ENSBTAT00000026127	protein_coding	-	1/1	-	-	-	-	-	-	-	-1	VGNC	-	-
Chr10_26428282	10:26428282-26428282	C	downstream_gene_variant	MODIFIER	ANG2	ENSBTAG00000046668	Transcript	ENSBTAT00000052803	protein_coding	-	-	-	-	-	-	-	-	5515	-1	EntrezGene	-	-
Chr10_26428288	10:26428288-26428288	C	downstream_gene_variant	MODIFIER	ANG	ENSBTAG00000045492	Transcript	ENSBTAT00000026126	protein_coding	-	-	-	-	-	-	-	-	730	-1	EntrezGene	-	-
Chr10_26428288	10:26428288-26428288	C	intron_variant	MODIFIER	RNASE4	ENSBTAG00000019612	Transcript	ENSBTAT00000026127	protein_coding	-	1/1	-	-	-	-	-	-	-	-1	VGNC	-	-
Chr10_26428288	10:26428288-26428288	C	downstream_gene_variant	MODIFIER	ANG2	ENSBTAG00000046668	Transcript	ENSBTAT00000052803	protein_coding	-	-	-	-	-	-	-	-	5509	-1	EntrezGene	-	-
Chr10_26428799	10:26428799-26428799	C	downstream_gene_variant	MODIFIER	ANG	ENSBTAG00000045492	Transcript	ENSBTAT00000026126	protein_coding	-	-	-	-	-	-	-	-	219	-1	EntrezGene	-	-
Chr10_26428799	10:26428799-26428799	C	intron_variant	MODIFIER	RNASE4	ENSBTAG00000019612	Transcript	ENSBTAT00000026127	protein_coding	-	1/1	-	-	-	-	-	-	-	-1	VGNC	-	-
Chr10_26428799	10:26428799-26428799	C	downstream_gene_variant	MODIFIER	ANG2	ENSBTAG00000046668	Transcript	ENSBTAT00000052803	protein_coding	-	-	-	-	-	-	-	-	4998	-1	EntrezGene	-	-
Chr10_26428802	10:26428802-26428802	C	downstream_gene_variant	MODIFIER	ANG	ENSBTAG00000045492	Transcript	ENSBTAT00000026126	protein_coding	-	-	-	-	-	-	-	-	216	-1	EntrezGene	-	-
Chr10_26428802	10:26428802-26428802	C	intron_variant	MODIFIER	RNASE4	ENSBTAG00000019612	Transcript	ENSBTAT00000026127	protein_coding	-	1/1	-	-	-	-	-	-	-	-1	VGNC	-	-
Chr10_26428802	10:26428802-26428802	C	downstream_gene_variant	MODIFIER	ANG2	ENSBTAG00000046668	Transcript	ENSBTAT00000052803	protein_coding	-	-	-	-	-	-	-	-	4995	-1	EntrezGene	-	-
Chr10_26428807	10:26428807-26428807	C	downstream_gene_variant	MODIFIER	ANG	ENSBTAG00000045492	Transcript	ENSBTAT00000026126	protein_coding	-	-	-	-	-	-	-	-	211	-1	EntrezGene	-	-
Chr10_26428807	10:26428807-26428807	C	intron_variant	MODIFIER	RNASE4	ENSBTAG00000019612	Transcript	ENSBTAT00000026127	protein_coding	-	1/1	-	-	-	-	-	-	-	-1	VGNC	-	-
Chr10_26428807	10:26428807-26428807	C	downstream_gene_variant	MODIFIER	ANG2	ENSBTAG00000046668	Transcript	ENSBTAT00000052803	protein_coding	-	-	-	-	-	-	-	-	4990	-1	EntrezGene	-	-
Chr10_26428813	10:26428813-26428813	C	downstream_gene_variant	MODIFIER	ANG	ENSBTAG00000045492	Transcript	ENSBTAT00000026126	protein_coding	-	-	-	-	-	-	-	-	205	-1	EntrezGene	-	-
Chr10_26428813	10:26428813-26428813	C	intron_variant	MODIFIER	RNASE4	ENSBTAG00000019612	Transcript	ENSBTAT00000026127	protein_coding	-	1/1	-	-	-	-	-	-	-	-1	VGNC	-	-
Chr10_26428813	10:26428813-26428813	C	downstream_gene_variant	MODIFIER	ANG2	ENSBTAG00000046668	Transcript	ENSBTAT00000052803	protein_coding	-	-	-	-	-	-	-	-	4984	-1	EntrezGene	-	-
Chr10_26682892	10:26682892-26682892	C	upstream_gene_variant	MODIFIER	PNP	ENSBTAG00000012317	Transcript	ENSBTAT00000016346	protein_coding	-	-	-	-	-	-	-	-	8974	-1	EntrezGene	-	-
Chr10_26682892	10:26682892-26682892	C	intron_variant	MODIFIER	-	ENSBTAG00000037452	Transcript	ENSBTAT00000051987	protein_coding	-	2/5	-	-	-	-	-	-	-	-1	-	-	-
Chr10_35782654	10:35782654-35782654	G	intron_variant	MODIFIER	EIF2AK4	ENSBTAG00000014351	Transcript	ENSBTAT00000019083	protein_coding	-	27/38	-	-	-	-	-	-	-	1	VGNC	-	-
Chr10_35782743	10:35782743-35782743	G	intron_variant	MODIFIER	EIF2AK4	ENSBTAG00000014351	Transcript	ENSBTAT00000019083	protein_coding	-	27/38	-	-	-	-	-	-	-	1	VGNC	-	-
Chr10_35782778	10:35782778-35782778	G	intron_variant	MODIFIER	EIF2AK4	ENSBTAG00000014351	Transcript	ENSBTAT00000019083	protein_coding	-	27/38	-	-	-	-	-	-	-	1	VGNC	-	-
Chr10_35782913	10:35782913-35782913	G	intron_variant	MODIFIER	EIF2AK4	ENSBTAG00000014351	Transcript	ENSBTAT00000019083	protein_coding	-	27/38	-	-	-	-	-	-	-	1	VGNC	-	-
Chr10_35798566	10:35798566-35798566	C	intron_variant	MODIFIER	EIF2AK4	ENSBTAG00000014351	Transcript	ENSBTAT00000019083	protein_coding	-	33/38	-	-	-	-	-	-	-	1	VGNC	-	-
Chr10_35798566	10:35798566-35798566	C	downstream_gene_variant	MODIFIER	SRP14	ENSBTAG00000014353	Transcript	ENSBTAT00000019085	protein_coding	-	-	-	-	-	-	-	-	6497	-1	VGNC	-	-
Chr10_35798596	10:35798596-35798596	C	intron_variant	MODIFIER	EIF2AK4	ENSBTAG00000014351	Transcript	ENSBTAT00000019083	protein_coding	-	33/38	-	-	-	-	-	-	-	1	VGNC	-	-
Chr10_35798596	10:35798596-35798596	C	downstream_gene_variant	MODIFIER	SRP14	ENSBTAG00000014353	Transcript	ENSBTAT00000019085	protein_coding	-	-	-	-	-	-	-	-	6467	-1	VGNC	-	-
Chr10_35802233	10:35802233-35802233	C	intron_variant	MODIFIER	EIF2AK4	ENSBTAG00000014351	Transcript	ENSBTAT00000019083	protein_coding	-	36/38	-	-	-	-	-	-	-	1	VGNC	-	-
Chr10_35802233	10:35802233-35802233	C	downstream_gene_variant	MODIFIER	SRP14	ENSBTAG00000014353	Transcript	ENSBTAT00000019085	protein_coding	-	-	-	-	-	-	-	-	2830	-1	VGNC	-	-
Chr10_36471591	10:36471591-36471591	C	downstream_gene_variant	MODIFIER	ZFYVE19	ENSBTAG00000013485	Transcript	ENSBTAT00000017930	protein_coding	-	-	-	-	-	-	-	-	4294	1	VGNC	-	-
Chr10_36471591	10:36471591-36471591	C	intron_variant	MODIFIER	PPP1R14D	ENSBTAG00000013488	Transcript	ENSBTAT00000017934	protein_coding	-	1/3	-	-	-	-	-	-	-	-1	EntrezGene	-	-
Chr10_38515425	10:38515425-38515425	G	downstream_gene_variant	MODIFIER	TMEM62	ENSBTAG00000013031	Transcript	ENSBTAT00000017324	protein_coding	-	-	-	-	-	-	-	-	8170	1	VGNC	-	-
Chr10_38515425	10:38515425-38515425	G	intron_variant	MODIFIER	CCNDBP1	ENSBTAG00000013032	Transcript	ENSBTAT00000017326	protein_coding	-	9/11	-	-	-	-	-	-	-	1	VGNC	-	-
Chr10_38515425	10:38515425-38515425	G	downstream_gene_variant	MODIFIER	EPB42	ENSBTAG00000011439	Transcript	ENSBTAT00000035972	protein_coding	-	-	-	-	-	-	-	-	4278	-1	VGNC	-	-
Chr10_38515435	10:38515435-38515435	G	downstream_gene_variant	MODIFIER	TMEM62	ENSBTAG00000013031	Transcript	ENSBTAT00000017324	protein_coding	-	-	-	-	-	-	-	-	8180	1	VGNC	-	-
Chr10_38515435	10:38515435-38515435	G	intron_variant	MODIFIER	CCNDBP1	ENSBTAG00000013032	Transcript	ENSBTAT00000017326	protein_coding	-	9/11	-	-	-	-	-	-	-	1	VGNC	-	-
Chr10_38515435	10:38515435-38515435	G	downstream_gene_variant	MODIFIER	EPB42	ENSBTAG00000011439	Transcript	ENSBTAT00000035972	protein_coding	-	-	-	-	-	-	-	-	4268	-1	VGNC	-	-
Chr10_38515455	10:38515455-38515455	G	downstream_gene_variant	MODIFIER	TMEM62	ENSBTAG00000013031	Transcript	ENSBTAT00000017324	protein_coding	-	-	-	-	-	-	-	-	8200	1	VGNC	-	-
Chr10_38515455	10:38515455-38515455	G	intron_variant	MODIFIER	CCNDBP1	ENSBTAG00000013032	Transcript	ENSBTAT00000017326	protein_coding	-	9/11	-	-	-	-	-	-	-	1	VGNC	-	-
Chr10_38515455	10:38515455-38515455	G	downstream_gene_variant	MODIFIER	EPB42	ENSBTAG00000011439	Transcript	ENSBTAT00000035972	protein_coding	-	-	-	-	-	-	-	-	4248	-1	VGNC	-	-
Chr10_38516061	10:38516061-38516061	G	downstream_gene_variant	MODIFIER	TMEM62	ENSBTAG00000013031	Transcript	ENSBTAT00000017324	protein_coding	-	-	-	-	-	-	-	-	8806	1	VGNC	-	-
Chr10_38516061	10:38516061-38516061	G	intron_variant	MODIFIER	CCNDBP1	ENSBTAG00000013032	Transcript	ENSBTAT00000017326	protein_coding	-	9/11	-	-	-	-	-	-	-	1	VGNC	-	-
Chr10_38516061	10:38516061-38516061	G	downstream_gene_variant	MODIFIER	EPB42	ENSBTAG00000011439	Transcript	ENSBTAT00000035972	protein_coding	-	-	-	-	-	-	-	-	3642	-1	VGNC	-	-
Chr10_38516084	10:38516084-38516084	G	downstream_gene_variant	MODIFIER	TMEM62	ENSBTAG00000013031	Transcript	ENSBTAT00000017324	protein_coding	-	-	-	-	-	-	-	-	8829	1	VGNC	-	-
Chr10_38516084	10:38516084-38516084	G	intron_variant	MODIFIER	CCNDBP1	ENSBTAG00000013032	Transcript	ENSBTAT00000017326	protein_coding	-	9/11	-	-	-	-	-	-	-	1	VGNC	-	-
Chr10_38516084	10:38516084-38516084	G	downstream_gene_variant	MODIFIER	EPB42	ENSBTAG00000011439	Transcript	ENSBTAT00000035972	protein_coding	-	-	-	-	-	-	-	-	3619	-1	VGNC	-	-
Chr10_38517334	10:38517334-38517334	G	3_prime_UTR_variant	MODIFIER	CCNDBP1	ENSBTAG00000013032	Transcript	ENSBTAT00000017326	protein_coding	11/12	-	1612	-	-	-	-	-	-	1	VGNC	-	-
Chr10_38517334	10:38517334-38517334	G	downstream_gene_variant	MODIFIER	EPB42	ENSBTAG00000011439	Transcript	ENSBTAT00000035972	protein_coding	-	-	-	-	-	-	-	-	2369	-1	VGNC	-	-
Chr10_38517706	10:38517706-38517706	G	3_prime_UTR_variant	MODIFIER	CCNDBP1	ENSBTAG00000013032	Transcript	ENSBTAT00000017326	protein_coding	12/12	-	1880	-	-	-	-	-	-	1	VGNC	-	-
Chr10_38517706	10:38517706-38517706	G	downstream_gene_variant	MODIFIER	EPB42	ENSBTAG00000011439	Transcript	ENSBTAT00000035972	protein_coding	-	-	-	-	-	-	-	-	1997	-1	VGNC	-	-
Chr10_38517714	10:38517714-38517714	G	3_prime_UTR_variant	MODIFIER	CCNDBP1	ENSBTAG00000013032	Transcript	ENSBTAT00000017326	protein_coding	12/12	-	1888	-	-	-	-	-	-	1	VGNC	-	-
Chr10_38517714	10:38517714-38517714	G	downstream_gene_variant	MODIFIER	EPB42	ENSBTAG00000011439	Transcript	ENSBTAT00000035972	protein_coding	-	-	-	-	-	-	-	-	1989	-1	VGNC	-	-
Chr10_38517727	10:38517727-38517727	G	3_prime_UTR_variant	MODIFIER	CCNDBP1	ENSBTAG00000013032	Transcript	ENSBTAT00000017326	protein_coding	12/12	-	1901	-	-	-	-	-	-	1	VGNC	-	-
Chr10_38517727	10:38517727-38517727	G	downstream_gene_variant	MODIFIER	EPB42	ENSBTAG00000011439	Transcript	ENSBTAT00000035972	protein_coding	-	-	-	-	-	-	-	-	1976	-1	VGNC	-	-
Chr10_38517739	10:38517739-38517739	G	3_prime_UTR_variant	MODIFIER	CCNDBP1	ENSBTAG00000013032	Transcript	ENSBTAT00000017326	protein_coding	12/12	-	1913	-	-	-	-	rs451771164	-	1	VGNC	-	-
Chr10_38517739	10:38517739-38517739	G	downstream_gene_variant	MODIFIER	EPB42	ENSBTAG00000011439	Transcript	ENSBTAT00000035972	protein_coding	-	-	-	-	-	-	-	rs451771164	1964	-1	VGNC	-	-
Chr10_45949792	10:45949792-45949792	G	intron_variant	MODIFIER	FAM96A	ENSBTAG00000002012	Transcript	ENSBTAT00000002607	protein_coding	-	3/4	-	-	-	-	-	-	-	1	VGNC	-	-
Chr10_70785404	10:70785404-70785404	G	intron_variant	MODIFIER	ACTR10	ENSBTAG00000014392	Transcript	ENSBTAT00000019138	protein_coding	-	10/12	-	-	-	-	-	-	-	1	VGNC	-	-
Chr10_77202675	10:77202675-77202675	G	intron_variant	MODIFIER	SPTB	ENSBTAG00000004732	Transcript	ENSBTAT00000006213	protein_coding	-	32/34	-	-	-	-	-	rs446308527	-	-1	VGNC	-	-
Chr10_77202675	10:77202675-77202675	G	downstream_gene_variant	MODIFIER	PLEKHG3	ENSBTAG00000001551	Transcript	ENSBTAT00000039904	protein_coding	-	-	-	-	-	-	-	rs446308527	5700	1	VGNC	-	-
Chr10_77202675	10:77202675-77202675	G	downstream_gene_variant	MODIFIER	PLEKHG3	ENSBTAG00000001551	Transcript	ENSBTAT00000063605	protein_coding	-	-	-	-	-	-	-	rs446308527	5700	1	VGNC	-	-
Chr10_80089730	10:80089730-80089730	C	intron_variant	MODIFIER	ARG2	ENSBTAG00000001945	Transcript	ENSBTAT00000002529	protein_coding	-	3/8	-	-	-	-	-	-	-	1	VGNC	-	-
Chr10_80089730	10:80089730-80089730	C	upstream_gene_variant	MODIFIER	RF00026	ENSBTAG00000044420	Transcript	ENSBTAT00000061853	snRNA	-	-	-	-	-	-	-	-	7483	1	RFAM	-	-
Chr10_80089730	10:80089730-80089730	C	intron_variant	MODIFIER	ARG2	ENSBTAG00000001945	Transcript	ENSBTAT00000064065	protein_coding	-	2/7	-	-	-	-	-	-	-	1	VGNC	-	-
Chr10_80089732	10:80089732-80089732	C	intron_variant	MODIFIER	ARG2	ENSBTAG00000001945	Transcript	ENSBTAT00000002529	protein_coding	-	3/8	-	-	-	-	-	-	-	1	VGNC	-	-
Chr10_80089732	10:80089732-80089732	C	upstream_gene_variant	MODIFIER	RF00026	ENSBTAG00000044420	Transcript	ENSBTAT00000061853	snRNA	-	-	-	-	-	-	-	-	7481	1	RFAM	-	-
Chr10_80089732	10:80089732-80089732	C	intron_variant	MODIFIER	ARG2	ENSBTAG00000001945	Transcript	ENSBTAT00000064065	protein_coding	-	2/7	-	-	-	-	-	-	-	1	VGNC	-	-
Chr10_80089744	10:80089744-80089744	C	intron_variant	MODIFIER	ARG2	ENSBTAG00000001945	Transcript	ENSBTAT00000002529	protein_coding	-	3/8	-	-	-	-	-	-	-	1	VGNC	-	-
Chr10_80089744	10:80089744-80089744	C	upstream_gene_variant	MODIFIER	RF00026	ENSBTAG00000044420	Transcript	ENSBTAT00000061853	snRNA	-	-	-	-	-	-	-	-	7469	1	RFAM	-	-
Chr10_80089744	10:80089744-80089744	C	intron_variant	MODIFIER	ARG2	ENSBTAG00000001945	Transcript	ENSBTAT00000064065	protein_coding	-	2/7	-	-	-	-	-	-	-	1	VGNC	-	-
Chr10_80089760	10:80089760-80089760	C	intron_variant	MODIFIER	ARG2	ENSBTAG00000001945	Transcript	ENSBTAT00000002529	protein_coding	-	3/8	-	-	-	-	-	-	-	1	VGNC	-	-
Chr10_80089760	10:80089760-80089760	C	upstream_gene_variant	MODIFIER	RF00026	ENSBTAG00000044420	Transcript	ENSBTAT00000061853	snRNA	-	-	-	-	-	-	-	-	7453	1	RFAM	-	-
Chr10_80089760	10:80089760-80089760	C	intron_variant	MODIFIER	ARG2	ENSBTAG00000001945	Transcript	ENSBTAT00000064065	protein_coding	-	2/7	-	-	-	-	-	-	-	1	VGNC	-	-
Chr10_80089765	10:80089765-80089765	C	intron_variant	MODIFIER	ARG2	ENSBTAG00000001945	Transcript	ENSBTAT00000002529	protein_coding	-	3/8	-	-	-	-	-	-	-	1	VGNC	-	-
Chr10_80089765	10:80089765-80089765	C	upstream_gene_variant	MODIFIER	RF00026	ENSBTAG00000044420	Transcript	ENSBTAT00000061853	snRNA	-	-	-	-	-	-	-	-	7448	1	RFAM	-	-
Chr10_80089765	10:80089765-80089765	C	intron_variant	MODIFIER	ARG2	ENSBTAG00000001945	Transcript	ENSBTAT00000064065	protein_coding	-	2/7	-	-	-	-	-	-	-	1	VGNC	-	-
Chr10_80090977	10:80090977-80090977	C	intron_variant	MODIFIER	ARG2	ENSBTAG00000001945	Transcript	ENSBTAT00000002529	protein_coding	-	3/8	-	-	-	-	-	-	-	1	VGNC	-	-
Chr10_80090977	10:80090977-80090977	C	upstream_gene_variant	MODIFIER	RF00026	ENSBTAG00000044420	Transcript	ENSBTAT00000061853	snRNA	-	-	-	-	-	-	-	-	6236	1	RFAM	-	-
Chr10_80090977	10:80090977-80090977	C	intron_variant	MODIFIER	ARG2	ENSBTAG00000001945	Transcript	ENSBTAT00000064065	protein_coding	-	2/7	-	-	-	-	-	-	-	1	VGNC	-	-
Chr10_80090989	10:80090989-80090989	C	intron_variant	MODIFIER	ARG2	ENSBTAG00000001945	Transcript	ENSBTAT00000002529	protein_coding	-	3/8	-	-	-	-	-	-	-	1	VGNC	-	-
Chr10_80090989	10:80090989-80090989	C	upstream_gene_variant	MODIFIER	RF00026	ENSBTAG00000044420	Transcript	ENSBTAT00000061853	snRNA	-	-	-	-	-	-	-	-	6224	1	RFAM	-	-
Chr10_80090989	10:80090989-80090989	C	intron_variant	MODIFIER	ARG2	ENSBTAG00000001945	Transcript	ENSBTAT00000064065	protein_coding	-	2/7	-	-	-	-	-	-	-	1	VGNC	-	-
Chr10_80090995	10:80090995-80090995	C	intron_variant	MODIFIER	ARG2	ENSBTAG00000001945	Transcript	ENSBTAT00000002529	protein_coding	-	3/8	-	-	-	-	-	-	-	1	VGNC	-	-
Chr10_80090995	10:80090995-80090995	C	upstream_gene_variant	MODIFIER	RF00026	ENSBTAG00000044420	Transcript	ENSBTAT00000061853	snRNA	-	-	-	-	-	-	-	-	6218	1	RFAM	-	-
Chr10_80090995	10:80090995-80090995	C	intron_variant	MODIFIER	ARG2	ENSBTAG00000001945	Transcript	ENSBTAT00000064065	protein_coding	-	2/7	-	-	-	-	-	-	-	1	VGNC	-	-
Chr10_80091000	10:80091000-80091000	C	intron_variant	MODIFIER	ARG2	ENSBTAG00000001945	Transcript	ENSBTAT00000002529	protein_coding	-	3/8	-	-	-	-	-	-	-	1	VGNC	-	-
Chr10_80091000	10:80091000-80091000	C	upstream_gene_variant	MODIFIER	RF00026	ENSBTAG00000044420	Transcript	ENSBTAT00000061853	snRNA	-	-	-	-	-	-	-	-	6213	1	RFAM	-	-
Chr10_80091000	10:80091000-80091000	C	intron_variant	MODIFIER	ARG2	ENSBTAG00000001945	Transcript	ENSBTAT00000064065	protein_coding	-	2/7	-	-	-	-	-	-	-	1	VGNC	-	-
Chr10_81522316	10:81522316-81522316	C	intron_variant	MODIFIER	ERH	ENSBTAG00000017798	Transcript	ENSBTAT00000023664	protein_coding	-	3/3	-	-	-	-	-	-	-	-1	VGNC	-	-
Chr10_81522316	10:81522316-81522316	C	downstream_gene_variant	MODIFIER	RF00004	ENSBTAG00000029544	Transcript	ENSBTAT00000041923	snRNA	-	-	-	-	-	-	-	-	6655	-1	RFAM	-	-
Chr10_82557513	10:82557513-82557513	C	downstream_gene_variant	MODIFIER	MED6	ENSBTAG00000006786	Transcript	ENSBTAT00000008922	protein_coding	-	-	-	-	-	-	-	-	2022	-1	VGNC	-	-
Chr10_82557513	10:82557513-82557513	C	intron_variant	MODIFIER	-	ENSBTAG00000045679	Transcript	ENSBTAT00000064616	protein_coding	-	1/3	-	-	-	-	-	-	-	1	-	-	-
Chr10_82557522	10:82557522-82557522	C	downstream_gene_variant	MODIFIER	MED6	ENSBTAG00000006786	Transcript	ENSBTAT00000008922	protein_coding	-	-	-	-	-	-	-	-	2013	-1	VGNC	-	-
Chr10_82557522	10:82557522-82557522	C	intron_variant	MODIFIER	-	ENSBTAG00000045679	Transcript	ENSBTAT00000064616	protein_coding	-	1/3	-	-	-	-	-	-	-	1	-	-	-
Chr10_82557552	10:82557552-82557552	C	downstream_gene_variant	MODIFIER	MED6	ENSBTAG00000006786	Transcript	ENSBTAT00000008922	protein_coding	-	-	-	-	-	-	-	-	1983	-1	VGNC	-	-
Chr10_82557552	10:82557552-82557552	C	intron_variant	MODIFIER	-	ENSBTAG00000045679	Transcript	ENSBTAT00000064616	protein_coding	-	1/3	-	-	-	-	-	-	-	1	-	-	-
Chr10_82557627	10:82557627-82557627	C	downstream_gene_variant	MODIFIER	MED6	ENSBTAG00000006786	Transcript	ENSBTAT00000008922	protein_coding	-	-	-	-	-	-	-	-	1908	-1	VGNC	-	-
Chr10_82557627	10:82557627-82557627	C	intron_variant	MODIFIER	-	ENSBTAG00000045679	Transcript	ENSBTAT00000064616	protein_coding	-	1/3	-	-	-	-	-	-	-	1	-	-	-
Chr10_82557648	10:82557648-82557648	C	downstream_gene_variant	MODIFIER	MED6	ENSBTAG00000006786	Transcript	ENSBTAT00000008922	protein_coding	-	-	-	-	-	-	-	-	1887	-1	VGNC	-	-
Chr10_82557648	10:82557648-82557648	C	intron_variant	MODIFIER	-	ENSBTAG00000045679	Transcript	ENSBTAT00000064616	protein_coding	-	1/3	-	-	-	-	-	-	-	1	-	-	-
Chr10_82558245	10:82558245-82558245	C	downstream_gene_variant	MODIFIER	MED6	ENSBTAG00000006786	Transcript	ENSBTAT00000008922	protein_coding	-	-	-	-	-	-	-	-	1290	-1	VGNC	-	-
Chr10_82558245	10:82558245-82558245	C	intron_variant	MODIFIER	-	ENSBTAG00000045679	Transcript	ENSBTAT00000064616	protein_coding	-	1/3	-	-	-	-	-	-	-	1	-	-	-
Chr10_85141849	10:85141849-85141849	C	intron_variant	MODIFIER	NUMB	ENSBTAG00000011683	Transcript	ENSBTAT00000015508	protein_coding	-	5/10	-	-	-	-	-	-	-	-1	VGNC	-	-
Chr10_85141849	10:85141849-85141849	C	intron_variant	MODIFIER	NUMB	ENSBTAG00000011683	Transcript	ENSBTAT00000052258	protein_coding	-	7/13	-	-	-	-	-	-	-	-1	VGNC	-	-
Chr10_87276224	10:87276224-87276224	G	intron_variant	MODIFIER	STARD4	ENSBTAG00000045886	Transcript	ENSBTAT00000064821	protein_coding	-	3/5	-	-	-	-	-	-	-	1	VGNC	-	-
Chr10_89894746	10:89894746-89894746	C	intron_variant	MODIFIER	ALKBH1	ENSBTAG00000008133	Transcript	ENSBTAT00000010693	protein_coding	-	4/5	-	-	-	-	-	-	-	-1	EntrezGene	-	-
Chr10_89894865	10:89894865-89894865	C	intron_variant	MODIFIER	ALKBH1	ENSBTAG00000008133	Transcript	ENSBTAT00000010693	protein_coding	-	4/5	-	-	-	-	-	-	-	-1	EntrezGene	-	-
Chr10_103221572	10:103221572-103221572	C	intron_variant	MODIFIER	TTC7B	ENSBTAG00000006392	Transcript	ENSBTAT00000008385	protein_coding	-	15/17	-	-	-	-	-	-	-	-1	VGNC	-	-
Chr10_103221572	10:103221572-103221572	C	intron_variant	MODIFIER	TTC7B	ENSBTAG00000006392	Transcript	ENSBTAT00000064141	protein_coding	-	9/11	-	-	-	-	-	-	-	-1	VGNC	-	-
Chr10_103221572	10:103221572-103221572	C	intron_variant	MODIFIER	TTC7B	ENSBTAG00000006392	Transcript	ENSBTAT00000064868	protein_coding	-	13/15	-	-	-	-	-	-	-	-1	VGNC	-	-
Chr10_103222195	10:103222195-103222195	C	intron_variant	MODIFIER	TTC7B	ENSBTAG00000006392	Transcript	ENSBTAT00000008385	protein_coding	-	15/17	-	-	-	-	-	-	-	-1	VGNC	-	-
Chr10_103222195	10:103222195-103222195	C	intron_variant	MODIFIER	TTC7B	ENSBTAG00000006392	Transcript	ENSBTAT00000064141	protein_coding	-	9/11	-	-	-	-	-	-	-	-1	VGNC	-	-
Chr10_103222195	10:103222195-103222195	C	intron_variant	MODIFIER	TTC7B	ENSBTAG00000006392	Transcript	ENSBTAT00000064868	protein_coding	-	13/15	-	-	-	-	-	-	-	-1	VGNC	-	-
Chr10_103222215	10:103222215-103222215	C	intron_variant	MODIFIER	TTC7B	ENSBTAG00000006392	Transcript	ENSBTAT00000008385	protein_coding	-	15/17	-	-	-	-	-	-	-	-1	VGNC	-	-
Chr10_103222215	10:103222215-103222215	C	intron_variant	MODIFIER	TTC7B	ENSBTAG00000006392	Transcript	ENSBTAT00000064141	protein_coding	-	9/11	-	-	-	-	-	-	-	-1	VGNC	-	-
Chr10_103222215	10:103222215-103222215	C	intron_variant	MODIFIER	TTC7B	ENSBTAG00000006392	Transcript	ENSBTAT00000064868	protein_coding	-	13/15	-	-	-	-	-	-	-	-1	VGNC	-	-
Chr10_103222226	10:103222226-103222226	C	intron_variant	MODIFIER	TTC7B	ENSBTAG00000006392	Transcript	ENSBTAT00000008385	protein_coding	-	15/17	-	-	-	-	-	-	-	-1	VGNC	-	-
Chr10_103222226	10:103222226-103222226	C	intron_variant	MODIFIER	TTC7B	ENSBTAG00000006392	Transcript	ENSBTAT00000064141	protein_coding	-	9/11	-	-	-	-	-	-	-	-1	VGNC	-	-
Chr10_103222226	10:103222226-103222226	C	intron_variant	MODIFIER	TTC7B	ENSBTAG00000006392	Transcript	ENSBTAT00000064868	protein_coding	-	13/15	-	-	-	-	-	-	-	-1	VGNC	-	-
Chr10_103222246	10:103222246-103222246	C	intron_variant	MODIFIER	TTC7B	ENSBTAG00000006392	Transcript	ENSBTAT00000008385	protein_coding	-	15/17	-	-	-	-	-	-	-	-1	VGNC	-	-
Chr10_103222246	10:103222246-103222246	C	intron_variant	MODIFIER	TTC7B	ENSBTAG00000006392	Transcript	ENSBTAT00000064141	protein_coding	-	9/11	-	-	-	-	-	-	-	-1	VGNC	-	-
Chr10_103222246	10:103222246-103222246	C	intron_variant	MODIFIER	TTC7B	ENSBTAG00000006392	Transcript	ENSBTAT00000064868	protein_coding	-	13/15	-	-	-	-	-	-	-	-1	VGNC	-	-
Chr10_103222289	10:103222289-103222289	C	intron_variant	MODIFIER	TTC7B	ENSBTAG00000006392	Transcript	ENSBTAT00000008385	protein_coding	-	15/17	-	-	-	-	-	-	-	-1	VGNC	-	-
Chr10_103222289	10:103222289-103222289	C	intron_variant	MODIFIER	TTC7B	ENSBTAG00000006392	Transcript	ENSBTAT00000064141	protein_coding	-	9/11	-	-	-	-	-	-	-	-1	VGNC	-	-
Chr10_103222289	10:103222289-103222289	C	intron_variant	MODIFIER	TTC7B	ENSBTAG00000006392	Transcript	ENSBTAT00000064868	protein_coding	-	13/15	-	-	-	-	-	-	-	-1	VGNC	-	-
Chr10_103222338	10:103222338-103222338	C	intron_variant	MODIFIER	TTC7B	ENSBTAG00000006392	Transcript	ENSBTAT00000008385	protein_coding	-	15/17	-	-	-	-	-	-	-	-1	VGNC	-	-
Chr10_103222338	10:103222338-103222338	C	intron_variant	MODIFIER	TTC7B	ENSBTAG00000006392	Transcript	ENSBTAT00000064141	protein_coding	-	9/11	-	-	-	-	-	-	-	-1	VGNC	-	-
Chr10_103222338	10:103222338-103222338	C	intron_variant	MODIFIER	TTC7B	ENSBTAG00000006392	Transcript	ENSBTAT00000064868	protein_coding	-	13/15	-	-	-	-	-	-	-	-1	VGNC	-	-
Chr10_103222924	10:103222924-103222924	C	intron_variant	MODIFIER	TTC7B	ENSBTAG00000006392	Transcript	ENSBTAT00000008385	protein_coding	-	15/17	-	-	-	-	-	-	-	-1	VGNC	-	-
Chr10_103222924	10:103222924-103222924	C	intron_variant	MODIFIER	TTC7B	ENSBTAG00000006392	Transcript	ENSBTAT00000064141	protein_coding	-	9/11	-	-	-	-	-	-	-	-1	VGNC	-	-
Chr10_103222924	10:103222924-103222924	C	intron_variant	MODIFIER	TTC7B	ENSBTAG00000006392	Transcript	ENSBTAT00000064868	protein_coding	-	13/15	-	-	-	-	-	-	-	-1	VGNC	-	-
Chr10_103222948	10:103222948-103222948	C	intron_variant	MODIFIER	TTC7B	ENSBTAG00000006392	Transcript	ENSBTAT00000008385	protein_coding	-	15/17	-	-	-	-	-	-	-	-1	VGNC	-	-
Chr10_103222948	10:103222948-103222948	C	intron_variant	MODIFIER	TTC7B	ENSBTAG00000006392	Transcript	ENSBTAT00000064141	protein_coding	-	9/11	-	-	-	-	-	-	-	-1	VGNC	-	-
Chr10_103222948	10:103222948-103222948	C	intron_variant	MODIFIER	TTC7B	ENSBTAG00000006392	Transcript	ENSBTAT00000064868	protein_coding	-	13/15	-	-	-	-	-	-	-	-1	VGNC	-	-
Chr11_1899070	11:1899070-1899070	C	intron_variant	MODIFIER	MRPS5	ENSBTAG00000008241	Transcript	ENSBTAT00000010843	protein_coding	-	10/11	-	-	-	-	-	-	-	-1	VGNC	-	-
Chr11_1899070	11:1899070-1899070	C	downstream_gene_variant	MODIFIER	-	ENSBTAG00000034657	Transcript	ENSBTAT00000049092	protein_coding	-	-	-	-	-	-	-	-	7738	1	-	-	-
Chr11_2532289	11:2532289-2532289	G	intron_variant	MODIFIER	ARID5A	ENSBTAG00000014090	Transcript	ENSBTAT00000026200	protein_coding	-	1/6	-	-	-	-	-	-	-	1	VGNC	-	-
Chr11_2532289	11:2532289-2532289	G	intron_variant	MODIFIER	ARID5A	ENSBTAG00000014090	Transcript	ENSBTAT00000064181	protein_coding	-	1/9	-	-	-	-	-	-	-	1	VGNC	-	-
Chr11_2642012	11:2642012-2642012	C	intron_variant	MODIFIER	FER1L5	ENSBTAG00000003963	Transcript	ENSBTAT00000004788	protein_coding	-	34/52	-	-	-	-	-	-	-	1	VGNC	-	-
Chr11_2642133	11:2642133-2642133	C	intron_variant	MODIFIER	FER1L5	ENSBTAG00000003963	Transcript	ENSBTAT00000004788	protein_coding	-	34/52	-	-	-	-	-	-	-	1	VGNC	-	-
Chr11_2643899	11:2643899-2643899	C	intron_variant	MODIFIER	FER1L5	ENSBTAG00000003963	Transcript	ENSBTAT00000004788	protein_coding	-	37/52	-	-	-	-	-	-	-	1	VGNC	-	-
Chr11_2643899	11:2643899-2643899	C	downstream_gene_variant	MODIFIER	LMAN2L	ENSBTAG00000003975	Transcript	ENSBTAT00000005195	protein_coding	-	-	-	-	-	-	-	-	9491	-1	VGNC	-	-
Chr11_2643899	11:2643899-2643899	C	downstream_gene_variant	MODIFIER	LMAN2L	ENSBTAG00000003975	Transcript	ENSBTAT00000049716	protein_coding	-	-	-	-	-	-	-	-	9491	-1	VGNC	-	-
Chr11_2647322	11:2647322-2647322	C	intron_variant	MODIFIER	FER1L5	ENSBTAG00000003963	Transcript	ENSBTAT00000004788	protein_coding	-	44/52	-	-	-	-	-	-	-	1	VGNC	-	-
Chr11_2647322	11:2647322-2647322	C	downstream_gene_variant	MODIFIER	LMAN2L	ENSBTAG00000003975	Transcript	ENSBTAT00000005195	protein_coding	-	-	-	-	-	-	-	-	6068	-1	VGNC	-	-
Chr11_2647322	11:2647322-2647322	C	downstream_gene_variant	MODIFIER	LMAN2L	ENSBTAG00000003975	Transcript	ENSBTAT00000049716	protein_coding	-	-	-	-	-	-	-	-	6068	-1	VGNC	-	-
Chr11_2647405	11:2647405-2647405	C	intron_variant	MODIFIER	FER1L5	ENSBTAG00000003963	Transcript	ENSBTAT00000004788	protein_coding	-	44/52	-	-	-	-	-	-	-	1	VGNC	-	-
Chr11_2647405	11:2647405-2647405	C	downstream_gene_variant	MODIFIER	LMAN2L	ENSBTAG00000003975	Transcript	ENSBTAT00000005195	protein_coding	-	-	-	-	-	-	-	-	5985	-1	VGNC	-	-
Chr11_2647405	11:2647405-2647405	C	downstream_gene_variant	MODIFIER	LMAN2L	ENSBTAG00000003975	Transcript	ENSBTAT00000049716	protein_coding	-	-	-	-	-	-	-	-	5985	-1	VGNC	-	-
Chr11_2647421	11:2647421-2647421	C	intron_variant	MODIFIER	FER1L5	ENSBTAG00000003963	Transcript	ENSBTAT00000004788	protein_coding	-	44/52	-	-	-	-	-	-	-	1	VGNC	-	-
Chr11_2647421	11:2647421-2647421	C	downstream_gene_variant	MODIFIER	LMAN2L	ENSBTAG00000003975	Transcript	ENSBTAT00000005195	protein_coding	-	-	-	-	-	-	-	-	5969	-1	VGNC	-	-
Chr11_2647421	11:2647421-2647421	C	downstream_gene_variant	MODIFIER	LMAN2L	ENSBTAG00000003975	Transcript	ENSBTAT00000049716	protein_coding	-	-	-	-	-	-	-	-	5969	-1	VGNC	-	-
Chr11_2649915	11:2649915-2649915	C	intron_variant	MODIFIER	FER1L5	ENSBTAG00000003963	Transcript	ENSBTAT00000004788	protein_coding	-	48/52	-	-	-	-	-	-	-	1	VGNC	-	-
Chr11_2649915	11:2649915-2649915	C	downstream_gene_variant	MODIFIER	LMAN2L	ENSBTAG00000003975	Transcript	ENSBTAT00000005195	protein_coding	-	-	-	-	-	-	-	-	3475	-1	VGNC	-	-
Chr11_2649915	11:2649915-2649915	C	downstream_gene_variant	MODIFIER	LMAN2L	ENSBTAG00000003975	Transcript	ENSBTAT00000049716	protein_coding	-	-	-	-	-	-	-	-	3475	-1	VGNC	-	-
Chr11_2649964	11:2649964-2649964	C	intron_variant	MODIFIER	FER1L5	ENSBTAG00000003963	Transcript	ENSBTAT00000004788	protein_coding	-	48/52	-	-	-	-	-	-	-	1	VGNC	-	-
Chr11_2649964	11:2649964-2649964	C	downstream_gene_variant	MODIFIER	LMAN2L	ENSBTAG00000003975	Transcript	ENSBTAT00000005195	protein_coding	-	-	-	-	-	-	-	-	3426	-1	VGNC	-	-
Chr11_2649964	11:2649964-2649964	C	downstream_gene_variant	MODIFIER	LMAN2L	ENSBTAG00000003975	Transcript	ENSBTAT00000049716	protein_coding	-	-	-	-	-	-	-	-	3426	-1	VGNC	-	-
Chr11_2649976	11:2649976-2649976	C	intron_variant	MODIFIER	FER1L5	ENSBTAG00000003963	Transcript	ENSBTAT00000004788	protein_coding	-	48/52	-	-	-	-	-	-	-	1	VGNC	-	-
Chr11_2649976	11:2649976-2649976	C	downstream_gene_variant	MODIFIER	LMAN2L	ENSBTAG00000003975	Transcript	ENSBTAT00000005195	protein_coding	-	-	-	-	-	-	-	-	3414	-1	VGNC	-	-
Chr11_2649976	11:2649976-2649976	C	downstream_gene_variant	MODIFIER	LMAN2L	ENSBTAG00000003975	Transcript	ENSBTAT00000049716	protein_coding	-	-	-	-	-	-	-	-	3414	-1	VGNC	-	-
Chr11_2650028	11:2650028-2650028	C	intron_variant	MODIFIER	FER1L5	ENSBTAG00000003963	Transcript	ENSBTAT00000004788	protein_coding	-	48/52	-	-	-	-	-	-	-	1	VGNC	-	-
Chr11_2650028	11:2650028-2650028	C	downstream_gene_variant	MODIFIER	LMAN2L	ENSBTAG00000003975	Transcript	ENSBTAT00000005195	protein_coding	-	-	-	-	-	-	-	-	3362	-1	VGNC	-	-
Chr11_2650028	11:2650028-2650028	C	downstream_gene_variant	MODIFIER	LMAN2L	ENSBTAG00000003975	Transcript	ENSBTAT00000049716	protein_coding	-	-	-	-	-	-	-	-	3362	-1	VGNC	-	-
Chr11_2650036	11:2650036-2650036	C	intron_variant	MODIFIER	FER1L5	ENSBTAG00000003963	Transcript	ENSBTAT00000004788	protein_coding	-	48/52	-	-	-	-	-	-	-	1	VGNC	-	-
Chr11_2650036	11:2650036-2650036	C	downstream_gene_variant	MODIFIER	LMAN2L	ENSBTAG00000003975	Transcript	ENSBTAT00000005195	protein_coding	-	-	-	-	-	-	-	-	3354	-1	VGNC	-	-
Chr11_2650036	11:2650036-2650036	C	downstream_gene_variant	MODIFIER	LMAN2L	ENSBTAG00000003975	Transcript	ENSBTAT00000049716	protein_coding	-	-	-	-	-	-	-	-	3354	-1	VGNC	-	-
Chr11_2650069	11:2650069-2650069	C	intron_variant	MODIFIER	FER1L5	ENSBTAG00000003963	Transcript	ENSBTAT00000004788	protein_coding	-	48/52	-	-	-	-	-	-	-	1	VGNC	-	-
Chr11_2650069	11:2650069-2650069	C	downstream_gene_variant	MODIFIER	LMAN2L	ENSBTAG00000003975	Transcript	ENSBTAT00000005195	protein_coding	-	-	-	-	-	-	-	-	3321	-1	VGNC	-	-
Chr11_2650069	11:2650069-2650069	C	downstream_gene_variant	MODIFIER	LMAN2L	ENSBTAG00000003975	Transcript	ENSBTAT00000049716	protein_coding	-	-	-	-	-	-	-	-	3321	-1	VGNC	-	-
Chr11_2650073	11:2650073-2650073	C	intron_variant	MODIFIER	FER1L5	ENSBTAG00000003963	Transcript	ENSBTAT00000004788	protein_coding	-	48/52	-	-	-	-	-	-	-	1	VGNC	-	-
Chr11_2650073	11:2650073-2650073	C	downstream_gene_variant	MODIFIER	LMAN2L	ENSBTAG00000003975	Transcript	ENSBTAT00000005195	protein_coding	-	-	-	-	-	-	-	-	3317	-1	VGNC	-	-
Chr11_2650073	11:2650073-2650073	C	downstream_gene_variant	MODIFIER	LMAN2L	ENSBTAG00000003975	Transcript	ENSBTAT00000049716	protein_coding	-	-	-	-	-	-	-	-	3317	-1	VGNC	-	-
Chr11_2650796	11:2650796-2650796	C	intron_variant	MODIFIER	FER1L5	ENSBTAG00000003963	Transcript	ENSBTAT00000004788	protein_coding	-	50/52	-	-	-	-	-	-	-	1	VGNC	-	-
Chr11_2650796	11:2650796-2650796	C	downstream_gene_variant	MODIFIER	LMAN2L	ENSBTAG00000003975	Transcript	ENSBTAT00000005195	protein_coding	-	-	-	-	-	-	-	-	2594	-1	VGNC	-	-
Chr11_2650796	11:2650796-2650796	C	downstream_gene_variant	MODIFIER	LMAN2L	ENSBTAG00000003975	Transcript	ENSBTAT00000049716	protein_coding	-	-	-	-	-	-	-	-	2594	-1	VGNC	-	-
Chr11_2770155	11:2770155-2770155	G	downstream_gene_variant	MODIFIER	CNNM3	ENSBTAG00000010846	Transcript	ENSBTAT00000014394	protein_coding	-	-	-	-	-	-	-	-	7631	1	VGNC	-	-
Chr11_2770155	11:2770155-2770155	G	intron_variant	MODIFIER	ANKRD23	ENSBTAG00000010849	Transcript	ENSBTAT00000014398	protein_coding	-	3/8	-	-	-	-	-	-	-	-1	VGNC	-	-
Chr11_2770155	11:2770155-2770155	G	downstream_gene_variant	MODIFIER	ANKRD39	ENSBTAG00000035244	Transcript	ENSBTAT00000014400	protein_coding	-	-	-	-	-	-	-	-	5310	-1	VGNC	-	-
Chr11_3795619	11:3795619-3795619	G	upstream_gene_variant	MODIFIER	COA5	ENSBTAG00000014873	Transcript	ENSBTAT00000019802	protein_coding	-	-	-	-	-	-	-	-	2261	-1	VGNC	-	-
Chr11_3795619	11:3795619-3795619	G	intron_variant	MODIFIER	UNC50	ENSBTAG00000014877	Transcript	ENSBTAT00000019807	protein_coding	-	2/5	-	-	-	-	-	-	-	1	VGNC	-	-
Chr11_3795686	11:3795686-3795686	G	upstream_gene_variant	MODIFIER	COA5	ENSBTAG00000014873	Transcript	ENSBTAT00000019802	protein_coding	-	-	-	-	-	-	-	-	2328	-1	VGNC	-	-
Chr11_3795686	11:3795686-3795686	G	intron_variant	MODIFIER	UNC50	ENSBTAG00000014877	Transcript	ENSBTAT00000019807	protein_coding	-	2/5	-	-	-	-	-	-	-	1	VGNC	-	-
Chr11_3795895	11:3795895-3795895	G	upstream_gene_variant	MODIFIER	COA5	ENSBTAG00000014873	Transcript	ENSBTAT00000019802	protein_coding	-	-	-	-	-	-	-	-	2537	-1	VGNC	-	-
Chr11_3795895	11:3795895-3795895	G	intron_variant	MODIFIER	UNC50	ENSBTAG00000014877	Transcript	ENSBTAT00000019807	protein_coding	-	2/5	-	-	-	-	-	-	-	1	VGNC	-	-
Chr11_3795951	11:3795951-3795951	G	upstream_gene_variant	MODIFIER	COA5	ENSBTAG00000014873	Transcript	ENSBTAT00000019802	protein_coding	-	-	-	-	-	-	-	-	2593	-1	VGNC	-	-
Chr11_3795951	11:3795951-3795951	G	intron_variant	MODIFIER	UNC50	ENSBTAG00000014877	Transcript	ENSBTAT00000019807	protein_coding	-	2/5	-	-	-	-	-	-	-	1	VGNC	-	-
Chr11_3796034	11:3796034-3796034	G	upstream_gene_variant	MODIFIER	COA5	ENSBTAG00000014873	Transcript	ENSBTAT00000019802	protein_coding	-	-	-	-	-	-	-	-	2676	-1	VGNC	-	-
Chr11_3796034	11:3796034-3796034	G	intron_variant	MODIFIER	UNC50	ENSBTAG00000014877	Transcript	ENSBTAT00000019807	protein_coding	-	2/5	-	-	-	-	-	-	-	1	VGNC	-	-
Chr11_3797253	11:3797253-3797253	G	upstream_gene_variant	MODIFIER	COA5	ENSBTAG00000014873	Transcript	ENSBTAT00000019802	protein_coding	-	-	-	-	-	-	-	-	3895	-1	VGNC	-	-
Chr11_3797253	11:3797253-3797253	G	intron_variant	MODIFIER	UNC50	ENSBTAG00000014877	Transcript	ENSBTAT00000019807	protein_coding	-	3/5	-	-	-	-	-	-	-	1	VGNC	-	-
Chr11_4509600	11:4509600-4509600	C	downstream_gene_variant	MODIFIER	EIF5B	ENSBTAG00000034255	Transcript	ENSBTAT00000034635	protein_coding	-	-	-	-	-	-	-	rs460601718	7756	1	VGNC	-	-
Chr11_4509600	11:4509600-4509600	C	intron_variant	MODIFIER	REV1	ENSBTAG00000043999	Transcript	ENSBTAT00000061518	protein_coding	-	11/19	-	-	-	-	-	rs460601718	-	-1	VGNC	-	-
Chr11_6000079	11:6000079-6000079	G	intron_variant	MODIFIER	NPAS2	ENSBTAG00000019697	Transcript	ENSBTAT00000026257	protein_coding	-	18/18	-	-	-	-	-	-	-	1	VGNC	-	-
Chr11_6000079	11:6000079-6000079	G	upstream_gene_variant	MODIFIER	RPL31	ENSBTAG00000019701	Transcript	ENSBTAT00000026259	protein_coding	-	-	-	-	-	-	-	-	3096	1	EntrezGene	-	-
Chr11_6000079	11:6000079-6000079	G	downstream_gene_variant	MODIFIER	TBC1D8	ENSBTAG00000025898	Transcript	ENSBTAT00000036694	protein_coding	-	-	-	-	-	-	-	-	9060	-1	VGNC	-	-
Chr11_6205749	11:6205749-6205749	C	intron_variant	MODIFIER	CNOT11	ENSBTAG00000008267	Transcript	ENSBTAT00000010879	protein_coding	-	5/6	-	-	-	-	-	-	-	1	VGNC	-	-
Chr11_6205749	11:6205749-6205749	C	downstream_gene_variant	MODIFIER	RNF149	ENSBTAG00000008269	Transcript	ENSBTAT00000010882	protein_coding	-	-	-	-	-	-	-	-	7724	-1	VGNC	-	-
Chr11_6205749	11:6205749-6205749	C	downstream_gene_variant	MODIFIER	RF00578	ENSBTAG00000043158	Transcript	ENSBTAT00000060150	snoRNA	-	-	-	-	-	-	-	-	5808	-1	RFAM	-	-
Chr11_6205762	11:6205762-6205762	C	intron_variant	MODIFIER	CNOT11	ENSBTAG00000008267	Transcript	ENSBTAT00000010879	protein_coding	-	5/6	-	-	-	-	-	-	-	1	VGNC	-	-
Chr11_6205762	11:6205762-6205762	C	downstream_gene_variant	MODIFIER	RNF149	ENSBTAG00000008269	Transcript	ENSBTAT00000010882	protein_coding	-	-	-	-	-	-	-	-	7711	-1	VGNC	-	-
Chr11_6205762	11:6205762-6205762	C	downstream_gene_variant	MODIFIER	RF00578	ENSBTAG00000043158	Transcript	ENSBTAT00000060150	snoRNA	-	-	-	-	-	-	-	-	5795	-1	RFAM	-	-
Chr11_6206241	11:6206241-6206241	G	intron_variant	MODIFIER	CNOT11	ENSBTAG00000008267	Transcript	ENSBTAT00000010879	protein_coding	-	5/6	-	-	-	-	-	-	-	1	VGNC	-	-
Chr11_6206241	11:6206241-6206241	G	downstream_gene_variant	MODIFIER	RNF149	ENSBTAG00000008269	Transcript	ENSBTAT00000010882	protein_coding	-	-	-	-	-	-	-	-	7232	-1	VGNC	-	-
Chr11_6206241	11:6206241-6206241	G	downstream_gene_variant	MODIFIER	RF00578	ENSBTAG00000043158	Transcript	ENSBTAT00000060150	snoRNA	-	-	-	-	-	-	-	-	5316	-1	RFAM	-	-
Chr11_6206247	11:6206247-6206247	C	intron_variant	MODIFIER	CNOT11	ENSBTAG00000008267	Transcript	ENSBTAT00000010879	protein_coding	-	5/6	-	-	-	-	-	-	-	1	VGNC	-	-
Chr11_6206247	11:6206247-6206247	C	downstream_gene_variant	MODIFIER	RNF149	ENSBTAG00000008269	Transcript	ENSBTAT00000010882	protein_coding	-	-	-	-	-	-	-	-	7226	-1	VGNC	-	-
Chr11_6206247	11:6206247-6206247	C	downstream_gene_variant	MODIFIER	RF00578	ENSBTAG00000043158	Transcript	ENSBTAT00000060150	snoRNA	-	-	-	-	-	-	-	-	5310	-1	RFAM	-	-
Chr11_10143462	11:10143462-10143462	G	upstream_gene_variant	MODIFIER	MOGS	ENSBTAG00000001844	Transcript	ENSBTAT00000002408	protein_coding	-	-	-	-	-	-	-	-	5562	1	HGNC	HGNC:24862	-
Chr11_10143462	11:10143462-10143462	G	3_prime_UTR_variant	MODIFIER	MRPL53	ENSBTAG00000016599	Transcript	ENSBTAT00000022082	protein_coding	3/3	-	1502	-	-	-	-	-	-	1	VGNC	-	-
Chr11_10143462	11:10143462-10143462	G	downstream_gene_variant	MODIFIER	CCDC142	ENSBTAG00000016600	Transcript	ENSBTAT00000022083	protein_coding	-	-	-	-	-	-	-	-	2575	1	VGNC	-	-
Chr11_10143462	11:10143462-10143462	G	downstream_gene_variant	MODIFIER	WBP1	ENSBTAG00000001843	Transcript	ENSBTAT00000033187	protein_coding	-	-	-	-	-	-	-	-	8817	-1	VGNC	-	-
Chr11_10143462	11:10143462-10143462	G	downstream_gene_variant	MODIFIER	CCDC142	ENSBTAG00000016600	Transcript	ENSBTAT00000063266	protein_coding	-	-	-	-	-	-	-	-	2575	1	VGNC	-	-
Chr11_14203789	11:14203789-14203789	C	intron_variant	MODIFIER	XDH	ENSBTAG00000012519	Transcript	ENSBTAT00000016620	protein_coding	-	16/35	-	-	-	-	-	-	-	-1	VGNC	-	-
Chr11_14203789	11:14203789-14203789	C	intron_variant	MODIFIER	XDH	ENSBTAG00000012519	Transcript	ENSBTAT00000032589	protein_coding	-	16/35	-	-	-	-	-	-	-	-1	VGNC	-	-
Chr11_14203961	11:14203961-14203961	C	intron_variant	MODIFIER	XDH	ENSBTAG00000012519	Transcript	ENSBTAT00000016620	protein_coding	-	16/35	-	-	-	-	-	-	-	-1	VGNC	-	-
Chr11_14203961	11:14203961-14203961	C	intron_variant	MODIFIER	XDH	ENSBTAG00000012519	Transcript	ENSBTAT00000032589	protein_coding	-	16/35	-	-	-	-	-	-	-	-1	VGNC	-	-
Chr11_14204042	11:14204042-14204042	C	intron_variant	MODIFIER	XDH	ENSBTAG00000012519	Transcript	ENSBTAT00000016620	protein_coding	-	16/35	-	-	-	-	-	-	-	-1	VGNC	-	-
Chr11_14204042	11:14204042-14204042	C	intron_variant	MODIFIER	XDH	ENSBTAG00000012519	Transcript	ENSBTAT00000032589	protein_coding	-	16/35	-	-	-	-	-	-	-	-1	VGNC	-	-
Chr11_14204096	11:14204096-14204096	C	intron_variant	MODIFIER	XDH	ENSBTAG00000012519	Transcript	ENSBTAT00000016620	protein_coding	-	16/35	-	-	-	-	-	-	-	-1	VGNC	-	-
Chr11_14204096	11:14204096-14204096	C	intron_variant	MODIFIER	XDH	ENSBTAG00000012519	Transcript	ENSBTAT00000032589	protein_coding	-	16/35	-	-	-	-	-	-	-	-1	VGNC	-	-
Chr11_14205082	11:14205082-14205082	C	intron_variant	MODIFIER	XDH	ENSBTAG00000012519	Transcript	ENSBTAT00000016620	protein_coding	-	16/35	-	-	-	-	-	-	-	-1	VGNC	-	-
Chr11_14205082	11:14205082-14205082	C	intron_variant	MODIFIER	XDH	ENSBTAG00000012519	Transcript	ENSBTAT00000032589	protein_coding	-	16/35	-	-	-	-	-	-	-	-1	VGNC	-	-
Chr11_14205108	11:14205108-14205108	C	intron_variant	MODIFIER	XDH	ENSBTAG00000012519	Transcript	ENSBTAT00000016620	protein_coding	-	16/35	-	-	-	-	-	-	-	-1	VGNC	-	-
Chr11_14205108	11:14205108-14205108	C	intron_variant	MODIFIER	XDH	ENSBTAG00000012519	Transcript	ENSBTAT00000032589	protein_coding	-	16/35	-	-	-	-	-	-	-	-1	VGNC	-	-
Chr11_14205174	11:14205174-14205174	C	intron_variant	MODIFIER	XDH	ENSBTAG00000012519	Transcript	ENSBTAT00000016620	protein_coding	-	16/35	-	-	-	-	-	-	-	-1	VGNC	-	-
Chr11_14205174	11:14205174-14205174	C	intron_variant	MODIFIER	XDH	ENSBTAG00000012519	Transcript	ENSBTAT00000032589	protein_coding	-	16/35	-	-	-	-	-	-	-	-1	VGNC	-	-
Chr11_14214641	11:14214641-14214641	C	intron_variant	MODIFIER	XDH	ENSBTAG00000012519	Transcript	ENSBTAT00000016620	protein_coding	-	9/35	-	-	-	-	-	-	-	-1	VGNC	-	-
Chr11_14214641	11:14214641-14214641	C	intron_variant	MODIFIER	XDH	ENSBTAG00000012519	Transcript	ENSBTAT00000032589	protein_coding	-	9/35	-	-	-	-	-	-	-	-1	VGNC	-	-
Chr11_14214684	11:14214684-14214684	C	intron_variant	MODIFIER	XDH	ENSBTAG00000012519	Transcript	ENSBTAT00000016620	protein_coding	-	9/35	-	-	-	-	-	-	-	-1	VGNC	-	-
Chr11_14214684	11:14214684-14214684	C	intron_variant	MODIFIER	XDH	ENSBTAG00000012519	Transcript	ENSBTAT00000032589	protein_coding	-	9/35	-	-	-	-	-	-	-	-1	VGNC	-	-
Chr11_14214687	11:14214687-14214687	C	intron_variant	MODIFIER	XDH	ENSBTAG00000012519	Transcript	ENSBTAT00000016620	protein_coding	-	9/35	-	-	-	-	-	-	-	-1	VGNC	-	-
Chr11_14214687	11:14214687-14214687	C	intron_variant	MODIFIER	XDH	ENSBTAG00000012519	Transcript	ENSBTAT00000032589	protein_coding	-	9/35	-	-	-	-	-	-	-	-1	VGNC	-	-
Chr11_14214731	11:14214731-14214731	C	intron_variant	MODIFIER	XDH	ENSBTAG00000012519	Transcript	ENSBTAT00000016620	protein_coding	-	9/35	-	-	-	-	-	-	-	-1	VGNC	-	-
Chr11_14214731	11:14214731-14214731	C	intron_variant	MODIFIER	XDH	ENSBTAG00000012519	Transcript	ENSBTAT00000032589	protein_coding	-	9/35	-	-	-	-	-	-	-	-1	VGNC	-	-
Chr11_14214734	11:14214734-14214734	C	intron_variant	MODIFIER	XDH	ENSBTAG00000012519	Transcript	ENSBTAT00000016620	protein_coding	-	9/35	-	-	-	-	-	-	-	-1	VGNC	-	-
Chr11_14214734	11:14214734-14214734	C	intron_variant	MODIFIER	XDH	ENSBTAG00000012519	Transcript	ENSBTAT00000032589	protein_coding	-	9/35	-	-	-	-	-	-	-	-1	VGNC	-	-
Chr11_14216455	11:14216455-14216455	C	intron_variant	MODIFIER	XDH	ENSBTAG00000012519	Transcript	ENSBTAT00000016620	protein_coding	-	9/35	-	-	-	-	-	-	-	-1	VGNC	-	-
Chr11_14216455	11:14216455-14216455	C	intron_variant	MODIFIER	XDH	ENSBTAG00000012519	Transcript	ENSBTAT00000032589	protein_coding	-	9/35	-	-	-	-	-	-	-	-1	VGNC	-	-
Chr11_14216463	11:14216463-14216463	C	intron_variant	MODIFIER	XDH	ENSBTAG00000012519	Transcript	ENSBTAT00000016620	protein_coding	-	9/35	-	-	-	-	-	-	-	-1	VGNC	-	-
Chr11_14216463	11:14216463-14216463	C	intron_variant	MODIFIER	XDH	ENSBTAG00000012519	Transcript	ENSBTAT00000032589	protein_coding	-	9/35	-	-	-	-	-	-	-	-1	VGNC	-	-
Chr11_14216470	11:14216470-14216470	C	intron_variant	MODIFIER	XDH	ENSBTAG00000012519	Transcript	ENSBTAT00000016620	protein_coding	-	9/35	-	-	-	-	-	-	-	-1	VGNC	-	-
Chr11_14216470	11:14216470-14216470	C	intron_variant	MODIFIER	XDH	ENSBTAG00000012519	Transcript	ENSBTAT00000032589	protein_coding	-	9/35	-	-	-	-	-	-	-	-1	VGNC	-	-
Chr11_14216537	11:14216537-14216537	C	intron_variant	MODIFIER	XDH	ENSBTAG00000012519	Transcript	ENSBTAT00000016620	protein_coding	-	9/35	-	-	-	-	-	-	-	-1	VGNC	-	-
Chr11_14216537	11:14216537-14216537	C	intron_variant	MODIFIER	XDH	ENSBTAG00000012519	Transcript	ENSBTAT00000032589	protein_coding	-	9/35	-	-	-	-	-	-	-	-1	VGNC	-	-
Chr11_14216549	11:14216549-14216549	C	intron_variant	MODIFIER	XDH	ENSBTAG00000012519	Transcript	ENSBTAT00000016620	protein_coding	-	9/35	-	-	-	-	-	-	-	-1	VGNC	-	-
Chr11_14216549	11:14216549-14216549	C	intron_variant	MODIFIER	XDH	ENSBTAG00000012519	Transcript	ENSBTAT00000032589	protein_coding	-	9/35	-	-	-	-	-	-	-	-1	VGNC	-	-
Chr11_14216551	11:14216551-14216551	C	intron_variant	MODIFIER	XDH	ENSBTAG00000012519	Transcript	ENSBTAT00000016620	protein_coding	-	9/35	-	-	-	-	-	-	-	-1	VGNC	-	-
Chr11_14216551	11:14216551-14216551	C	intron_variant	MODIFIER	XDH	ENSBTAG00000012519	Transcript	ENSBTAT00000032589	protein_coding	-	9/35	-	-	-	-	-	-	-	-1	VGNC	-	-
Chr11_14216587	11:14216587-14216587	C	intron_variant	MODIFIER	XDH	ENSBTAG00000012519	Transcript	ENSBTAT00000016620	protein_coding	-	9/35	-	-	-	-	-	-	-	-1	VGNC	-	-
Chr11_14216587	11:14216587-14216587	C	intron_variant	MODIFIER	XDH	ENSBTAG00000012519	Transcript	ENSBTAT00000032589	protein_coding	-	9/35	-	-	-	-	-	-	-	-1	VGNC	-	-
Chr11_19583498	11:19583498-19583498	C	downstream_gene_variant	MODIFIER	GPATCH11	ENSBTAG00000003861	Transcript	ENSBTAT00000005037	protein_coding	-	-	-	-	-	-	-	-	4818	1	VGNC	-	-
Chr11_19583498	11:19583498-19583498	C	intron_variant	MODIFIER	EIF2AK2	ENSBTAG00000008703	Transcript	ENSBTAT00000011469	protein_coding	-	16/16	-	-	-	-	-	-	-	-1	VGNC	-	-
Chr11_19587183	11:19587183-19587183	C	downstream_gene_variant	MODIFIER	GPATCH11	ENSBTAG00000003861	Transcript	ENSBTAT00000005037	protein_coding	-	-	-	-	-	-	-	-	8503	1	VGNC	-	-
Chr11_19587183	11:19587183-19587183	C	intron_variant	MODIFIER	EIF2AK2	ENSBTAG00000008703	Transcript	ENSBTAT00000011469	protein_coding	-	16/16	-	-	-	-	-	-	-	-1	VGNC	-	-
Chr11_19587193	11:19587193-19587193	C	downstream_gene_variant	MODIFIER	GPATCH11	ENSBTAG00000003861	Transcript	ENSBTAT00000005037	protein_coding	-	-	-	-	-	-	-	rs1115057628	8513	1	VGNC	-	-
Chr11_19587193	11:19587193-19587193	C	intron_variant	MODIFIER	EIF2AK2	ENSBTAG00000008703	Transcript	ENSBTAT00000011469	protein_coding	-	16/16	-	-	-	-	-	rs1115057628	-	-1	VGNC	-	-
Chr11_19587209	11:19587209-19587209	C	downstream_gene_variant	MODIFIER	GPATCH11	ENSBTAG00000003861	Transcript	ENSBTAT00000005037	protein_coding	-	-	-	-	-	-	-	-	8529	1	VGNC	-	-
Chr11_19587209	11:19587209-19587209	C	intron_variant	MODIFIER	EIF2AK2	ENSBTAG00000008703	Transcript	ENSBTAT00000011469	protein_coding	-	16/16	-	-	-	-	-	-	-	-1	VGNC	-	-
Chr11_19587219	11:19587219-19587219	C	downstream_gene_variant	MODIFIER	GPATCH11	ENSBTAG00000003861	Transcript	ENSBTAT00000005037	protein_coding	-	-	-	-	-	-	-	rs441236603	8539	1	VGNC	-	-
Chr11_19587219	11:19587219-19587219	C	intron_variant	MODIFIER	EIF2AK2	ENSBTAG00000008703	Transcript	ENSBTAT00000011469	protein_coding	-	16/16	-	-	-	-	-	rs441236603	-	-1	VGNC	-	-
Chr11_19587227	11:19587227-19587227	C	downstream_gene_variant	MODIFIER	GPATCH11	ENSBTAG00000003861	Transcript	ENSBTAT00000005037	protein_coding	-	-	-	-	-	-	-	-	8547	1	VGNC	-	-
Chr11_19587227	11:19587227-19587227	C	intron_variant	MODIFIER	EIF2AK2	ENSBTAG00000008703	Transcript	ENSBTAT00000011469	protein_coding	-	16/16	-	-	-	-	-	-	-	-1	VGNC	-	-
Chr11_19587256	11:19587256-19587256	C	downstream_gene_variant	MODIFIER	GPATCH11	ENSBTAG00000003861	Transcript	ENSBTAT00000005037	protein_coding	-	-	-	-	-	-	-	-	8576	1	VGNC	-	-
Chr11_19587256	11:19587256-19587256	C	intron_variant	MODIFIER	EIF2AK2	ENSBTAG00000008703	Transcript	ENSBTAT00000011469	protein_coding	-	16/16	-	-	-	-	-	-	-	-1	VGNC	-	-
Chr11_19587262	11:19587262-19587262	C	downstream_gene_variant	MODIFIER	GPATCH11	ENSBTAG00000003861	Transcript	ENSBTAT00000005037	protein_coding	-	-	-	-	-	-	-	-	8582	1	VGNC	-	-
Chr11_19587262	11:19587262-19587262	C	intron_variant	MODIFIER	EIF2AK2	ENSBTAG00000008703	Transcript	ENSBTAT00000011469	protein_coding	-	16/16	-	-	-	-	-	-	-	-1	VGNC	-	-
Chr11_19587270	11:19587270-19587270	C	downstream_gene_variant	MODIFIER	GPATCH11	ENSBTAG00000003861	Transcript	ENSBTAT00000005037	protein_coding	-	-	-	-	-	-	-	-	8590	1	VGNC	-	-
Chr11_19587270	11:19587270-19587270	C	intron_variant	MODIFIER	EIF2AK2	ENSBTAG00000008703	Transcript	ENSBTAT00000011469	protein_coding	-	16/16	-	-	-	-	-	-	-	-1	VGNC	-	-
Chr11_19588862	11:19588862-19588862	C	intron_variant	MODIFIER	EIF2AK2	ENSBTAG00000008703	Transcript	ENSBTAT00000011469	protein_coding	-	16/16	-	-	-	-	-	-	-	-1	VGNC	-	-
Chr11_19589614	11:19589614-19589614	C	intron_variant	MODIFIER	EIF2AK2	ENSBTAG00000008703	Transcript	ENSBTAT00000011469	protein_coding	-	16/16	-	-	-	-	-	-	-	-1	VGNC	-	-
Chr11_19589647	11:19589647-19589647	C	intron_variant	MODIFIER	EIF2AK2	ENSBTAG00000008703	Transcript	ENSBTAT00000011469	protein_coding	-	16/16	-	-	-	-	-	-	-	-1	VGNC	-	-
Chr11_19589652	11:19589652-19589652	C	intron_variant	MODIFIER	EIF2AK2	ENSBTAG00000008703	Transcript	ENSBTAT00000011469	protein_coding	-	16/16	-	-	-	-	-	-	-	-1	VGNC	-	-
Chr11_20957370	11:20957370-20957370	C	intron_variant	MODIFIER	HNRNPLL	ENSBTAG00000020567	Transcript	ENSBTAT00000027405	protein_coding	-	1/12	-	-	-	-	-	-	-	-1	VGNC	-	-
Chr11_20957509	11:20957509-20957509	C	intron_variant	MODIFIER	HNRNPLL	ENSBTAG00000020567	Transcript	ENSBTAT00000027405	protein_coding	-	1/12	-	-	-	-	-	-	-	-1	VGNC	-	-
Chr11_29209003	11:29209003-29209003	C	intron_variant	MODIFIER	MCFD2	ENSBTAG00000003358	Transcript	ENSBTAT00000026596	protein_coding	-	1/3	-	-	-	-	-	-	-	-1	VGNC	-	-
Chr11_38092683	11:38092683-38092683	G	intron_variant	MODIFIER	CFAP36	ENSBTAG00000000542	Transcript	ENSBTAT00000000705	protein_coding	-	7/9	-	-	-	-	-	-	-	1	VGNC	-	-
Chr11_38092683	11:38092683-38092683	G	downstream_gene_variant	MODIFIER	PPP4R3B	ENSBTAG00000000545	Transcript	ENSBTAT00000000709	protein_coding	-	-	-	-	-	-	-	-	6533	-1	EntrezGene	-	-
Chr11_38092687	11:38092687-38092687	G	intron_variant	MODIFIER	CFAP36	ENSBTAG00000000542	Transcript	ENSBTAT00000000705	protein_coding	-	7/9	-	-	-	-	-	-	-	1	VGNC	-	-
Chr11_38092687	11:38092687-38092687	G	downstream_gene_variant	MODIFIER	PPP4R3B	ENSBTAG00000000545	Transcript	ENSBTAT00000000709	protein_coding	-	-	-	-	-	-	-	-	6529	-1	EntrezGene	-	-
Chr11_38092702	11:38092702-38092702	G	intron_variant	MODIFIER	CFAP36	ENSBTAG00000000542	Transcript	ENSBTAT00000000705	protein_coding	-	7/9	-	-	-	-	-	rs448299733	-	1	VGNC	-	-
Chr11_38092702	11:38092702-38092702	G	downstream_gene_variant	MODIFIER	PPP4R3B	ENSBTAG00000000545	Transcript	ENSBTAT00000000709	protein_coding	-	-	-	-	-	-	-	rs448299733	6514	-1	EntrezGene	-	-
Chr11_38092712	11:38092712-38092712	G	intron_variant	MODIFIER	CFAP36	ENSBTAG00000000542	Transcript	ENSBTAT00000000705	protein_coding	-	7/9	-	-	-	-	-	-	-	1	VGNC	-	-
Chr11_38092712	11:38092712-38092712	G	downstream_gene_variant	MODIFIER	PPP4R3B	ENSBTAG00000000545	Transcript	ENSBTAT00000000709	protein_coding	-	-	-	-	-	-	-	-	6504	-1	EntrezGene	-	-
Chr11_38092746	11:38092746-38092746	G	intron_variant	MODIFIER	CFAP36	ENSBTAG00000000542	Transcript	ENSBTAT00000000705	protein_coding	-	7/9	-	-	-	-	-	-	-	1	VGNC	-	-
Chr11_38092746	11:38092746-38092746	G	downstream_gene_variant	MODIFIER	PPP4R3B	ENSBTAG00000000545	Transcript	ENSBTAT00000000709	protein_coding	-	-	-	-	-	-	-	-	6470	-1	EntrezGene	-	-
Chr11_38094230	11:38094230-38094230	G	intron_variant	MODIFIER	CFAP36	ENSBTAG00000000542	Transcript	ENSBTAT00000000705	protein_coding	-	7/9	-	-	-	-	-	-	-	1	VGNC	-	-
Chr11_38094230	11:38094230-38094230	G	downstream_gene_variant	MODIFIER	PPP4R3B	ENSBTAG00000000545	Transcript	ENSBTAT00000000709	protein_coding	-	-	-	-	-	-	-	-	4986	-1	EntrezGene	-	-
Chr11_38094236	11:38094236-38094236	G	intron_variant	MODIFIER	CFAP36	ENSBTAG00000000542	Transcript	ENSBTAT00000000705	protein_coding	-	7/9	-	-	-	-	-	-	-	1	VGNC	-	-
Chr11_38094236	11:38094236-38094236	G	downstream_gene_variant	MODIFIER	PPP4R3B	ENSBTAG00000000545	Transcript	ENSBTAT00000000709	protein_coding	-	-	-	-	-	-	-	-	4980	-1	EntrezGene	-	-
Chr11_38094245	11:38094245-38094245	G	intron_variant	MODIFIER	CFAP36	ENSBTAG00000000542	Transcript	ENSBTAT00000000705	protein_coding	-	7/9	-	-	-	-	-	-	-	1	VGNC	-	-
Chr11_38094245	11:38094245-38094245	G	downstream_gene_variant	MODIFIER	PPP4R3B	ENSBTAG00000000545	Transcript	ENSBTAT00000000709	protein_coding	-	-	-	-	-	-	-	-	4971	-1	EntrezGene	-	-
Chr11_38094283	11:38094283-38094283	G	intron_variant	MODIFIER	CFAP36	ENSBTAG00000000542	Transcript	ENSBTAT00000000705	protein_coding	-	7/9	-	-	-	-	-	-	-	1	VGNC	-	-
Chr11_38094283	11:38094283-38094283	G	downstream_gene_variant	MODIFIER	PPP4R3B	ENSBTAG00000000545	Transcript	ENSBTAT00000000709	protein_coding	-	-	-	-	-	-	-	-	4933	-1	EntrezGene	-	-
Chr11_38094294	11:38094294-38094294	G	intron_variant	MODIFIER	CFAP36	ENSBTAG00000000542	Transcript	ENSBTAT00000000705	protein_coding	-	7/9	-	-	-	-	-	-	-	1	VGNC	-	-
Chr11_38094294	11:38094294-38094294	G	downstream_gene_variant	MODIFIER	PPP4R3B	ENSBTAG00000000545	Transcript	ENSBTAT00000000709	protein_coding	-	-	-	-	-	-	-	-	4922	-1	EntrezGene	-	-
Chr11_46227729	11:46227729-46227729	G	intron_variant	MODIFIER	SLC20A1	ENSBTAG00000007895	Transcript	ENSBTAT00000010384	protein_coding	-	5/9	-	-	-	-	-	-	-	1	VGNC	-	-
Chr11_46227736	11:46227736-46227736	G	intron_variant	MODIFIER	SLC20A1	ENSBTAG00000007895	Transcript	ENSBTAT00000010384	protein_coding	-	5/9	-	-	-	-	-	-	-	1	VGNC	-	-
Chr11_46227976	11:46227976-46227976	G	intron_variant	MODIFIER	SLC20A1	ENSBTAG00000007895	Transcript	ENSBTAT00000010384	protein_coding	-	5/9	-	-	-	-	-	-	-	1	VGNC	-	-
Chr11_46227980	11:46227980-46227980	G	intron_variant	MODIFIER	SLC20A1	ENSBTAG00000007895	Transcript	ENSBTAT00000010384	protein_coding	-	5/9	-	-	-	-	-	-	-	1	VGNC	-	-
Chr11_49251292	11:49251292-49251292	C	intron_variant	MODIFIER	VAMP5	ENSBTAG00000018285	Transcript	ENSBTAT00000024333	protein_coding	-	1/2	-	-	-	-	-	-	-	-1	VGNC	-	-
Chr11_49251292	11:49251292-49251292	C	upstream_gene_variant	MODIFIER	RNF181	ENSBTAG00000018286	Transcript	ENSBTAT00000024336	protein_coding	-	-	-	-	-	-	-	-	4936	-1	VGNC	-	-
Chr11_49251292	11:49251292-49251292	C	downstream_gene_variant	MODIFIER	TMEM150A	ENSBTAG00000018289	Transcript	ENSBTAT00000024342	protein_coding	-	-	-	-	-	-	-	-	7189	1	VGNC	-	-
Chr11_49251292	11:49251292-49251292	C	downstream_gene_variant	MODIFIER	VAMP8	ENSBTAG00000023997	Transcript	ENSBTAT00000033040	protein_coding	-	-	-	-	-	-	-	-	9549	-1	VGNC	-	-
Chr11_49251320	11:49251320-49251320	C	intron_variant	MODIFIER	VAMP5	ENSBTAG00000018285	Transcript	ENSBTAT00000024333	protein_coding	-	1/2	-	-	-	-	-	-	-	-1	VGNC	-	-
Chr11_49251320	11:49251320-49251320	C	upstream_gene_variant	MODIFIER	RNF181	ENSBTAG00000018286	Transcript	ENSBTAT00000024336	protein_coding	-	-	-	-	-	-	-	-	4964	-1	VGNC	-	-
Chr11_49251320	11:49251320-49251320	C	downstream_gene_variant	MODIFIER	TMEM150A	ENSBTAG00000018289	Transcript	ENSBTAT00000024342	protein_coding	-	-	-	-	-	-	-	-	7217	1	VGNC	-	-
Chr11_49251320	11:49251320-49251320	C	downstream_gene_variant	MODIFIER	VAMP8	ENSBTAG00000023997	Transcript	ENSBTAT00000033040	protein_coding	-	-	-	-	-	-	-	-	9521	-1	VGNC	-	-
Chr11_49251345	11:49251345-49251345	C	intron_variant	MODIFIER	VAMP5	ENSBTAG00000018285	Transcript	ENSBTAT00000024333	protein_coding	-	1/2	-	-	-	-	-	-	-	-1	VGNC	-	-
Chr11_49251345	11:49251345-49251345	C	upstream_gene_variant	MODIFIER	RNF181	ENSBTAG00000018286	Transcript	ENSBTAT00000024336	protein_coding	-	-	-	-	-	-	-	-	4989	-1	VGNC	-	-
Chr11_49251345	11:49251345-49251345	C	downstream_gene_variant	MODIFIER	TMEM150A	ENSBTAG00000018289	Transcript	ENSBTAT00000024342	protein_coding	-	-	-	-	-	-	-	-	7242	1	VGNC	-	-
Chr11_49251345	11:49251345-49251345	C	downstream_gene_variant	MODIFIER	VAMP8	ENSBTAG00000023997	Transcript	ENSBTAT00000033040	protein_coding	-	-	-	-	-	-	-	-	9496	-1	VGNC	-	-
Chr11_49252821	11:49252821-49252821	C	intron_variant	MODIFIER	VAMP5	ENSBTAG00000018285	Transcript	ENSBTAT00000024333	protein_coding	-	1/2	-	-	-	-	-	-	-	-1	VGNC	-	-
Chr11_49252821	11:49252821-49252821	C	upstream_gene_variant	MODIFIER	RNF181	ENSBTAG00000018286	Transcript	ENSBTAT00000024336	protein_coding	-	-	-	-	-	-	-	-	6465	-1	VGNC	-	-
Chr11_49252821	11:49252821-49252821	C	downstream_gene_variant	MODIFIER	TMEM150A	ENSBTAG00000018289	Transcript	ENSBTAT00000024342	protein_coding	-	-	-	-	-	-	-	-	8718	1	VGNC	-	-
Chr11_49252821	11:49252821-49252821	C	downstream_gene_variant	MODIFIER	VAMP8	ENSBTAG00000023997	Transcript	ENSBTAT00000033040	protein_coding	-	-	-	-	-	-	-	-	8020	-1	VGNC	-	-
Chr11_49255070	11:49255070-49255070	C	intron_variant	MODIFIER	VAMP5	ENSBTAG00000018285	Transcript	ENSBTAT00000024333	protein_coding	-	1/2	-	-	-	-	-	-	-	-1	VGNC	-	-
Chr11_49255070	11:49255070-49255070	C	upstream_gene_variant	MODIFIER	RNF181	ENSBTAG00000018286	Transcript	ENSBTAT00000024336	protein_coding	-	-	-	-	-	-	-	-	8714	-1	VGNC	-	-
Chr11_49255070	11:49255070-49255070	C	downstream_gene_variant	MODIFIER	VAMP8	ENSBTAG00000023997	Transcript	ENSBTAT00000033040	protein_coding	-	-	-	-	-	-	-	-	5771	-1	VGNC	-	-
Chr11_49255075	11:49255075-49255075	C	intron_variant	MODIFIER	VAMP5	ENSBTAG00000018285	Transcript	ENSBTAT00000024333	protein_coding	-	1/2	-	-	-	-	-	-	-	-1	VGNC	-	-
Chr11_49255075	11:49255075-49255075	C	upstream_gene_variant	MODIFIER	RNF181	ENSBTAG00000018286	Transcript	ENSBTAT00000024336	protein_coding	-	-	-	-	-	-	-	-	8719	-1	VGNC	-	-
Chr11_49255075	11:49255075-49255075	C	downstream_gene_variant	MODIFIER	VAMP8	ENSBTAG00000023997	Transcript	ENSBTAT00000033040	protein_coding	-	-	-	-	-	-	-	-	5766	-1	VGNC	-	-
Chr11_49255115	11:49255115-49255115	C	intron_variant	MODIFIER	VAMP5	ENSBTAG00000018285	Transcript	ENSBTAT00000024333	protein_coding	-	1/2	-	-	-	-	-	-	-	-1	VGNC	-	-
Chr11_49255115	11:49255115-49255115	C	upstream_gene_variant	MODIFIER	RNF181	ENSBTAG00000018286	Transcript	ENSBTAT00000024336	protein_coding	-	-	-	-	-	-	-	-	8759	-1	VGNC	-	-
Chr11_49255115	11:49255115-49255115	C	downstream_gene_variant	MODIFIER	VAMP8	ENSBTAG00000023997	Transcript	ENSBTAT00000033040	protein_coding	-	-	-	-	-	-	-	-	5726	-1	VGNC	-	-
Chr11_49256136	11:49256136-49256136	C	intron_variant	MODIFIER	VAMP5	ENSBTAG00000018285	Transcript	ENSBTAT00000024333	protein_coding	-	1/2	-	-	-	-	-	-	-	-1	VGNC	-	-
Chr11_49256136	11:49256136-49256136	C	upstream_gene_variant	MODIFIER	RNF181	ENSBTAG00000018286	Transcript	ENSBTAT00000024336	protein_coding	-	-	-	-	-	-	-	-	9780	-1	VGNC	-	-
Chr11_49256136	11:49256136-49256136	C	downstream_gene_variant	MODIFIER	VAMP8	ENSBTAG00000023997	Transcript	ENSBTAT00000033040	protein_coding	-	-	-	-	-	-	-	-	4705	-1	VGNC	-	-
Chr11_49256198	11:49256198-49256198	C	intron_variant	MODIFIER	VAMP5	ENSBTAG00000018285	Transcript	ENSBTAT00000024333	protein_coding	-	1/2	-	-	-	-	-	-	-	-1	VGNC	-	-
Chr11_49256198	11:49256198-49256198	C	upstream_gene_variant	MODIFIER	RNF181	ENSBTAG00000018286	Transcript	ENSBTAT00000024336	protein_coding	-	-	-	-	-	-	-	-	9842	-1	VGNC	-	-
Chr11_49256198	11:49256198-49256198	C	downstream_gene_variant	MODIFIER	VAMP8	ENSBTAG00000023997	Transcript	ENSBTAT00000033040	protein_coding	-	-	-	-	-	-	-	-	4643	-1	VGNC	-	-
Chr11_49286251	11:49286251-49286251	G	intron_variant	MODIFIER	GGCX	ENSBTAG00000038477	Transcript	ENSBTAT00000027811	protein_coding	-	4/14	-	-	-	-	-	-	-	1	VGNC	-	-
Chr11_49286269	11:49286269-49286269	G	intron_variant	MODIFIER	GGCX	ENSBTAG00000038477	Transcript	ENSBTAT00000027811	protein_coding	-	4/14	-	-	-	-	-	-	-	1	VGNC	-	-
Chr11_49286273	11:49286273-49286273	G	intron_variant	MODIFIER	GGCX	ENSBTAG00000038477	Transcript	ENSBTAT00000027811	protein_coding	-	4/14	-	-	-	-	-	-	-	1	VGNC	-	-
Chr11_49286323	11:49286323-49286323	G	intron_variant	MODIFIER	GGCX	ENSBTAG00000038477	Transcript	ENSBTAT00000027811	protein_coding	-	4/14	-	-	-	-	-	-	-	1	VGNC	-	-
Chr11_49444100	11:49444100-49444100	C	downstream_gene_variant	MODIFIER	CAPG	ENSBTAG00000005432	Transcript	ENSBTAT00000007150	protein_coding	-	-	-	-	-	-	-	-	5420	1	VGNC	-	-
Chr11_49444100	11:49444100-49444100	C	downstream_gene_variant	MODIFIER	ELMOD3	ENSBTAG00000021935	Transcript	ENSBTAT00000029243	protein_coding	-	-	-	-	-	-	-	-	9752	-1	VGNC	-	-
Chr11_49444100	11:49444100-49444100	C	intron_variant	MODIFIER	ELMOD3	ENSBTAG00000021935	Transcript	ENSBTAT00000033050	protein_coding	-	15/16	-	-	-	-	-	-	-	-1	VGNC	-	-
Chr11_49444100	11:49444100-49444100	C	downstream_gene_variant	MODIFIER	ELMOD3	ENSBTAG00000021935	Transcript	ENSBTAT00000054220	protein_coding	-	-	-	-	-	-	-	-	9752	-1	VGNC	-	-
Chr11_49444175	11:49444175-49444175	C	downstream_gene_variant	MODIFIER	CAPG	ENSBTAG00000005432	Transcript	ENSBTAT00000007150	protein_coding	-	-	-	-	-	-	-	-	5495	1	VGNC	-	-
Chr11_49444175	11:49444175-49444175	C	downstream_gene_variant	MODIFIER	ELMOD3	ENSBTAG00000021935	Transcript	ENSBTAT00000029243	protein_coding	-	-	-	-	-	-	-	-	9677	-1	VGNC	-	-
Chr11_49444175	11:49444175-49444175	C	intron_variant	MODIFIER	ELMOD3	ENSBTAG00000021935	Transcript	ENSBTAT00000033050	protein_coding	-	15/16	-	-	-	-	-	-	-	-1	VGNC	-	-
Chr11_49444175	11:49444175-49444175	C	downstream_gene_variant	MODIFIER	ELMOD3	ENSBTAG00000021935	Transcript	ENSBTAT00000054220	protein_coding	-	-	-	-	-	-	-	-	9677	-1	VGNC	-	-
Chr11_49444223	11:49444223-49444223	C	downstream_gene_variant	MODIFIER	CAPG	ENSBTAG00000005432	Transcript	ENSBTAT00000007150	protein_coding	-	-	-	-	-	-	-	-	5543	1	VGNC	-	-
Chr11_49444223	11:49444223-49444223	C	downstream_gene_variant	MODIFIER	ELMOD3	ENSBTAG00000021935	Transcript	ENSBTAT00000029243	protein_coding	-	-	-	-	-	-	-	-	9629	-1	VGNC	-	-
Chr11_49444223	11:49444223-49444223	C	intron_variant	MODIFIER	ELMOD3	ENSBTAG00000021935	Transcript	ENSBTAT00000033050	protein_coding	-	15/16	-	-	-	-	-	-	-	-1	VGNC	-	-
Chr11_49444223	11:49444223-49444223	C	downstream_gene_variant	MODIFIER	ELMOD3	ENSBTAG00000021935	Transcript	ENSBTAT00000054220	protein_coding	-	-	-	-	-	-	-	-	9629	-1	VGNC	-	-
Chr11_49444236	11:49444236-49444236	C	downstream_gene_variant	MODIFIER	CAPG	ENSBTAG00000005432	Transcript	ENSBTAT00000007150	protein_coding	-	-	-	-	-	-	-	-	5556	1	VGNC	-	-
Chr11_49444236	11:49444236-49444236	C	downstream_gene_variant	MODIFIER	ELMOD3	ENSBTAG00000021935	Transcript	ENSBTAT00000029243	protein_coding	-	-	-	-	-	-	-	-	9616	-1	VGNC	-	-
Chr11_49444236	11:49444236-49444236	C	intron_variant	MODIFIER	ELMOD3	ENSBTAG00000021935	Transcript	ENSBTAT00000033050	protein_coding	-	15/16	-	-	-	-	-	-	-	-1	VGNC	-	-
Chr11_49444236	11:49444236-49444236	C	downstream_gene_variant	MODIFIER	ELMOD3	ENSBTAG00000021935	Transcript	ENSBTAT00000054220	protein_coding	-	-	-	-	-	-	-	-	9616	-1	VGNC	-	-
Chr11_49444238	11:49444238-49444238	C	downstream_gene_variant	MODIFIER	CAPG	ENSBTAG00000005432	Transcript	ENSBTAT00000007150	protein_coding	-	-	-	-	-	-	-	-	5558	1	VGNC	-	-
Chr11_49444238	11:49444238-49444238	C	downstream_gene_variant	MODIFIER	ELMOD3	ENSBTAG00000021935	Transcript	ENSBTAT00000029243	protein_coding	-	-	-	-	-	-	-	-	9614	-1	VGNC	-	-
Chr11_49444238	11:49444238-49444238	C	intron_variant	MODIFIER	ELMOD3	ENSBTAG00000021935	Transcript	ENSBTAT00000033050	protein_coding	-	15/16	-	-	-	-	-	-	-	-1	VGNC	-	-
Chr11_49444238	11:49444238-49444238	C	downstream_gene_variant	MODIFIER	ELMOD3	ENSBTAG00000021935	Transcript	ENSBTAT00000054220	protein_coding	-	-	-	-	-	-	-	-	9614	-1	VGNC	-	-
Chr11_49444244	11:49444244-49444244	C	downstream_gene_variant	MODIFIER	CAPG	ENSBTAG00000005432	Transcript	ENSBTAT00000007150	protein_coding	-	-	-	-	-	-	-	-	5564	1	VGNC	-	-
Chr11_49444244	11:49444244-49444244	C	downstream_gene_variant	MODIFIER	ELMOD3	ENSBTAG00000021935	Transcript	ENSBTAT00000029243	protein_coding	-	-	-	-	-	-	-	-	9608	-1	VGNC	-	-
Chr11_49444244	11:49444244-49444244	C	intron_variant	MODIFIER	ELMOD3	ENSBTAG00000021935	Transcript	ENSBTAT00000033050	protein_coding	-	15/16	-	-	-	-	-	-	-	-1	VGNC	-	-
Chr11_49444244	11:49444244-49444244	C	downstream_gene_variant	MODIFIER	ELMOD3	ENSBTAG00000021935	Transcript	ENSBTAT00000054220	protein_coding	-	-	-	-	-	-	-	-	9608	-1	VGNC	-	-
Chr11_49444257	11:49444257-49444257	C	downstream_gene_variant	MODIFIER	CAPG	ENSBTAG00000005432	Transcript	ENSBTAT00000007150	protein_coding	-	-	-	-	-	-	-	-	5577	1	VGNC	-	-
Chr11_49444257	11:49444257-49444257	C	downstream_gene_variant	MODIFIER	ELMOD3	ENSBTAG00000021935	Transcript	ENSBTAT00000029243	protein_coding	-	-	-	-	-	-	-	-	9595	-1	VGNC	-	-
Chr11_49444257	11:49444257-49444257	C	intron_variant	MODIFIER	ELMOD3	ENSBTAG00000021935	Transcript	ENSBTAT00000033050	protein_coding	-	15/16	-	-	-	-	-	-	-	-1	VGNC	-	-
Chr11_49444257	11:49444257-49444257	C	downstream_gene_variant	MODIFIER	ELMOD3	ENSBTAG00000021935	Transcript	ENSBTAT00000054220	protein_coding	-	-	-	-	-	-	-	-	9595	-1	VGNC	-	-
Chr11_49444260	11:49444260-49444260	C	downstream_gene_variant	MODIFIER	CAPG	ENSBTAG00000005432	Transcript	ENSBTAT00000007150	protein_coding	-	-	-	-	-	-	-	-	5580	1	VGNC	-	-
Chr11_49444260	11:49444260-49444260	C	downstream_gene_variant	MODIFIER	ELMOD3	ENSBTAG00000021935	Transcript	ENSBTAT00000029243	protein_coding	-	-	-	-	-	-	-	-	9592	-1	VGNC	-	-
Chr11_49444260	11:49444260-49444260	C	intron_variant	MODIFIER	ELMOD3	ENSBTAG00000021935	Transcript	ENSBTAT00000033050	protein_coding	-	15/16	-	-	-	-	-	-	-	-1	VGNC	-	-
Chr11_49444260	11:49444260-49444260	C	downstream_gene_variant	MODIFIER	ELMOD3	ENSBTAG00000021935	Transcript	ENSBTAT00000054220	protein_coding	-	-	-	-	-	-	-	-	9592	-1	VGNC	-	-
Chr11_49444286	11:49444286-49444286	C	downstream_gene_variant	MODIFIER	CAPG	ENSBTAG00000005432	Transcript	ENSBTAT00000007150	protein_coding	-	-	-	-	-	-	-	-	5606	1	VGNC	-	-
Chr11_49444286	11:49444286-49444286	C	downstream_gene_variant	MODIFIER	ELMOD3	ENSBTAG00000021935	Transcript	ENSBTAT00000029243	protein_coding	-	-	-	-	-	-	-	-	9566	-1	VGNC	-	-
Chr11_49444286	11:49444286-49444286	C	intron_variant	MODIFIER	ELMOD3	ENSBTAG00000021935	Transcript	ENSBTAT00000033050	protein_coding	-	15/16	-	-	-	-	-	-	-	-1	VGNC	-	-
Chr11_49444286	11:49444286-49444286	C	downstream_gene_variant	MODIFIER	ELMOD3	ENSBTAG00000021935	Transcript	ENSBTAT00000054220	protein_coding	-	-	-	-	-	-	-	-	9566	-1	VGNC	-	-
Chr11_49444312	11:49444312-49444312	C	downstream_gene_variant	MODIFIER	CAPG	ENSBTAG00000005432	Transcript	ENSBTAT00000007150	protein_coding	-	-	-	-	-	-	-	-	5632	1	VGNC	-	-
Chr11_49444312	11:49444312-49444312	C	downstream_gene_variant	MODIFIER	ELMOD3	ENSBTAG00000021935	Transcript	ENSBTAT00000029243	protein_coding	-	-	-	-	-	-	-	-	9540	-1	VGNC	-	-
Chr11_49444312	11:49444312-49444312	C	intron_variant	MODIFIER	ELMOD3	ENSBTAG00000021935	Transcript	ENSBTAT00000033050	protein_coding	-	15/16	-	-	-	-	-	-	-	-1	VGNC	-	-
Chr11_49444312	11:49444312-49444312	C	downstream_gene_variant	MODIFIER	ELMOD3	ENSBTAG00000021935	Transcript	ENSBTAT00000054220	protein_coding	-	-	-	-	-	-	-	-	9540	-1	VGNC	-	-
Chr11_49444334	11:49444334-49444334	C	downstream_gene_variant	MODIFIER	CAPG	ENSBTAG00000005432	Transcript	ENSBTAT00000007150	protein_coding	-	-	-	-	-	-	-	-	5654	1	VGNC	-	-
Chr11_49444334	11:49444334-49444334	C	downstream_gene_variant	MODIFIER	ELMOD3	ENSBTAG00000021935	Transcript	ENSBTAT00000029243	protein_coding	-	-	-	-	-	-	-	-	9518	-1	VGNC	-	-
Chr11_49444334	11:49444334-49444334	C	intron_variant	MODIFIER	ELMOD3	ENSBTAG00000021935	Transcript	ENSBTAT00000033050	protein_coding	-	15/16	-	-	-	-	-	-	-	-1	VGNC	-	-
Chr11_49444334	11:49444334-49444334	C	downstream_gene_variant	MODIFIER	ELMOD3	ENSBTAG00000021935	Transcript	ENSBTAT00000054220	protein_coding	-	-	-	-	-	-	-	-	9518	-1	VGNC	-	-
Chr11_49444984	11:49444984-49444984	C	downstream_gene_variant	MODIFIER	CAPG	ENSBTAG00000005432	Transcript	ENSBTAT00000007150	protein_coding	-	-	-	-	-	-	-	-	6304	1	VGNC	-	-
Chr11_49444984	11:49444984-49444984	C	downstream_gene_variant	MODIFIER	ELMOD3	ENSBTAG00000021935	Transcript	ENSBTAT00000029243	protein_coding	-	-	-	-	-	-	-	-	8868	-1	VGNC	-	-
Chr11_49444984	11:49444984-49444984	C	missense_variant,splice_region_variant	MODERATE	ELMOD3	ENSBTAG00000021935	Transcript	ENSBTAT00000033050	protein_coding	13/17	-	1183	780	260	I/M	atA/atG	-	-	-1	VGNC	-	tolerated(0.06)
Chr11_49444984	11:49444984-49444984	C	downstream_gene_variant	MODIFIER	ELMOD3	ENSBTAG00000021935	Transcript	ENSBTAT00000054220	protein_coding	-	-	-	-	-	-	-	-	8868	-1	VGNC	-	-
Chr11_49444999	11:49444999-49444999	C	downstream_gene_variant	MODIFIER	CAPG	ENSBTAG00000005432	Transcript	ENSBTAT00000007150	protein_coding	-	-	-	-	-	-	-	-	6319	1	VGNC	-	-
Chr11_49444999	11:49444999-49444999	C	downstream_gene_variant	MODIFIER	ELMOD3	ENSBTAG00000021935	Transcript	ENSBTAT00000029243	protein_coding	-	-	-	-	-	-	-	-	8853	-1	VGNC	-	-
Chr11_49444999	11:49444999-49444999	C	intron_variant	MODIFIER	ELMOD3	ENSBTAG00000021935	Transcript	ENSBTAT00000033050	protein_coding	-	12/16	-	-	-	-	-	-	-	-1	VGNC	-	-
Chr11_49444999	11:49444999-49444999	C	downstream_gene_variant	MODIFIER	ELMOD3	ENSBTAG00000021935	Transcript	ENSBTAT00000054220	protein_coding	-	-	-	-	-	-	-	-	8853	-1	VGNC	-	-
Chr11_49445038	11:49445038-49445038	C	downstream_gene_variant	MODIFIER	CAPG	ENSBTAG00000005432	Transcript	ENSBTAT00000007150	protein_coding	-	-	-	-	-	-	-	-	6358	1	VGNC	-	-
Chr11_49445038	11:49445038-49445038	C	downstream_gene_variant	MODIFIER	ELMOD3	ENSBTAG00000021935	Transcript	ENSBTAT00000029243	protein_coding	-	-	-	-	-	-	-	-	8814	-1	VGNC	-	-
Chr11_49445038	11:49445038-49445038	C	intron_variant	MODIFIER	ELMOD3	ENSBTAG00000021935	Transcript	ENSBTAT00000033050	protein_coding	-	12/16	-	-	-	-	-	-	-	-1	VGNC	-	-
Chr11_49445038	11:49445038-49445038	C	downstream_gene_variant	MODIFIER	ELMOD3	ENSBTAG00000021935	Transcript	ENSBTAT00000054220	protein_coding	-	-	-	-	-	-	-	-	8814	-1	VGNC	-	-
Chr11_49445053	11:49445053-49445053	C	downstream_gene_variant	MODIFIER	CAPG	ENSBTAG00000005432	Transcript	ENSBTAT00000007150	protein_coding	-	-	-	-	-	-	-	-	6373	1	VGNC	-	-
Chr11_49445053	11:49445053-49445053	C	downstream_gene_variant	MODIFIER	ELMOD3	ENSBTAG00000021935	Transcript	ENSBTAT00000029243	protein_coding	-	-	-	-	-	-	-	-	8799	-1	VGNC	-	-
Chr11_49445053	11:49445053-49445053	C	intron_variant	MODIFIER	ELMOD3	ENSBTAG00000021935	Transcript	ENSBTAT00000033050	protein_coding	-	12/16	-	-	-	-	-	-	-	-1	VGNC	-	-
Chr11_49445053	11:49445053-49445053	C	downstream_gene_variant	MODIFIER	ELMOD3	ENSBTAG00000021935	Transcript	ENSBTAT00000054220	protein_coding	-	-	-	-	-	-	-	-	8799	-1	VGNC	-	-
Chr11_49445060	11:49445060-49445060	C	downstream_gene_variant	MODIFIER	CAPG	ENSBTAG00000005432	Transcript	ENSBTAT00000007150	protein_coding	-	-	-	-	-	-	-	-	6380	1	VGNC	-	-
Chr11_49445060	11:49445060-49445060	C	downstream_gene_variant	MODIFIER	ELMOD3	ENSBTAG00000021935	Transcript	ENSBTAT00000029243	protein_coding	-	-	-	-	-	-	-	-	8792	-1	VGNC	-	-
Chr11_49445060	11:49445060-49445060	C	intron_variant	MODIFIER	ELMOD3	ENSBTAG00000021935	Transcript	ENSBTAT00000033050	protein_coding	-	12/16	-	-	-	-	-	-	-	-1	VGNC	-	-
Chr11_49445060	11:49445060-49445060	C	downstream_gene_variant	MODIFIER	ELMOD3	ENSBTAG00000021935	Transcript	ENSBTAT00000054220	protein_coding	-	-	-	-	-	-	-	-	8792	-1	VGNC	-	-
Chr11_49445067	11:49445067-49445067	C	downstream_gene_variant	MODIFIER	CAPG	ENSBTAG00000005432	Transcript	ENSBTAT00000007150	protein_coding	-	-	-	-	-	-	-	-	6387	1	VGNC	-	-
Chr11_49445067	11:49445067-49445067	C	downstream_gene_variant	MODIFIER	ELMOD3	ENSBTAG00000021935	Transcript	ENSBTAT00000029243	protein_coding	-	-	-	-	-	-	-	-	8785	-1	VGNC	-	-
Chr11_49445067	11:49445067-49445067	C	intron_variant	MODIFIER	ELMOD3	ENSBTAG00000021935	Transcript	ENSBTAT00000033050	protein_coding	-	12/16	-	-	-	-	-	-	-	-1	VGNC	-	-
Chr11_49445067	11:49445067-49445067	C	downstream_gene_variant	MODIFIER	ELMOD3	ENSBTAG00000021935	Transcript	ENSBTAT00000054220	protein_coding	-	-	-	-	-	-	-	-	8785	-1	VGNC	-	-
Chr11_49445102	11:49445102-49445102	C	downstream_gene_variant	MODIFIER	CAPG	ENSBTAG00000005432	Transcript	ENSBTAT00000007150	protein_coding	-	-	-	-	-	-	-	-	6422	1	VGNC	-	-
Chr11_49445102	11:49445102-49445102	C	downstream_gene_variant	MODIFIER	ELMOD3	ENSBTAG00000021935	Transcript	ENSBTAT00000029243	protein_coding	-	-	-	-	-	-	-	-	8750	-1	VGNC	-	-
Chr11_49445102	11:49445102-49445102	C	intron_variant	MODIFIER	ELMOD3	ENSBTAG00000021935	Transcript	ENSBTAT00000033050	protein_coding	-	12/16	-	-	-	-	-	-	-	-1	VGNC	-	-
Chr11_49445102	11:49445102-49445102	C	downstream_gene_variant	MODIFIER	ELMOD3	ENSBTAG00000021935	Transcript	ENSBTAT00000054220	protein_coding	-	-	-	-	-	-	-	-	8750	-1	VGNC	-	-
Chr11_49445228	11:49445228-49445228	C	downstream_gene_variant	MODIFIER	CAPG	ENSBTAG00000005432	Transcript	ENSBTAT00000007150	protein_coding	-	-	-	-	-	-	-	-	6548	1	VGNC	-	-
Chr11_49445228	11:49445228-49445228	C	downstream_gene_variant	MODIFIER	ELMOD3	ENSBTAG00000021935	Transcript	ENSBTAT00000029243	protein_coding	-	-	-	-	-	-	-	-	8624	-1	VGNC	-	-
Chr11_49445228	11:49445228-49445228	C	intron_variant	MODIFIER	ELMOD3	ENSBTAG00000021935	Transcript	ENSBTAT00000033050	protein_coding	-	12/16	-	-	-	-	-	-	-	-1	VGNC	-	-
Chr11_49445228	11:49445228-49445228	C	downstream_gene_variant	MODIFIER	ELMOD3	ENSBTAG00000021935	Transcript	ENSBTAT00000054220	protein_coding	-	-	-	-	-	-	-	-	8624	-1	VGNC	-	-
Chr11_49445293	11:49445293-49445293	C	downstream_gene_variant	MODIFIER	CAPG	ENSBTAG00000005432	Transcript	ENSBTAT00000007150	protein_coding	-	-	-	-	-	-	-	-	6613	1	VGNC	-	-
Chr11_49445293	11:49445293-49445293	C	downstream_gene_variant	MODIFIER	ELMOD3	ENSBTAG00000021935	Transcript	ENSBTAT00000029243	protein_coding	-	-	-	-	-	-	-	-	8559	-1	VGNC	-	-
Chr11_49445293	11:49445293-49445293	C	intron_variant	MODIFIER	ELMOD3	ENSBTAG00000021935	Transcript	ENSBTAT00000033050	protein_coding	-	12/16	-	-	-	-	-	-	-	-1	VGNC	-	-
Chr11_49445293	11:49445293-49445293	C	downstream_gene_variant	MODIFIER	ELMOD3	ENSBTAG00000021935	Transcript	ENSBTAT00000054220	protein_coding	-	-	-	-	-	-	-	-	8559	-1	VGNC	-	-
Chr11_49445297	11:49445297-49445297	C	downstream_gene_variant	MODIFIER	CAPG	ENSBTAG00000005432	Transcript	ENSBTAT00000007150	protein_coding	-	-	-	-	-	-	-	-	6617	1	VGNC	-	-
Chr11_49445297	11:49445297-49445297	C	downstream_gene_variant	MODIFIER	ELMOD3	ENSBTAG00000021935	Transcript	ENSBTAT00000029243	protein_coding	-	-	-	-	-	-	-	-	8555	-1	VGNC	-	-
Chr11_49445297	11:49445297-49445297	C	intron_variant	MODIFIER	ELMOD3	ENSBTAG00000021935	Transcript	ENSBTAT00000033050	protein_coding	-	12/16	-	-	-	-	-	-	-	-1	VGNC	-	-
Chr11_49445297	11:49445297-49445297	C	downstream_gene_variant	MODIFIER	ELMOD3	ENSBTAG00000021935	Transcript	ENSBTAT00000054220	protein_coding	-	-	-	-	-	-	-	-	8555	-1	VGNC	-	-
Chr11_49445323	11:49445323-49445323	C	downstream_gene_variant	MODIFIER	CAPG	ENSBTAG00000005432	Transcript	ENSBTAT00000007150	protein_coding	-	-	-	-	-	-	-	-	6643	1	VGNC	-	-
Chr11_49445323	11:49445323-49445323	C	downstream_gene_variant	MODIFIER	ELMOD3	ENSBTAG00000021935	Transcript	ENSBTAT00000029243	protein_coding	-	-	-	-	-	-	-	-	8529	-1	VGNC	-	-
Chr11_49445323	11:49445323-49445323	C	intron_variant	MODIFIER	ELMOD3	ENSBTAG00000021935	Transcript	ENSBTAT00000033050	protein_coding	-	12/16	-	-	-	-	-	-	-	-1	VGNC	-	-
Chr11_49445323	11:49445323-49445323	C	downstream_gene_variant	MODIFIER	ELMOD3	ENSBTAG00000021935	Transcript	ENSBTAT00000054220	protein_coding	-	-	-	-	-	-	-	-	8529	-1	VGNC	-	-
Chr11_49445359	11:49445359-49445359	C	downstream_gene_variant	MODIFIER	CAPG	ENSBTAG00000005432	Transcript	ENSBTAT00000007150	protein_coding	-	-	-	-	-	-	-	-	6679	1	VGNC	-	-
Chr11_49445359	11:49445359-49445359	C	downstream_gene_variant	MODIFIER	ELMOD3	ENSBTAG00000021935	Transcript	ENSBTAT00000029243	protein_coding	-	-	-	-	-	-	-	-	8493	-1	VGNC	-	-
Chr11_49445359	11:49445359-49445359	C	intron_variant	MODIFIER	ELMOD3	ENSBTAG00000021935	Transcript	ENSBTAT00000033050	protein_coding	-	12/16	-	-	-	-	-	-	-	-1	VGNC	-	-
Chr11_49445359	11:49445359-49445359	C	downstream_gene_variant	MODIFIER	ELMOD3	ENSBTAG00000021935	Transcript	ENSBTAT00000054220	protein_coding	-	-	-	-	-	-	-	-	8493	-1	VGNC	-	-
Chr11_49445397	11:49445397-49445397	C	downstream_gene_variant	MODIFIER	CAPG	ENSBTAG00000005432	Transcript	ENSBTAT00000007150	protein_coding	-	-	-	-	-	-	-	-	6717	1	VGNC	-	-
Chr11_49445397	11:49445397-49445397	C	downstream_gene_variant	MODIFIER	ELMOD3	ENSBTAG00000021935	Transcript	ENSBTAT00000029243	protein_coding	-	-	-	-	-	-	-	-	8455	-1	VGNC	-	-
Chr11_49445397	11:49445397-49445397	C	intron_variant	MODIFIER	ELMOD3	ENSBTAG00000021935	Transcript	ENSBTAT00000033050	protein_coding	-	12/16	-	-	-	-	-	-	-	-1	VGNC	-	-
Chr11_49445397	11:49445397-49445397	C	downstream_gene_variant	MODIFIER	ELMOD3	ENSBTAG00000021935	Transcript	ENSBTAT00000054220	protein_coding	-	-	-	-	-	-	-	-	8455	-1	VGNC	-	-
Chr11_49445404	11:49445404-49445404	C	downstream_gene_variant	MODIFIER	CAPG	ENSBTAG00000005432	Transcript	ENSBTAT00000007150	protein_coding	-	-	-	-	-	-	-	-	6724	1	VGNC	-	-
Chr11_49445404	11:49445404-49445404	C	downstream_gene_variant	MODIFIER	ELMOD3	ENSBTAG00000021935	Transcript	ENSBTAT00000029243	protein_coding	-	-	-	-	-	-	-	-	8448	-1	VGNC	-	-
Chr11_49445404	11:49445404-49445404	C	intron_variant	MODIFIER	ELMOD3	ENSBTAG00000021935	Transcript	ENSBTAT00000033050	protein_coding	-	12/16	-	-	-	-	-	-	-	-1	VGNC	-	-
Chr11_49445404	11:49445404-49445404	C	downstream_gene_variant	MODIFIER	ELMOD3	ENSBTAG00000021935	Transcript	ENSBTAT00000054220	protein_coding	-	-	-	-	-	-	-	-	8448	-1	VGNC	-	-
Chr11_49445411	11:49445411-49445411	C	downstream_gene_variant	MODIFIER	CAPG	ENSBTAG00000005432	Transcript	ENSBTAT00000007150	protein_coding	-	-	-	-	-	-	-	-	6731	1	VGNC	-	-
Chr11_49445411	11:49445411-49445411	C	downstream_gene_variant	MODIFIER	ELMOD3	ENSBTAG00000021935	Transcript	ENSBTAT00000029243	protein_coding	-	-	-	-	-	-	-	-	8441	-1	VGNC	-	-
Chr11_49445411	11:49445411-49445411	C	intron_variant	MODIFIER	ELMOD3	ENSBTAG00000021935	Transcript	ENSBTAT00000033050	protein_coding	-	12/16	-	-	-	-	-	-	-	-1	VGNC	-	-
Chr11_49445411	11:49445411-49445411	C	downstream_gene_variant	MODIFIER	ELMOD3	ENSBTAG00000021935	Transcript	ENSBTAT00000054220	protein_coding	-	-	-	-	-	-	-	-	8441	-1	VGNC	-	-
Chr11_49445414	11:49445414-49445414	C	downstream_gene_variant	MODIFIER	CAPG	ENSBTAG00000005432	Transcript	ENSBTAT00000007150	protein_coding	-	-	-	-	-	-	-	-	6734	1	VGNC	-	-
Chr11_49445414	11:49445414-49445414	C	downstream_gene_variant	MODIFIER	ELMOD3	ENSBTAG00000021935	Transcript	ENSBTAT00000029243	protein_coding	-	-	-	-	-	-	-	-	8438	-1	VGNC	-	-
Chr11_49445414	11:49445414-49445414	C	intron_variant	MODIFIER	ELMOD3	ENSBTAG00000021935	Transcript	ENSBTAT00000033050	protein_coding	-	12/16	-	-	-	-	-	-	-	-1	VGNC	-	-
Chr11_49445414	11:49445414-49445414	C	downstream_gene_variant	MODIFIER	ELMOD3	ENSBTAG00000021935	Transcript	ENSBTAT00000054220	protein_coding	-	-	-	-	-	-	-	-	8438	-1	VGNC	-	-
Chr11_49445424	11:49445424-49445424	C	downstream_gene_variant	MODIFIER	CAPG	ENSBTAG00000005432	Transcript	ENSBTAT00000007150	protein_coding	-	-	-	-	-	-	-	-	6744	1	VGNC	-	-
Chr11_49445424	11:49445424-49445424	C	downstream_gene_variant	MODIFIER	ELMOD3	ENSBTAG00000021935	Transcript	ENSBTAT00000029243	protein_coding	-	-	-	-	-	-	-	-	8428	-1	VGNC	-	-
Chr11_49445424	11:49445424-49445424	C	intron_variant	MODIFIER	ELMOD3	ENSBTAG00000021935	Transcript	ENSBTAT00000033050	protein_coding	-	12/16	-	-	-	-	-	-	-	-1	VGNC	-	-
Chr11_49445424	11:49445424-49445424	C	downstream_gene_variant	MODIFIER	ELMOD3	ENSBTAG00000021935	Transcript	ENSBTAT00000054220	protein_coding	-	-	-	-	-	-	-	-	8428	-1	VGNC	-	-
Chr11_49445854	11:49445854-49445854	C	downstream_gene_variant	MODIFIER	CAPG	ENSBTAG00000005432	Transcript	ENSBTAT00000007150	protein_coding	-	-	-	-	-	-	-	-	7174	1	VGNC	-	-
Chr11_49445854	11:49445854-49445854	C	downstream_gene_variant	MODIFIER	ELMOD3	ENSBTAG00000021935	Transcript	ENSBTAT00000029243	protein_coding	-	-	-	-	-	-	-	-	7998	-1	VGNC	-	-
Chr11_49445854	11:49445854-49445854	C	intron_variant	MODIFIER	ELMOD3	ENSBTAG00000021935	Transcript	ENSBTAT00000033050	protein_coding	-	12/16	-	-	-	-	-	-	-	-1	VGNC	-	-
Chr11_49445854	11:49445854-49445854	C	downstream_gene_variant	MODIFIER	ELMOD3	ENSBTAG00000021935	Transcript	ENSBTAT00000054220	protein_coding	-	-	-	-	-	-	-	-	7998	-1	VGNC	-	-
Chr11_49445888	11:49445888-49445888	C	downstream_gene_variant	MODIFIER	CAPG	ENSBTAG00000005432	Transcript	ENSBTAT00000007150	protein_coding	-	-	-	-	-	-	-	-	7208	1	VGNC	-	-
Chr11_49445888	11:49445888-49445888	C	downstream_gene_variant	MODIFIER	ELMOD3	ENSBTAG00000021935	Transcript	ENSBTAT00000029243	protein_coding	-	-	-	-	-	-	-	-	7964	-1	VGNC	-	-
Chr11_49445888	11:49445888-49445888	C	intron_variant	MODIFIER	ELMOD3	ENSBTAG00000021935	Transcript	ENSBTAT00000033050	protein_coding	-	12/16	-	-	-	-	-	-	-	-1	VGNC	-	-
Chr11_49445888	11:49445888-49445888	C	downstream_gene_variant	MODIFIER	ELMOD3	ENSBTAG00000021935	Transcript	ENSBTAT00000054220	protein_coding	-	-	-	-	-	-	-	-	7964	-1	VGNC	-	-
Chr11_49448585	11:49448585-49448585	C	downstream_gene_variant	MODIFIER	CAPG	ENSBTAG00000005432	Transcript	ENSBTAT00000007150	protein_coding	-	-	-	-	-	-	-	-	9905	1	VGNC	-	-
Chr11_49448585	11:49448585-49448585	C	downstream_gene_variant	MODIFIER	ELMOD3	ENSBTAG00000021935	Transcript	ENSBTAT00000029243	protein_coding	-	-	-	-	-	-	-	-	5267	-1	VGNC	-	-
Chr11_49448585	11:49448585-49448585	C	intron_variant	MODIFIER	ELMOD3	ENSBTAG00000021935	Transcript	ENSBTAT00000033050	protein_coding	-	9/16	-	-	-	-	-	-	-	-1	VGNC	-	-
Chr11_49448585	11:49448585-49448585	C	downstream_gene_variant	MODIFIER	ELMOD3	ENSBTAG00000021935	Transcript	ENSBTAT00000054220	protein_coding	-	-	-	-	-	-	-	-	5267	-1	VGNC	-	-
Chr11_49448599	11:49448599-49448599	C	downstream_gene_variant	MODIFIER	CAPG	ENSBTAG00000005432	Transcript	ENSBTAT00000007150	protein_coding	-	-	-	-	-	-	-	-	9919	1	VGNC	-	-
Chr11_49448599	11:49448599-49448599	C	downstream_gene_variant	MODIFIER	ELMOD3	ENSBTAG00000021935	Transcript	ENSBTAT00000029243	protein_coding	-	-	-	-	-	-	-	-	5253	-1	VGNC	-	-
Chr11_49448599	11:49448599-49448599	C	intron_variant	MODIFIER	ELMOD3	ENSBTAG00000021935	Transcript	ENSBTAT00000033050	protein_coding	-	9/16	-	-	-	-	-	-	-	-1	VGNC	-	-
Chr11_49448599	11:49448599-49448599	C	downstream_gene_variant	MODIFIER	ELMOD3	ENSBTAG00000021935	Transcript	ENSBTAT00000054220	protein_coding	-	-	-	-	-	-	-	-	5253	-1	VGNC	-	-
Chr11_49448610	11:49448610-49448610	C	downstream_gene_variant	MODIFIER	CAPG	ENSBTAG00000005432	Transcript	ENSBTAT00000007150	protein_coding	-	-	-	-	-	-	-	-	9930	1	VGNC	-	-
Chr11_49448610	11:49448610-49448610	C	downstream_gene_variant	MODIFIER	ELMOD3	ENSBTAG00000021935	Transcript	ENSBTAT00000029243	protein_coding	-	-	-	-	-	-	-	-	5242	-1	VGNC	-	-
Chr11_49448610	11:49448610-49448610	C	intron_variant	MODIFIER	ELMOD3	ENSBTAG00000021935	Transcript	ENSBTAT00000033050	protein_coding	-	9/16	-	-	-	-	-	-	-	-1	VGNC	-	-
Chr11_49448610	11:49448610-49448610	C	downstream_gene_variant	MODIFIER	ELMOD3	ENSBTAG00000021935	Transcript	ENSBTAT00000054220	protein_coding	-	-	-	-	-	-	-	-	5242	-1	VGNC	-	-
Chr11_49448623	11:49448623-49448623	C	downstream_gene_variant	MODIFIER	CAPG	ENSBTAG00000005432	Transcript	ENSBTAT00000007150	protein_coding	-	-	-	-	-	-	-	-	9943	1	VGNC	-	-
Chr11_49448623	11:49448623-49448623	C	downstream_gene_variant	MODIFIER	ELMOD3	ENSBTAG00000021935	Transcript	ENSBTAT00000029243	protein_coding	-	-	-	-	-	-	-	-	5229	-1	VGNC	-	-
Chr11_49448623	11:49448623-49448623	C	intron_variant	MODIFIER	ELMOD3	ENSBTAG00000021935	Transcript	ENSBTAT00000033050	protein_coding	-	9/16	-	-	-	-	-	-	-	-1	VGNC	-	-
Chr11_49448623	11:49448623-49448623	C	downstream_gene_variant	MODIFIER	ELMOD3	ENSBTAG00000021935	Transcript	ENSBTAT00000054220	protein_coding	-	-	-	-	-	-	-	-	5229	-1	VGNC	-	-
Chr11_49448651	11:49448651-49448651	C	downstream_gene_variant	MODIFIER	CAPG	ENSBTAG00000005432	Transcript	ENSBTAT00000007150	protein_coding	-	-	-	-	-	-	-	-	9971	1	VGNC	-	-
Chr11_49448651	11:49448651-49448651	C	downstream_gene_variant	MODIFIER	ELMOD3	ENSBTAG00000021935	Transcript	ENSBTAT00000029243	protein_coding	-	-	-	-	-	-	-	-	5201	-1	VGNC	-	-
Chr11_49448651	11:49448651-49448651	C	intron_variant	MODIFIER	ELMOD3	ENSBTAG00000021935	Transcript	ENSBTAT00000033050	protein_coding	-	9/16	-	-	-	-	-	-	-	-1	VGNC	-	-
Chr11_49448651	11:49448651-49448651	C	downstream_gene_variant	MODIFIER	ELMOD3	ENSBTAG00000021935	Transcript	ENSBTAT00000054220	protein_coding	-	-	-	-	-	-	-	-	5201	-1	VGNC	-	-
Chr11_49448680	11:49448680-49448680	C	downstream_gene_variant	MODIFIER	CAPG	ENSBTAG00000005432	Transcript	ENSBTAT00000007150	protein_coding	-	-	-	-	-	-	-	-	10000	1	VGNC	-	-
Chr11_49448680	11:49448680-49448680	C	downstream_gene_variant	MODIFIER	ELMOD3	ENSBTAG00000021935	Transcript	ENSBTAT00000029243	protein_coding	-	-	-	-	-	-	-	-	5172	-1	VGNC	-	-
Chr11_49448680	11:49448680-49448680	C	intron_variant	MODIFIER	ELMOD3	ENSBTAG00000021935	Transcript	ENSBTAT00000033050	protein_coding	-	9/16	-	-	-	-	-	-	-	-1	VGNC	-	-
Chr11_49448680	11:49448680-49448680	C	downstream_gene_variant	MODIFIER	ELMOD3	ENSBTAG00000021935	Transcript	ENSBTAT00000054220	protein_coding	-	-	-	-	-	-	-	-	5172	-1	VGNC	-	-
Chr11_49448685	11:49448685-49448685	C	downstream_gene_variant	MODIFIER	ELMOD3	ENSBTAG00000021935	Transcript	ENSBTAT00000029243	protein_coding	-	-	-	-	-	-	-	-	5167	-1	VGNC	-	-
Chr11_49448685	11:49448685-49448685	C	intron_variant	MODIFIER	ELMOD3	ENSBTAG00000021935	Transcript	ENSBTAT00000033050	protein_coding	-	9/16	-	-	-	-	-	-	-	-1	VGNC	-	-
Chr11_49448685	11:49448685-49448685	C	downstream_gene_variant	MODIFIER	ELMOD3	ENSBTAG00000021935	Transcript	ENSBTAT00000054220	protein_coding	-	-	-	-	-	-	-	-	5167	-1	VGNC	-	-
Chr11_49449387	11:49449387-49449387	C	downstream_gene_variant	MODIFIER	ELMOD3	ENSBTAG00000021935	Transcript	ENSBTAT00000029243	protein_coding	-	-	-	-	-	-	-	-	4465	-1	VGNC	-	-
Chr11_49449387	11:49449387-49449387	C	intron_variant	MODIFIER	ELMOD3	ENSBTAG00000021935	Transcript	ENSBTAT00000033050	protein_coding	-	9/16	-	-	-	-	-	-	-	-1	VGNC	-	-
Chr11_49449387	11:49449387-49449387	C	downstream_gene_variant	MODIFIER	ELMOD3	ENSBTAG00000021935	Transcript	ENSBTAT00000054220	protein_coding	-	-	-	-	-	-	-	-	4465	-1	VGNC	-	-
Chr11_49449396	11:49449396-49449396	C	downstream_gene_variant	MODIFIER	ELMOD3	ENSBTAG00000021935	Transcript	ENSBTAT00000029243	protein_coding	-	-	-	-	-	-	-	-	4456	-1	VGNC	-	-
Chr11_49449396	11:49449396-49449396	C	intron_variant	MODIFIER	ELMOD3	ENSBTAG00000021935	Transcript	ENSBTAT00000033050	protein_coding	-	9/16	-	-	-	-	-	-	-	-1	VGNC	-	-
Chr11_49449396	11:49449396-49449396	C	downstream_gene_variant	MODIFIER	ELMOD3	ENSBTAG00000021935	Transcript	ENSBTAT00000054220	protein_coding	-	-	-	-	-	-	-	-	4456	-1	VGNC	-	-
Chr11_49449404	11:49449404-49449404	C	downstream_gene_variant	MODIFIER	ELMOD3	ENSBTAG00000021935	Transcript	ENSBTAT00000029243	protein_coding	-	-	-	-	-	-	-	-	4448	-1	VGNC	-	-
Chr11_49449404	11:49449404-49449404	C	intron_variant	MODIFIER	ELMOD3	ENSBTAG00000021935	Transcript	ENSBTAT00000033050	protein_coding	-	9/16	-	-	-	-	-	-	-	-1	VGNC	-	-
Chr11_49449404	11:49449404-49449404	C	downstream_gene_variant	MODIFIER	ELMOD3	ENSBTAG00000021935	Transcript	ENSBTAT00000054220	protein_coding	-	-	-	-	-	-	-	-	4448	-1	VGNC	-	-
Chr11_49449441	11:49449441-49449441	C	downstream_gene_variant	MODIFIER	ELMOD3	ENSBTAG00000021935	Transcript	ENSBTAT00000029243	protein_coding	-	-	-	-	-	-	-	-	4411	-1	VGNC	-	-
Chr11_49449441	11:49449441-49449441	C	intron_variant	MODIFIER	ELMOD3	ENSBTAG00000021935	Transcript	ENSBTAT00000033050	protein_coding	-	9/16	-	-	-	-	-	-	-	-1	VGNC	-	-
Chr11_49449441	11:49449441-49449441	C	downstream_gene_variant	MODIFIER	ELMOD3	ENSBTAG00000021935	Transcript	ENSBTAT00000054220	protein_coding	-	-	-	-	-	-	-	-	4411	-1	VGNC	-	-
Chr11_49449466	11:49449466-49449466	C	downstream_gene_variant	MODIFIER	ELMOD3	ENSBTAG00000021935	Transcript	ENSBTAT00000029243	protein_coding	-	-	-	-	-	-	-	rs478377592	4386	-1	VGNC	-	-
Chr11_49449466	11:49449466-49449466	C	intron_variant	MODIFIER	ELMOD3	ENSBTAG00000021935	Transcript	ENSBTAT00000033050	protein_coding	-	9/16	-	-	-	-	-	rs478377592	-	-1	VGNC	-	-
Chr11_49449466	11:49449466-49449466	C	downstream_gene_variant	MODIFIER	ELMOD3	ENSBTAG00000021935	Transcript	ENSBTAT00000054220	protein_coding	-	-	-	-	-	-	-	rs478377592	4386	-1	VGNC	-	-
Chr11_49449475	11:49449475-49449475	C	downstream_gene_variant	MODIFIER	ELMOD3	ENSBTAG00000021935	Transcript	ENSBTAT00000029243	protein_coding	-	-	-	-	-	-	-	-	4377	-1	VGNC	-	-
Chr11_49449475	11:49449475-49449475	C	intron_variant	MODIFIER	ELMOD3	ENSBTAG00000021935	Transcript	ENSBTAT00000033050	protein_coding	-	9/16	-	-	-	-	-	-	-	-1	VGNC	-	-
Chr11_49449475	11:49449475-49449475	C	downstream_gene_variant	MODIFIER	ELMOD3	ENSBTAG00000021935	Transcript	ENSBTAT00000054220	protein_coding	-	-	-	-	-	-	-	-	4377	-1	VGNC	-	-
Chr11_49449542	11:49449542-49449542	C	downstream_gene_variant	MODIFIER	ELMOD3	ENSBTAG00000021935	Transcript	ENSBTAT00000029243	protein_coding	-	-	-	-	-	-	-	rs465021038	4310	-1	VGNC	-	-
Chr11_49449542	11:49449542-49449542	C	intron_variant	MODIFIER	ELMOD3	ENSBTAG00000021935	Transcript	ENSBTAT00000033050	protein_coding	-	9/16	-	-	-	-	-	rs465021038	-	-1	VGNC	-	-
Chr11_49449542	11:49449542-49449542	C	downstream_gene_variant	MODIFIER	ELMOD3	ENSBTAG00000021935	Transcript	ENSBTAT00000054220	protein_coding	-	-	-	-	-	-	-	rs465021038	4310	-1	VGNC	-	-
Chr11_49450885	11:49450885-49450885	C	downstream_gene_variant	MODIFIER	ELMOD3	ENSBTAG00000021935	Transcript	ENSBTAT00000029243	protein_coding	-	-	-	-	-	-	-	-	2967	-1	VGNC	-	-
Chr11_49450885	11:49450885-49450885	C	intron_variant	MODIFIER	ELMOD3	ENSBTAG00000021935	Transcript	ENSBTAT00000033050	protein_coding	-	9/16	-	-	-	-	-	-	-	-1	VGNC	-	-
Chr11_49450885	11:49450885-49450885	C	downstream_gene_variant	MODIFIER	ELMOD3	ENSBTAG00000021935	Transcript	ENSBTAT00000054220	protein_coding	-	-	-	-	-	-	-	-	2967	-1	VGNC	-	-
Chr11_49450888	11:49450888-49450888	C	downstream_gene_variant	MODIFIER	ELMOD3	ENSBTAG00000021935	Transcript	ENSBTAT00000029243	protein_coding	-	-	-	-	-	-	-	-	2964	-1	VGNC	-	-
Chr11_49450888	11:49450888-49450888	C	intron_variant	MODIFIER	ELMOD3	ENSBTAG00000021935	Transcript	ENSBTAT00000033050	protein_coding	-	9/16	-	-	-	-	-	-	-	-1	VGNC	-	-
Chr11_49450888	11:49450888-49450888	C	downstream_gene_variant	MODIFIER	ELMOD3	ENSBTAG00000021935	Transcript	ENSBTAT00000054220	protein_coding	-	-	-	-	-	-	-	-	2964	-1	VGNC	-	-
Chr11_49450893	11:49450893-49450893	C	downstream_gene_variant	MODIFIER	ELMOD3	ENSBTAG00000021935	Transcript	ENSBTAT00000029243	protein_coding	-	-	-	-	-	-	-	-	2959	-1	VGNC	-	-
Chr11_49450893	11:49450893-49450893	C	intron_variant	MODIFIER	ELMOD3	ENSBTAG00000021935	Transcript	ENSBTAT00000033050	protein_coding	-	9/16	-	-	-	-	-	-	-	-1	VGNC	-	-
Chr11_49450893	11:49450893-49450893	C	downstream_gene_variant	MODIFIER	ELMOD3	ENSBTAG00000021935	Transcript	ENSBTAT00000054220	protein_coding	-	-	-	-	-	-	-	-	2959	-1	VGNC	-	-
Chr11_49450910	11:49450910-49450910	C	downstream_gene_variant	MODIFIER	ELMOD3	ENSBTAG00000021935	Transcript	ENSBTAT00000029243	protein_coding	-	-	-	-	-	-	-	-	2942	-1	VGNC	-	-
Chr11_49450910	11:49450910-49450910	C	intron_variant	MODIFIER	ELMOD3	ENSBTAG00000021935	Transcript	ENSBTAT00000033050	protein_coding	-	9/16	-	-	-	-	-	-	-	-1	VGNC	-	-
Chr11_49450910	11:49450910-49450910	C	downstream_gene_variant	MODIFIER	ELMOD3	ENSBTAG00000021935	Transcript	ENSBTAT00000054220	protein_coding	-	-	-	-	-	-	-	-	2942	-1	VGNC	-	-
Chr11_49450924	11:49450924-49450924	C	downstream_gene_variant	MODIFIER	ELMOD3	ENSBTAG00000021935	Transcript	ENSBTAT00000029243	protein_coding	-	-	-	-	-	-	-	-	2928	-1	VGNC	-	-
Chr11_49450924	11:49450924-49450924	C	intron_variant	MODIFIER	ELMOD3	ENSBTAG00000021935	Transcript	ENSBTAT00000033050	protein_coding	-	9/16	-	-	-	-	-	-	-	-1	VGNC	-	-
Chr11_49450924	11:49450924-49450924	C	downstream_gene_variant	MODIFIER	ELMOD3	ENSBTAG00000021935	Transcript	ENSBTAT00000054220	protein_coding	-	-	-	-	-	-	-	-	2928	-1	VGNC	-	-
Chr11_49450932	11:49450932-49450932	C	downstream_gene_variant	MODIFIER	ELMOD3	ENSBTAG00000021935	Transcript	ENSBTAT00000029243	protein_coding	-	-	-	-	-	-	-	-	2920	-1	VGNC	-	-
Chr11_49450932	11:49450932-49450932	C	intron_variant	MODIFIER	ELMOD3	ENSBTAG00000021935	Transcript	ENSBTAT00000033050	protein_coding	-	9/16	-	-	-	-	-	-	-	-1	VGNC	-	-
Chr11_49450932	11:49450932-49450932	C	downstream_gene_variant	MODIFIER	ELMOD3	ENSBTAG00000021935	Transcript	ENSBTAT00000054220	protein_coding	-	-	-	-	-	-	-	-	2920	-1	VGNC	-	-
Chr11_49450949	11:49450949-49450949	C	downstream_gene_variant	MODIFIER	ELMOD3	ENSBTAG00000021935	Transcript	ENSBTAT00000029243	protein_coding	-	-	-	-	-	-	-	-	2903	-1	VGNC	-	-
Chr11_49450949	11:49450949-49450949	C	intron_variant	MODIFIER	ELMOD3	ENSBTAG00000021935	Transcript	ENSBTAT00000033050	protein_coding	-	9/16	-	-	-	-	-	-	-	-1	VGNC	-	-
Chr11_49450949	11:49450949-49450949	C	downstream_gene_variant	MODIFIER	ELMOD3	ENSBTAG00000021935	Transcript	ENSBTAT00000054220	protein_coding	-	-	-	-	-	-	-	-	2903	-1	VGNC	-	-
Chr11_49452152	11:49452152-49452152	C	downstream_gene_variant	MODIFIER	ELMOD3	ENSBTAG00000021935	Transcript	ENSBTAT00000029243	protein_coding	-	-	-	-	-	-	-	rs442326526	1700	-1	VGNC	-	-
Chr11_49452152	11:49452152-49452152	C	intron_variant	MODIFIER	ELMOD3	ENSBTAG00000021935	Transcript	ENSBTAT00000033050	protein_coding	-	9/16	-	-	-	-	-	rs442326526	-	-1	VGNC	-	-
Chr11_49452152	11:49452152-49452152	C	downstream_gene_variant	MODIFIER	ELMOD3	ENSBTAG00000021935	Transcript	ENSBTAT00000054220	protein_coding	-	-	-	-	-	-	-	rs442326526	1700	-1	VGNC	-	-
Chr11_49483552	11:49483552-49483552	G	downstream_gene_variant	MODIFIER	-	ENSBTAG00000038116	Transcript	ENSBTAT00000027753	protein_coding	-	-	-	-	-	-	-	-	9652	-1	-	-	-
Chr11_49483552	11:49483552-49483552	G	intron_variant	MODIFIER	RETSAT	ENSBTAG00000021934	Transcript	ENSBTAT00000029241	protein_coding	-	6/10	-	-	-	-	-	-	-	1	VGNC	-	-
Chr11_49483605	11:49483605-49483605	G	downstream_gene_variant	MODIFIER	-	ENSBTAG00000038116	Transcript	ENSBTAT00000027753	protein_coding	-	-	-	-	-	-	-	-	9599	-1	-	-	-
Chr11_49483605	11:49483605-49483605	G	intron_variant	MODIFIER	RETSAT	ENSBTAG00000021934	Transcript	ENSBTAT00000029241	protein_coding	-	6/10	-	-	-	-	-	-	-	1	VGNC	-	-
Chr11_49483651	11:49483651-49483651	G	downstream_gene_variant	MODIFIER	-	ENSBTAG00000038116	Transcript	ENSBTAT00000027753	protein_coding	-	-	-	-	-	-	-	-	9553	-1	-	-	-
Chr11_49483651	11:49483651-49483651	G	intron_variant	MODIFIER	RETSAT	ENSBTAG00000021934	Transcript	ENSBTAT00000029241	protein_coding	-	6/10	-	-	-	-	-	-	-	1	VGNC	-	-
Chr11_49484852	11:49484852-49484852	G	downstream_gene_variant	MODIFIER	-	ENSBTAG00000038116	Transcript	ENSBTAT00000027753	protein_coding	-	-	-	-	-	-	-	-	8352	-1	-	-	-
Chr11_49484852	11:49484852-49484852	G	intron_variant	MODIFIER	RETSAT	ENSBTAG00000021934	Transcript	ENSBTAT00000029241	protein_coding	-	6/10	-	-	-	-	-	-	-	1	VGNC	-	-
Chr11_49484901	11:49484901-49484901	G	downstream_gene_variant	MODIFIER	-	ENSBTAG00000038116	Transcript	ENSBTAT00000027753	protein_coding	-	-	-	-	-	-	-	-	8303	-1	-	-	-
Chr11_49484901	11:49484901-49484901	G	intron_variant	MODIFIER	RETSAT	ENSBTAG00000021934	Transcript	ENSBTAT00000029241	protein_coding	-	6/10	-	-	-	-	-	-	-	1	VGNC	-	-
Chr11_49485262	11:49485262-49485262	G	downstream_gene_variant	MODIFIER	-	ENSBTAG00000038116	Transcript	ENSBTAT00000027753	protein_coding	-	-	-	-	-	-	-	-	7942	-1	-	-	-
Chr11_49485262	11:49485262-49485262	G	intron_variant	MODIFIER	RETSAT	ENSBTAG00000021934	Transcript	ENSBTAT00000029241	protein_coding	-	6/10	-	-	-	-	-	-	-	1	VGNC	-	-
Chr11_49485267	11:49485267-49485267	G	downstream_gene_variant	MODIFIER	-	ENSBTAG00000038116	Transcript	ENSBTAT00000027753	protein_coding	-	-	-	-	-	-	-	-	7937	-1	-	-	-
Chr11_49485267	11:49485267-49485267	G	intron_variant	MODIFIER	RETSAT	ENSBTAG00000021934	Transcript	ENSBTAT00000029241	protein_coding	-	6/10	-	-	-	-	-	-	-	1	VGNC	-	-
Chr11_49485309	11:49485309-49485309	G	downstream_gene_variant	MODIFIER	-	ENSBTAG00000038116	Transcript	ENSBTAT00000027753	protein_coding	-	-	-	-	-	-	-	-	7895	-1	-	-	-
Chr11_49485309	11:49485309-49485309	G	intron_variant	MODIFIER	RETSAT	ENSBTAG00000021934	Transcript	ENSBTAT00000029241	protein_coding	-	6/10	-	-	-	-	-	-	-	1	VGNC	-	-
Chr11_49486276	11:49486276-49486276	G	downstream_gene_variant	MODIFIER	-	ENSBTAG00000038116	Transcript	ENSBTAT00000027753	protein_coding	-	-	-	-	-	-	-	-	6928	-1	-	-	-
Chr11_49486276	11:49486276-49486276	G	intron_variant	MODIFIER	RETSAT	ENSBTAG00000021934	Transcript	ENSBTAT00000029241	protein_coding	-	6/10	-	-	-	-	-	-	-	1	VGNC	-	-
Chr11_49486294	11:49486294-49486294	G	downstream_gene_variant	MODIFIER	-	ENSBTAG00000038116	Transcript	ENSBTAT00000027753	protein_coding	-	-	-	-	-	-	-	-	6910	-1	-	-	-
Chr11_49486294	11:49486294-49486294	G	intron_variant	MODIFIER	RETSAT	ENSBTAG00000021934	Transcript	ENSBTAT00000029241	protein_coding	-	6/10	-	-	-	-	-	-	-	1	VGNC	-	-
Chr11_60398365	11:60398365-60398365	C	intron_variant	MODIFIER	CCT4	ENSBTAG00000004531	Transcript	ENSBTAT00000044819	protein_coding	-	12/13	-	-	-	-	-	-	-	-1	VGNC	-	-
Chr11_60398402	11:60398402-60398402	C	intron_variant	MODIFIER	CCT4	ENSBTAG00000004531	Transcript	ENSBTAT00000044819	protein_coding	-	12/13	-	-	-	-	-	-	-	-1	VGNC	-	-
Chr11_63370246	11:63370246-63370246	G	downstream_gene_variant	MODIFIER	SLC1A4	ENSBTAG00000007763	Transcript	ENSBTAT00000010206	protein_coding	-	-	-	-	-	-	-	-	2657	1	VGNC	-	-
Chr11_63370246	11:63370246-63370246	G	intron_variant	MODIFIER	-	ENSBTAG00000046117	Transcript	ENSBTAT00000063200	protein_coding	-	1/1	-	-	-	-	-	-	-	1	-	-	-
Chr11_63370560	11:63370560-63370560	G	downstream_gene_variant	MODIFIER	SLC1A4	ENSBTAG00000007763	Transcript	ENSBTAT00000010206	protein_coding	-	-	-	-	-	-	-	-	2971	1	VGNC	-	-
Chr11_63370560	11:63370560-63370560	G	intron_variant	MODIFIER	-	ENSBTAG00000046117	Transcript	ENSBTAT00000063200	protein_coding	-	1/1	-	-	-	-	-	-	-	1	-	-	-
Chr11_73878544	11:73878544-73878544	G	intron_variant	MODIFIER	DTNB	ENSBTAG00000021072	Transcript	ENSBTAT00000028063	protein_coding	-	10/19	-	-	-	-	-	-	-	1	VGNC	-	-
Chr11_78306107	11:78306107-78306107	G	intron_variant	MODIFIER	-	ENSBTAG00000015490	Transcript	ENSBTAT00000020581	protein_coding	-	4/4	-	-	-	-	-	-	-	1	-	-	-
Chr11_78308741	11:78308741-78308741	G	intron_variant	MODIFIER	-	ENSBTAG00000015490	Transcript	ENSBTAT00000020581	protein_coding	-	4/4	-	-	-	-	-	-	-	1	-	-	-
Chr11_78308742	11:78308742-78308742	G	intron_variant	MODIFIER	-	ENSBTAG00000015490	Transcript	ENSBTAT00000020581	protein_coding	-	4/4	-	-	-	-	-	-	-	1	-	-	-
Chr11_87949498	11:87949498-87949498	C	downstream_gene_variant	MODIFIER	ADAM17	ENSBTAG00000001141	Transcript	ENSBTAT00000001519	protein_coding	-	-	-	-	-	-	-	rs453365990	8555	1	VGNC	-	-
Chr11_87949498	11:87949498-87949498	C	intron_variant	MODIFIER	IAH1	ENSBTAG00000001140	Transcript	ENSBTAT00000032849	protein_coding	-	2/5	-	-	-	-	-	rs453365990	-	-1	VGNC	-	-
Chr11_87949498	11:87949498-87949498	C	downstream_gene_variant	MODIFIER	ADAM17	ENSBTAG00000001141	Transcript	ENSBTAT00000065783	protein_coding	-	-	-	-	-	-	-	rs453365990	8555	1	VGNC	-	-
Chr11_87949553	11:87949553-87949553	C	downstream_gene_variant	MODIFIER	ADAM17	ENSBTAG00000001141	Transcript	ENSBTAT00000001519	protein_coding	-	-	-	-	-	-	-	-	8610	1	VGNC	-	-
Chr11_87949553	11:87949553-87949553	C	intron_variant	MODIFIER	IAH1	ENSBTAG00000001140	Transcript	ENSBTAT00000032849	protein_coding	-	2/5	-	-	-	-	-	-	-	-1	VGNC	-	-
Chr11_87949553	11:87949553-87949553	C	downstream_gene_variant	MODIFIER	ADAM17	ENSBTAG00000001141	Transcript	ENSBTAT00000065783	protein_coding	-	-	-	-	-	-	-	-	8610	1	VGNC	-	-
Chr11_87949574	11:87949574-87949574	C	downstream_gene_variant	MODIFIER	ADAM17	ENSBTAG00000001141	Transcript	ENSBTAT00000001519	protein_coding	-	-	-	-	-	-	-	-	8631	1	VGNC	-	-
Chr11_87949574	11:87949574-87949574	C	intron_variant	MODIFIER	IAH1	ENSBTAG00000001140	Transcript	ENSBTAT00000032849	protein_coding	-	2/5	-	-	-	-	-	-	-	-1	VGNC	-	-
Chr11_87949574	11:87949574-87949574	C	downstream_gene_variant	MODIFIER	ADAM17	ENSBTAG00000001141	Transcript	ENSBTAT00000065783	protein_coding	-	-	-	-	-	-	-	-	8631	1	VGNC	-	-
Chr11_87949588	11:87949588-87949588	C	downstream_gene_variant	MODIFIER	ADAM17	ENSBTAG00000001141	Transcript	ENSBTAT00000001519	protein_coding	-	-	-	-	-	-	-	-	8645	1	VGNC	-	-
Chr11_87949588	11:87949588-87949588	C	intron_variant	MODIFIER	IAH1	ENSBTAG00000001140	Transcript	ENSBTAT00000032849	protein_coding	-	2/5	-	-	-	-	-	-	-	-1	VGNC	-	-
Chr11_87949588	11:87949588-87949588	C	downstream_gene_variant	MODIFIER	ADAM17	ENSBTAG00000001141	Transcript	ENSBTAT00000065783	protein_coding	-	-	-	-	-	-	-	-	8645	1	VGNC	-	-
Chr11_87949626	11:87949626-87949626	C	downstream_gene_variant	MODIFIER	ADAM17	ENSBTAG00000001141	Transcript	ENSBTAT00000001519	protein_coding	-	-	-	-	-	-	-	-	8683	1	VGNC	-	-
Chr11_87949626	11:87949626-87949626	C	intron_variant	MODIFIER	IAH1	ENSBTAG00000001140	Transcript	ENSBTAT00000032849	protein_coding	-	2/5	-	-	-	-	-	-	-	-1	VGNC	-	-
Chr11_87949626	11:87949626-87949626	C	downstream_gene_variant	MODIFIER	ADAM17	ENSBTAG00000001141	Transcript	ENSBTAT00000065783	protein_coding	-	-	-	-	-	-	-	-	8683	1	VGNC	-	-
Chr11_87949800	11:87949800-87949800	C	downstream_gene_variant	MODIFIER	ADAM17	ENSBTAG00000001141	Transcript	ENSBTAT00000001519	protein_coding	-	-	-	-	-	-	-	-	8857	1	VGNC	-	-
Chr11_87949800	11:87949800-87949800	C	intron_variant	MODIFIER	IAH1	ENSBTAG00000001140	Transcript	ENSBTAT00000032849	protein_coding	-	2/5	-	-	-	-	-	-	-	-1	VGNC	-	-
Chr11_87949800	11:87949800-87949800	C	downstream_gene_variant	MODIFIER	ADAM17	ENSBTAG00000001141	Transcript	ENSBTAT00000065783	protein_coding	-	-	-	-	-	-	-	-	8857	1	VGNC	-	-
Chr11_87949806	11:87949806-87949806	C	downstream_gene_variant	MODIFIER	ADAM17	ENSBTAG00000001141	Transcript	ENSBTAT00000001519	protein_coding	-	-	-	-	-	-	-	-	8863	1	VGNC	-	-
Chr11_87949806	11:87949806-87949806	C	intron_variant	MODIFIER	IAH1	ENSBTAG00000001140	Transcript	ENSBTAT00000032849	protein_coding	-	2/5	-	-	-	-	-	-	-	-1	VGNC	-	-
Chr11_87949806	11:87949806-87949806	C	downstream_gene_variant	MODIFIER	ADAM17	ENSBTAG00000001141	Transcript	ENSBTAT00000065783	protein_coding	-	-	-	-	-	-	-	-	8863	1	VGNC	-	-
Chr11_87949817	11:87949817-87949817	C	downstream_gene_variant	MODIFIER	ADAM17	ENSBTAG00000001141	Transcript	ENSBTAT00000001519	protein_coding	-	-	-	-	-	-	-	-	8874	1	VGNC	-	-
Chr11_87949817	11:87949817-87949817	C	intron_variant	MODIFIER	IAH1	ENSBTAG00000001140	Transcript	ENSBTAT00000032849	protein_coding	-	2/5	-	-	-	-	-	-	-	-1	VGNC	-	-
Chr11_87949817	11:87949817-87949817	C	downstream_gene_variant	MODIFIER	ADAM17	ENSBTAG00000001141	Transcript	ENSBTAT00000065783	protein_coding	-	-	-	-	-	-	-	-	8874	1	VGNC	-	-
Chr11_87949831	11:87949831-87949831	C	downstream_gene_variant	MODIFIER	ADAM17	ENSBTAG00000001141	Transcript	ENSBTAT00000001519	protein_coding	-	-	-	-	-	-	-	-	8888	1	VGNC	-	-
Chr11_87949831	11:87949831-87949831	C	intron_variant	MODIFIER	IAH1	ENSBTAG00000001140	Transcript	ENSBTAT00000032849	protein_coding	-	2/5	-	-	-	-	-	-	-	-1	VGNC	-	-
Chr11_87949831	11:87949831-87949831	C	downstream_gene_variant	MODIFIER	ADAM17	ENSBTAG00000001141	Transcript	ENSBTAT00000065783	protein_coding	-	-	-	-	-	-	-	-	8888	1	VGNC	-	-
Chr11_87949847	11:87949847-87949847	C	downstream_gene_variant	MODIFIER	ADAM17	ENSBTAG00000001141	Transcript	ENSBTAT00000001519	protein_coding	-	-	-	-	-	-	-	-	8904	1	VGNC	-	-
Chr11_87949847	11:87949847-87949847	C	intron_variant	MODIFIER	IAH1	ENSBTAG00000001140	Transcript	ENSBTAT00000032849	protein_coding	-	2/5	-	-	-	-	-	-	-	-1	VGNC	-	-
Chr11_87949847	11:87949847-87949847	C	downstream_gene_variant	MODIFIER	ADAM17	ENSBTAG00000001141	Transcript	ENSBTAT00000065783	protein_coding	-	-	-	-	-	-	-	-	8904	1	VGNC	-	-
Chr11_87949922	11:87949922-87949922	C	downstream_gene_variant	MODIFIER	ADAM17	ENSBTAG00000001141	Transcript	ENSBTAT00000001519	protein_coding	-	-	-	-	-	-	-	-	8979	1	VGNC	-	-
Chr11_87949922	11:87949922-87949922	C	intron_variant	MODIFIER	IAH1	ENSBTAG00000001140	Transcript	ENSBTAT00000032849	protein_coding	-	2/5	-	-	-	-	-	-	-	-1	VGNC	-	-
Chr11_87949922	11:87949922-87949922	C	downstream_gene_variant	MODIFIER	ADAM17	ENSBTAG00000001141	Transcript	ENSBTAT00000065783	protein_coding	-	-	-	-	-	-	-	-	8979	1	VGNC	-	-
Chr11_94272179	11:94272179-94272179	C	intron_variant	MODIFIER	-	ENSBTAG00000024604	Transcript	ENSBTAT00000001088	protein_coding	-	1/1	-	-	-	-	-	-	-	-1	-	-	-
Chr11_94272179	11:94272179-94272179	C	downstream_gene_variant	MODIFIER	STRBP	ENSBTAG00000021921	Transcript	ENSBTAT00000029226	protein_coding	-	-	-	-	-	-	-	-	9038	-1	VGNC	-	-
Chr11_94272179	11:94272179-94272179	C	downstream_gene_variant	MODIFIER	RABGAP1	ENSBTAG00000039172	Transcript	ENSBTAT00000061025	protein_coding	-	-	-	-	-	-	-	-	7931	1	EntrezGene	-	-
Chr11_98246739	11:98246739-98246739	C	intron_variant	MODIFIER	FAM129B	ENSBTAG00000012847	Transcript	ENSBTAT00000017069	protein_coding	-	2/12	-	-	-	-	-	-	-	-1	HGNC	HGNC:25282	-
Chr11_99514482	11:99514482-99514482	C	downstream_gene_variant	MODIFIER	NUP188	ENSBTAG00000010613	Transcript	ENSBTAT00000014030	protein_coding	-	-	-	-	-	-	-	-	8272	1	VGNC	-	-
Chr11_99514482	11:99514482-99514482	C	intron_variant	MODIFIER	SH3GLB2	ENSBTAG00000010626	Transcript	ENSBTAT00000014049	protein_coding	-	3/10	-	-	-	-	-	-	-	-1	VGNC	-	-
Chr11_99514514	11:99514514-99514514	C	downstream_gene_variant	MODIFIER	NUP188	ENSBTAG00000010613	Transcript	ENSBTAT00000014030	protein_coding	-	-	-	-	-	-	-	-	8304	1	VGNC	-	-
Chr11_99514514	11:99514514-99514514	C	intron_variant	MODIFIER	SH3GLB2	ENSBTAG00000010626	Transcript	ENSBTAT00000014049	protein_coding	-	3/10	-	-	-	-	-	-	-	-1	VGNC	-	-
Chr11_99514527	11:99514527-99514527	C	downstream_gene_variant	MODIFIER	NUP188	ENSBTAG00000010613	Transcript	ENSBTAT00000014030	protein_coding	-	-	-	-	-	-	-	-	8317	1	VGNC	-	-
Chr11_99514527	11:99514527-99514527	C	intron_variant	MODIFIER	SH3GLB2	ENSBTAG00000010626	Transcript	ENSBTAT00000014049	protein_coding	-	3/10	-	-	-	-	-	-	-	-1	VGNC	-	-
Chr11_99514535	11:99514535-99514535	C	downstream_gene_variant	MODIFIER	NUP188	ENSBTAG00000010613	Transcript	ENSBTAT00000014030	protein_coding	-	-	-	-	-	-	-	-	8325	1	VGNC	-	-
Chr11_99514535	11:99514535-99514535	C	intron_variant	MODIFIER	SH3GLB2	ENSBTAG00000010626	Transcript	ENSBTAT00000014049	protein_coding	-	3/10	-	-	-	-	-	-	-	-1	VGNC	-	-
Chr11_99536879	11:99536879-99536879	G	intron_variant	MODIFIER	MIGA2	ENSBTAG00000010653	Transcript	ENSBTAT00000014090	protein_coding	-	6/15	-	-	-	-	-	rs437958108	-	1	VGNC	-	-
Chr11_99536892	11:99536892-99536892	G	intron_variant	MODIFIER	MIGA2	ENSBTAG00000010653	Transcript	ENSBTAT00000014090	protein_coding	-	6/15	-	-	-	-	-	-	-	1	VGNC	-	-
Chr11_99537005	11:99537005-99537005	G	intron_variant	MODIFIER	MIGA2	ENSBTAG00000010653	Transcript	ENSBTAT00000014090	protein_coding	-	6/15	-	-	-	-	-	-	-	1	VGNC	-	-
Chr11_99537023	11:99537023-99537023	G	intron_variant	MODIFIER	MIGA2	ENSBTAG00000010653	Transcript	ENSBTAT00000014090	protein_coding	-	6/15	-	-	-	-	-	-	-	1	VGNC	-	-
Chr11_99537207	11:99537207-99537207	G	intron_variant	MODIFIER	MIGA2	ENSBTAG00000010653	Transcript	ENSBTAT00000014090	protein_coding	-	6/15	-	-	-	-	-	-	-	1	VGNC	-	-
Chr11_99538769	11:99538769-99538769	G	intron_variant	MODIFIER	MIGA2	ENSBTAG00000010653	Transcript	ENSBTAT00000014090	protein_coding	-	6/15	-	-	-	-	-	-	-	1	VGNC	-	-
Chr11_99538779	11:99538779-99538779	G	intron_variant	MODIFIER	MIGA2	ENSBTAG00000010653	Transcript	ENSBTAT00000014090	protein_coding	-	6/15	-	-	-	-	-	-	-	1	VGNC	-	-
Chr11_99538807	11:99538807-99538807	G	intron_variant	MODIFIER	MIGA2	ENSBTAG00000010653	Transcript	ENSBTAT00000014090	protein_coding	-	6/15	-	-	-	-	-	-	-	1	VGNC	-	-
Chr11_99538973	11:99538973-99538973	G	intron_variant	MODIFIER	MIGA2	ENSBTAG00000010653	Transcript	ENSBTAT00000014090	protein_coding	-	6/15	-	-	-	-	-	-	-	1	VGNC	-	-
Chr11_99539712	11:99539712-99539712	G	intron_variant	MODIFIER	MIGA2	ENSBTAG00000010653	Transcript	ENSBTAT00000014090	protein_coding	-	6/15	-	-	-	-	-	-	-	1	VGNC	-	-
Chr11_99539758	11:99539758-99539758	G	intron_variant	MODIFIER	MIGA2	ENSBTAG00000010653	Transcript	ENSBTAT00000014090	protein_coding	-	6/15	-	-	-	-	-	-	-	1	VGNC	-	-
Chr11_99539821	11:99539821-99539821	G	intron_variant	MODIFIER	MIGA2	ENSBTAG00000010653	Transcript	ENSBTAT00000014090	protein_coding	-	6/15	-	-	-	-	-	-	-	1	VGNC	-	-
Chr11_99539835	11:99539835-99539835	G	intron_variant	MODIFIER	MIGA2	ENSBTAG00000010653	Transcript	ENSBTAT00000014090	protein_coding	-	6/15	-	-	-	-	-	-	-	1	VGNC	-	-
Chr11_99539841	11:99539841-99539841	G	intron_variant	MODIFIER	MIGA2	ENSBTAG00000010653	Transcript	ENSBTAT00000014090	protein_coding	-	6/15	-	-	-	-	-	-	-	1	VGNC	-	-
Chr11_99540184	11:99540184-99540184	G	intron_variant	MODIFIER	MIGA2	ENSBTAG00000010653	Transcript	ENSBTAT00000014090	protein_coding	-	6/15	-	-	-	-	-	-	-	1	VGNC	-	-
Chr11_99540262	11:99540262-99540262	G	intron_variant	MODIFIER	MIGA2	ENSBTAG00000010653	Transcript	ENSBTAT00000014090	protein_coding	-	6/15	-	-	-	-	-	-	-	1	VGNC	-	-
Chr11_99540279	11:99540279-99540279	G	intron_variant	MODIFIER	MIGA2	ENSBTAG00000010653	Transcript	ENSBTAT00000014090	protein_coding	-	6/15	-	-	-	-	-	-	-	1	VGNC	-	-
Chr11_99540291	11:99540291-99540291	G	intron_variant	MODIFIER	MIGA2	ENSBTAG00000010653	Transcript	ENSBTAT00000014090	protein_coding	-	6/15	-	-	-	-	-	-	-	1	VGNC	-	-
Chr11_100840935	11:100840935-100840935	G	intron_variant	MODIFIER	ASS1	ENSBTAG00000020747	Transcript	ENSBTAT00000027649	protein_coding	-	13/14	-	-	-	-	-	-	-	1	VGNC	-	-
Chr11_102511650	11:102511650-102511650	C	intron_variant	MODIFIER	TTF1	ENSBTAG00000018710	Transcript	ENSBTAT00000024905	protein_coding	-	1/12	-	-	-	-	-	-	-	-1	VGNC	-	-
Chr11_102511650	11:102511650-102511650	C	upstream_gene_variant	MODIFIER	CFAP77	ENSBTAG00000019254	Transcript	ENSBTAT00000025635	protein_coding	-	-	-	-	-	-	-	-	8590	1	HGNC	HGNC:33776	-
Chr11_102511650	11:102511650-102511650	C	intron_variant	MODIFIER	TTF1	ENSBTAG00000018710	Transcript	ENSBTAT00000057042	protein_coding	-	1/8	-	-	-	-	-	-	-	-1	VGNC	-	-
Chr11_102511683	11:102511683-102511683	C	intron_variant	MODIFIER	TTF1	ENSBTAG00000018710	Transcript	ENSBTAT00000024905	protein_coding	-	1/12	-	-	-	-	-	-	-	-1	VGNC	-	-
Chr11_102511683	11:102511683-102511683	C	upstream_gene_variant	MODIFIER	CFAP77	ENSBTAG00000019254	Transcript	ENSBTAT00000025635	protein_coding	-	-	-	-	-	-	-	-	8557	1	HGNC	HGNC:33776	-
Chr11_102511683	11:102511683-102511683	C	intron_variant	MODIFIER	TTF1	ENSBTAG00000018710	Transcript	ENSBTAT00000057042	protein_coding	-	1/8	-	-	-	-	-	-	-	-1	VGNC	-	-
Chr11_102511697	11:102511697-102511697	C	intron_variant	MODIFIER	TTF1	ENSBTAG00000018710	Transcript	ENSBTAT00000024905	protein_coding	-	1/12	-	-	-	-	-	-	-	-1	VGNC	-	-
Chr11_102511697	11:102511697-102511697	C	upstream_gene_variant	MODIFIER	CFAP77	ENSBTAG00000019254	Transcript	ENSBTAT00000025635	protein_coding	-	-	-	-	-	-	-	-	8543	1	HGNC	HGNC:33776	-
Chr11_102511697	11:102511697-102511697	C	intron_variant	MODIFIER	TTF1	ENSBTAG00000018710	Transcript	ENSBTAT00000057042	protein_coding	-	1/8	-	-	-	-	-	-	-	-1	VGNC	-	-
Chr11_102511701	11:102511701-102511701	C	intron_variant	MODIFIER	TTF1	ENSBTAG00000018710	Transcript	ENSBTAT00000024905	protein_coding	-	1/12	-	-	-	-	-	rs454998797	-	-1	VGNC	-	-
Chr11_102511701	11:102511701-102511701	C	upstream_gene_variant	MODIFIER	CFAP77	ENSBTAG00000019254	Transcript	ENSBTAT00000025635	protein_coding	-	-	-	-	-	-	-	rs454998797	8539	1	HGNC	HGNC:33776	-
Chr11_102511701	11:102511701-102511701	C	intron_variant	MODIFIER	TTF1	ENSBTAG00000018710	Transcript	ENSBTAT00000057042	protein_coding	-	1/8	-	-	-	-	-	rs454998797	-	-1	VGNC	-	-
Chr11_102511746	11:102511746-102511746	C	intron_variant	MODIFIER	TTF1	ENSBTAG00000018710	Transcript	ENSBTAT00000024905	protein_coding	-	1/12	-	-	-	-	-	-	-	-1	VGNC	-	-
Chr11_102511746	11:102511746-102511746	C	upstream_gene_variant	MODIFIER	CFAP77	ENSBTAG00000019254	Transcript	ENSBTAT00000025635	protein_coding	-	-	-	-	-	-	-	-	8494	1	HGNC	HGNC:33776	-
Chr11_102511746	11:102511746-102511746	C	intron_variant	MODIFIER	TTF1	ENSBTAG00000018710	Transcript	ENSBTAT00000057042	protein_coding	-	1/8	-	-	-	-	-	-	-	-1	VGNC	-	-
Chr11_102513818	11:102513818-102513818	C	intron_variant	MODIFIER	TTF1	ENSBTAG00000018710	Transcript	ENSBTAT00000024905	protein_coding	-	1/12	-	-	-	-	-	-	-	-1	VGNC	-	-
Chr11_102513818	11:102513818-102513818	C	upstream_gene_variant	MODIFIER	CFAP77	ENSBTAG00000019254	Transcript	ENSBTAT00000025635	protein_coding	-	-	-	-	-	-	-	-	6422	1	HGNC	HGNC:33776	-
Chr11_102513818	11:102513818-102513818	C	intron_variant	MODIFIER	TTF1	ENSBTAG00000018710	Transcript	ENSBTAT00000057042	protein_coding	-	1/8	-	-	-	-	-	-	-	-1	VGNC	-	-
Chr11_102513842	11:102513842-102513842	C	intron_variant	MODIFIER	TTF1	ENSBTAG00000018710	Transcript	ENSBTAT00000024905	protein_coding	-	1/12	-	-	-	-	-	-	-	-1	VGNC	-	-
Chr11_102513842	11:102513842-102513842	C	upstream_gene_variant	MODIFIER	CFAP77	ENSBTAG00000019254	Transcript	ENSBTAT00000025635	protein_coding	-	-	-	-	-	-	-	-	6398	1	HGNC	HGNC:33776	-
Chr11_102513842	11:102513842-102513842	C	intron_variant	MODIFIER	TTF1	ENSBTAG00000018710	Transcript	ENSBTAT00000057042	protein_coding	-	1/8	-	-	-	-	-	-	-	-1	VGNC	-	-
Chr11_102707727	11:102707727-102707727	C	intron_variant	MODIFIER	DDX31	ENSBTAG00000003530	Transcript	ENSBTAT00000042916	protein_coding	-	19/19	-	-	-	-	-	-	-	-1	VGNC	-	-
Chr11_102707937	11:102707937-102707937	C	intron_variant	MODIFIER	DDX31	ENSBTAG00000003530	Transcript	ENSBTAT00000042916	protein_coding	-	19/19	-	-	-	-	-	-	-	-1	VGNC	-	-
Chr11_104233685	11:104233685-104233685	C	intron_variant	MODIFIER	ABO	ENSBTAG00000012525	Transcript	ENSBTAT00000042758	protein_coding	-	7/7	-	-	-	-	-	-	-	-1	VGNC	-	-
Chr11_104233685	11:104233685-104233685	C	upstream_gene_variant	MODIFIER	RF00026	ENSBTAG00000042565	Transcript	ENSBTAT00000059557	snRNA	-	-	-	-	-	-	-	-	2176	1	RFAM	-	-
Chr11_104238146	11:104238146-104238146	C	intron_variant	MODIFIER	ABO	ENSBTAG00000012525	Transcript	ENSBTAT00000042758	protein_coding	-	7/7	-	-	-	-	-	rs449583501	-	-1	VGNC	-	-
Chr11_104238146	11:104238146-104238146	C	downstream_gene_variant	MODIFIER	RF00026	ENSBTAG00000042565	Transcript	ENSBTAT00000059557	snRNA	-	-	-	-	-	-	-	rs449583501	2179	1	RFAM	-	-
Chr11_104238194	11:104238194-104238194	C	intron_variant	MODIFIER	ABO	ENSBTAG00000012525	Transcript	ENSBTAT00000042758	protein_coding	-	7/7	-	-	-	-	-	rs471460472	-	-1	VGNC	-	-
Chr11_104238194	11:104238194-104238194	C	downstream_gene_variant	MODIFIER	RF00026	ENSBTAG00000042565	Transcript	ENSBTAT00000059557	snRNA	-	-	-	-	-	-	-	rs471460472	2227	1	RFAM	-	-
Chr11_105587601	11:105587601-105587601	G	intron_variant	MODIFIER	DPH7	ENSBTAG00000038691	Transcript	ENSBTAT00000016098	protein_coding	-	8/8	-	-	-	-	-	-	-	1	VGNC	-	-
Chr11_105587601	11:105587601-105587601	G	downstream_gene_variant	MODIFIER	MRPL41	ENSBTAG00000039138	Transcript	ENSBTAT00000056731	protein_coding	-	-	-	-	-	-	-	-	7362	-1	VGNC	-	-
Chr11_105587601	11:105587601-105587601	G	intron_variant	MODIFIER	DPH7	ENSBTAG00000038691	Transcript	ENSBTAT00000063228	protein_coding	-	10/10	-	-	-	-	-	-	-	1	VGNC	-	-
Chr11_105587923	11:105587923-105587923	G	intron_variant	MODIFIER	DPH7	ENSBTAG00000038691	Transcript	ENSBTAT00000016098	protein_coding	-	8/8	-	-	-	-	-	-	-	1	VGNC	-	-
Chr11_105587923	11:105587923-105587923	G	downstream_gene_variant	MODIFIER	MRPL41	ENSBTAG00000039138	Transcript	ENSBTAT00000056731	protein_coding	-	-	-	-	-	-	-	-	7040	-1	VGNC	-	-
Chr11_105587923	11:105587923-105587923	G	intron_variant	MODIFIER	DPH7	ENSBTAG00000038691	Transcript	ENSBTAT00000063228	protein_coding	-	10/10	-	-	-	-	-	-	-	1	VGNC	-	-
Chr11_105653396	11:105653396-105653396	G	intron_variant	MODIFIER	PNPLA7	ENSBTAG00000012126	Transcript	ENSBTAT00000016089	protein_coding	-	21/34	-	-	-	-	-	-	-	1	VGNC	-	-
Chr11_105655162	11:105655162-105655162	G	intron_variant	MODIFIER	PNPLA7	ENSBTAG00000012126	Transcript	ENSBTAT00000016089	protein_coding	-	21/34	-	-	-	-	-	-	-	1	VGNC	-	-
Chr11_107174405	11:107174405-107174405	C	downstream_gene_variant	MODIFIER	RIC8A	ENSBTAG00000002042	Transcript	ENSBTAT00000002646	protein_coding	-	-	-	-	-	-	-	-	7980	1	VGNC	-	-
Chr11_107174405	11:107174405-107174405	C	intron_variant	MODIFIER	SIRT3	ENSBTAG00000002044	Transcript	ENSBTAT00000002648	protein_coding	-	4/6	-	-	-	-	-	-	-	-1	VGNC	-	-
Chr11_107174596	11:107174596-107174596	C	downstream_gene_variant	MODIFIER	RIC8A	ENSBTAG00000002042	Transcript	ENSBTAT00000002646	protein_coding	-	-	-	-	-	-	-	-	8171	1	VGNC	-	-
Chr11_107174596	11:107174596-107174596	C	intron_variant	MODIFIER	SIRT3	ENSBTAG00000002044	Transcript	ENSBTAT00000002648	protein_coding	-	4/6	-	-	-	-	-	-	-	-1	VGNC	-	-
Chr11_107174618	11:107174618-107174618	C	downstream_gene_variant	MODIFIER	RIC8A	ENSBTAG00000002042	Transcript	ENSBTAT00000002646	protein_coding	-	-	-	-	-	-	-	-	8193	1	VGNC	-	-
Chr11_107174618	11:107174618-107174618	C	intron_variant	MODIFIER	SIRT3	ENSBTAG00000002044	Transcript	ENSBTAT00000002648	protein_coding	-	4/6	-	-	-	-	-	-	-	-1	VGNC	-	-
Chr12_11112192	12:11112192-11112192	C	intron_variant	MODIFIER	CNMD	ENSBTAG00000025502	Transcript	ENSBTAT00000035859	protein_coding	-	6/6	-	-	-	-	-	-	-	1	VGNC	-	-
Chr12_11113138	12:11113138-11113138	C	intron_variant	MODIFIER	CNMD	ENSBTAG00000025502	Transcript	ENSBTAT00000035859	protein_coding	-	6/6	-	-	-	-	-	-	-	1	VGNC	-	-
Chr12_11113156	12:11113156-11113156	C	intron_variant	MODIFIER	CNMD	ENSBTAG00000025502	Transcript	ENSBTAT00000035859	protein_coding	-	6/6	-	-	-	-	-	-	-	1	VGNC	-	-
Chr12_11113277	12:11113277-11113277	C	intron_variant	MODIFIER	CNMD	ENSBTAG00000025502	Transcript	ENSBTAT00000035859	protein_coding	-	6/6	-	-	-	-	-	-	-	1	VGNC	-	-
Chr12_11631489	12:11631489-11631489	G	intron_variant	MODIFIER	RGCC	ENSBTAG00000034885	Transcript	ENSBTAT00000049347	protein_coding	-	2/4	-	-	-	-	-	-	-	1	VGNC	-	-
Chr12_11635090	12:11635090-11635090	G	intron_variant	MODIFIER	RGCC	ENSBTAG00000034885	Transcript	ENSBTAT00000049347	protein_coding	-	2/4	-	-	-	-	-	-	-	1	VGNC	-	-
Chr12_15671536	12:15671536-15671536	G	missense_variant	MODERATE	COG3	ENSBTAG00000017907	Transcript	ENSBTAT00000023803	protein_coding	20/26	-	1915	1915	639	I/V	Att/Gtt	-	-	1	VGNC	-	tolerated(0.62)
Chr12_16086984	12:16086984-16086984	C	intron_variant	MODIFIER	ZC3H13	ENSBTAG00000007067	Transcript	ENSBTAT00000009295	protein_coding	-	17/18	-	-	-	-	-	-	-	-1	VGNC	-	-
Chr12_17975003	12:17975003-17975003	G	downstream_gene_variant	MODIFIER	NUDT15	ENSBTAG00000019501	Transcript	ENSBTAT00000025978	protein_coding	-	-	-	-	-	-	-	-	7885	1	VGNC	-	-
Chr12_17975003	12:17975003-17975003	G	intron_variant	MODIFIER	MED4	ENSBTAG00000019502	Transcript	ENSBTAT00000025979	protein_coding	-	6/6	-	-	-	-	-	-	-	-1	VGNC	-	-
Chr12_18334618	12:18334618-18334618	C	intron_variant	MODIFIER	RCBTB2	ENSBTAG00000006647	Transcript	ENSBTAT00000008733	protein_coding	-	10/14	-	-	-	-	-	-	-	-1	VGNC	-	-
Chr12_19174516	12:19174516-19174516	G	intron_variant	MODIFIER	PHF11	ENSBTAG00000013159	Transcript	ENSBTAT00000017493	protein_coding	-	4/10	-	-	-	-	-	-	-	1	EntrezGene	-	-
Chr12_19174519	12:19174519-19174519	G	intron_variant	MODIFIER	PHF11	ENSBTAG00000013159	Transcript	ENSBTAT00000017493	protein_coding	-	4/10	-	-	-	-	-	-	-	1	EntrezGene	-	-
Chr12_19176395	12:19176395-19176395	G	intron_variant	MODIFIER	PHF11	ENSBTAG00000013159	Transcript	ENSBTAT00000017493	protein_coding	-	4/10	-	-	-	-	-	-	-	1	EntrezGene	-	-
Chr12_19179875	12:19179875-19179875	G	intron_variant	MODIFIER	PHF11	ENSBTAG00000013159	Transcript	ENSBTAT00000017493	protein_coding	-	8/10	-	-	-	-	-	-	-	1	EntrezGene	-	-
Chr12_19179909	12:19179909-19179909	C	intron_variant	MODIFIER	PHF11	ENSBTAG00000013159	Transcript	ENSBTAT00000017493	protein_coding	-	8/10	-	-	-	-	-	-	-	1	EntrezGene	-	-
Chr12_19179922	12:19179922-19179922	G	intron_variant	MODIFIER	PHF11	ENSBTAG00000013159	Transcript	ENSBTAT00000017493	protein_coding	-	8/10	-	-	-	-	-	-	-	1	EntrezGene	-	-
Chr12_19180286	12:19180286-19180286	C	intron_variant	MODIFIER	PHF11	ENSBTAG00000013159	Transcript	ENSBTAT00000017493	protein_coding	-	8/10	-	-	-	-	-	-	-	1	EntrezGene	-	-
Chr12_19181264	12:19181264-19181264	C	intron_variant	MODIFIER	PHF11	ENSBTAG00000013159	Transcript	ENSBTAT00000017493	protein_coding	-	9/10	-	-	-	-	-	-	-	1	EntrezGene	-	-
Chr12_23233982	12:23233982-23233982	C	upstream_gene_variant	MODIFIER	PROSER1	ENSBTAG00000010949	Transcript	ENSBTAT00000014539	protein_coding	-	-	-	-	-	-	-	-	7993	1	VGNC	-	-
Chr12_23233982	12:23233982-23233982	C	intron_variant	MODIFIER	NHLRC3	ENSBTAG00000010951	Transcript	ENSBTAT00000014541	protein_coding	-	7/7	-	-	-	-	-	-	-	-1	VGNC	-	-
Chr12_23233982	12:23233982-23233982	C	upstream_gene_variant	MODIFIER	PROSER1	ENSBTAG00000010949	Transcript	ENSBTAT00000064396	protein_coding	-	-	-	-	-	-	-	-	7993	1	VGNC	-	-
Chr12_23233994	12:23233994-23233994	C	upstream_gene_variant	MODIFIER	PROSER1	ENSBTAG00000010949	Transcript	ENSBTAT00000014539	protein_coding	-	-	-	-	-	-	-	-	7981	1	VGNC	-	-
Chr12_23233994	12:23233994-23233994	C	intron_variant	MODIFIER	NHLRC3	ENSBTAG00000010951	Transcript	ENSBTAT00000014541	protein_coding	-	7/7	-	-	-	-	-	-	-	-1	VGNC	-	-
Chr12_23233994	12:23233994-23233994	C	upstream_gene_variant	MODIFIER	PROSER1	ENSBTAG00000010949	Transcript	ENSBTAT00000064396	protein_coding	-	-	-	-	-	-	-	-	7981	1	VGNC	-	-
Chr12_23234020	12:23234020-23234020	C	upstream_gene_variant	MODIFIER	PROSER1	ENSBTAG00000010949	Transcript	ENSBTAT00000014539	protein_coding	-	-	-	-	-	-	-	-	7955	1	VGNC	-	-
Chr12_23234020	12:23234020-23234020	C	intron_variant	MODIFIER	NHLRC3	ENSBTAG00000010951	Transcript	ENSBTAT00000014541	protein_coding	-	7/7	-	-	-	-	-	-	-	-1	VGNC	-	-
Chr12_23234020	12:23234020-23234020	C	upstream_gene_variant	MODIFIER	PROSER1	ENSBTAG00000010949	Transcript	ENSBTAT00000064396	protein_coding	-	-	-	-	-	-	-	-	7955	1	VGNC	-	-
Chr12_36512997	12:36512997-36512997	G	intron_variant	MODIFIER	ZMYM5	ENSBTAG00000007167	Transcript	ENSBTAT00000009433	protein_coding	-	4/7	-	-	-	-	-	-	-	1	EntrezGene	-	-
Chr12_36576140	12:36576140-36576140	G	intron_variant	MODIFIER	PSPC1	ENSBTAG00000003934	Transcript	ENSBTAT00000005134	protein_coding	-	7/8	-	-	-	-	-	-	-	1	VGNC	-	-
Chr12_36576141	12:36576141-36576141	G	intron_variant	MODIFIER	PSPC1	ENSBTAG00000003934	Transcript	ENSBTAT00000005134	protein_coding	-	7/8	-	-	-	-	-	-	-	1	VGNC	-	-
Chr12_36576150	12:36576150-36576150	G	intron_variant	MODIFIER	PSPC1	ENSBTAG00000003934	Transcript	ENSBTAT00000005134	protein_coding	-	7/8	-	-	-	-	-	-	-	1	VGNC	-	-
Chr12_36576186	12:36576186-36576186	G	intron_variant	MODIFIER	PSPC1	ENSBTAG00000003934	Transcript	ENSBTAT00000005134	protein_coding	-	7/8	-	-	-	-	-	-	-	1	VGNC	-	-
Chr12_36576194	12:36576194-36576194	G	intron_variant	MODIFIER	PSPC1	ENSBTAG00000003934	Transcript	ENSBTAT00000005134	protein_coding	-	7/8	-	-	-	-	-	-	-	1	VGNC	-	-
Chr12_36576225	12:36576225-36576225	G	intron_variant	MODIFIER	PSPC1	ENSBTAG00000003934	Transcript	ENSBTAT00000005134	protein_coding	-	7/8	-	-	-	-	-	-	-	1	VGNC	-	-
Chr12_36576228	12:36576228-36576228	G	intron_variant	MODIFIER	PSPC1	ENSBTAG00000003934	Transcript	ENSBTAT00000005134	protein_coding	-	7/8	-	-	-	-	-	-	-	1	VGNC	-	-
Chr12_36576369	12:36576369-36576369	G	intron_variant	MODIFIER	PSPC1	ENSBTAG00000003934	Transcript	ENSBTAT00000005134	protein_coding	-	7/8	-	-	-	-	-	-	-	1	VGNC	-	-
Chr12_81269522	12:81269522-81269522	C	intron_variant	MODIFIER	TMTC4	ENSBTAG00000007066	Transcript	ENSBTAT00000023929	protein_coding	-	13/16	-	-	-	-	-	-	-	-1	VGNC	-	-
Chr12_81273470	12:81273470-81273470	C	intron_variant	MODIFIER	TMTC4	ENSBTAG00000007066	Transcript	ENSBTAT00000023929	protein_coding	-	13/16	-	-	-	-	-	-	-	-1	VGNC	-	-
Chr12_90203271	12:90203271-90203271	C	intron_variant	MODIFIER	TUBGCP3	ENSBTAG00000044184	Transcript	ENSBTAT00000061427	protein_coding	-	20/21	-	-	-	-	-	rs466084413	-	-1	VGNC	-	-
Chr12_90204233	12:90204233-90204233	C	intron_variant	MODIFIER	TUBGCP3	ENSBTAG00000044184	Transcript	ENSBTAT00000061427	protein_coding	-	20/21	-	-	-	-	-	rs468023359	-	-1	VGNC	-	-
Chr12_90629269	12:90629269-90629269	C	intron_variant	MODIFIER	GRTP1	ENSBTAG00000010246	Transcript	ENSBTAT00000013535	protein_coding	-	4/6	-	-	-	-	-	-	-	-1	VGNC	-	-
Chr12_90629269	12:90629269-90629269	C	downstream_gene_variant	MODIFIER	LAMP1	ENSBTAG00000010242	Transcript	ENSBTAT00000045121	protein_coding	-	-	-	-	-	-	-	-	7589	1	VGNC	-	-
Chr12_91062330	12:91062330-91062330	G	intron_variant	MODIFIER	CDC16	ENSBTAG00000019971	Transcript	ENSBTAT00000026604	protein_coding	-	17/17	-	-	-	-	-	-	-	1	VGNC	-	-
Chr12_91062330	12:91062330-91062330	G	upstream_gene_variant	MODIFIER	UPF3A	ENSBTAG00000020858	Transcript	ENSBTAT00000027791	protein_coding	-	-	-	-	-	-	-	-	8987	1	VGNC	-	-
Chr13_12303442	13:12303442-12303442	C	intron_variant	MODIFIER	DHTKD1	ENSBTAG00000000291	Transcript	ENSBTAT00000000364	protein_coding	-	12/16	-	-	-	-	-	-	-	-1	VGNC	-	-
Chr13_12578419	13:12578419-12578419	C	intron_variant	MODIFIER	ECHDC3	ENSBTAG00000012377	Transcript	ENSBTAT00000016423	protein_coding	-	4/4	-	-	-	-	-	-	-	-1	VGNC	-	-
Chr13_12578422	13:12578422-12578422	C	intron_variant	MODIFIER	ECHDC3	ENSBTAG00000012377	Transcript	ENSBTAT00000016423	protein_coding	-	4/4	-	-	-	-	-	-	-	-1	VGNC	-	-
Chr13_12578427	13:12578427-12578427	C	intron_variant	MODIFIER	ECHDC3	ENSBTAG00000012377	Transcript	ENSBTAT00000016423	protein_coding	-	4/4	-	-	-	-	-	-	-	-1	VGNC	-	-
Chr13_12578432	13:12578432-12578432	C	intron_variant	MODIFIER	ECHDC3	ENSBTAG00000012377	Transcript	ENSBTAT00000016423	protein_coding	-	4/4	-	-	-	-	-	-	-	-1	VGNC	-	-
Chr13_12578467	13:12578467-12578467	C	intron_variant	MODIFIER	ECHDC3	ENSBTAG00000012377	Transcript	ENSBTAT00000016423	protein_coding	-	4/4	-	-	-	-	-	-	-	-1	VGNC	-	-
Chr13_12579239	13:12579239-12579239	C	intron_variant	MODIFIER	ECHDC3	ENSBTAG00000012377	Transcript	ENSBTAT00000016423	protein_coding	-	4/4	-	-	-	-	-	-	-	-1	VGNC	-	-
Chr13_12583053	13:12583053-12583053	C	intron_variant	MODIFIER	ECHDC3	ENSBTAG00000012377	Transcript	ENSBTAT00000016423	protein_coding	-	3/4	-	-	-	-	-	-	-	-1	VGNC	-	-
Chr13_12583080	13:12583080-12583080	C	intron_variant	MODIFIER	ECHDC3	ENSBTAG00000012377	Transcript	ENSBTAT00000016423	protein_coding	-	3/4	-	-	-	-	-	-	-	-1	VGNC	-	-
Chr13_12583093	13:12583093-12583093	C	intron_variant	MODIFIER	ECHDC3	ENSBTAG00000012377	Transcript	ENSBTAT00000016423	protein_coding	-	3/4	-	-	-	-	-	-	-	-1	VGNC	-	-
Chr13_12583096	13:12583096-12583096	C	intron_variant	MODIFIER	ECHDC3	ENSBTAG00000012377	Transcript	ENSBTAT00000016423	protein_coding	-	3/4	-	-	-	-	-	-	-	-1	VGNC	-	-
Chr13_16208679	13:16208679-16208679	G	downstream_gene_variant	MODIFIER	ITIH2	ENSBTAG00000014075	Transcript	ENSBTAT00000018701	protein_coding	-	-	-	-	-	-	-	-	9038	-1	VGNC	-	-
Chr13_16208679	13:16208679-16208679	G	intron_variant	MODIFIER	KIN	ENSBTAG00000013925	Transcript	ENSBTAT00000061405	protein_coding	-	12/12	-	-	-	-	-	-	-	1	HGNC	HGNC:6327	-
Chr13_16208725	13:16208725-16208725	G	downstream_gene_variant	MODIFIER	ITIH2	ENSBTAG00000014075	Transcript	ENSBTAT00000018701	protein_coding	-	-	-	-	-	-	-	-	8992	-1	VGNC	-	-
Chr13_16208725	13:16208725-16208725	G	intron_variant	MODIFIER	KIN	ENSBTAG00000013925	Transcript	ENSBTAT00000061405	protein_coding	-	12/12	-	-	-	-	-	-	-	1	HGNC	HGNC:6327	-
Chr13_16208790	13:16208790-16208790	G	downstream_gene_variant	MODIFIER	ITIH2	ENSBTAG00000014075	Transcript	ENSBTAT00000018701	protein_coding	-	-	-	-	-	-	-	-	8927	-1	VGNC	-	-
Chr13_16208790	13:16208790-16208790	G	intron_variant	MODIFIER	KIN	ENSBTAG00000013925	Transcript	ENSBTAT00000061405	protein_coding	-	12/12	-	-	-	-	-	-	-	1	HGNC	HGNC:6327	-
Chr13_16208810	13:16208810-16208810	G	downstream_gene_variant	MODIFIER	ITIH2	ENSBTAG00000014075	Transcript	ENSBTAT00000018701	protein_coding	-	-	-	-	-	-	-	-	8907	-1	VGNC	-	-
Chr13_16208810	13:16208810-16208810	G	intron_variant	MODIFIER	KIN	ENSBTAG00000013925	Transcript	ENSBTAT00000061405	protein_coding	-	12/12	-	-	-	-	-	-	-	1	HGNC	HGNC:6327	-
Chr13_16208841	13:16208841-16208841	G	downstream_gene_variant	MODIFIER	ITIH2	ENSBTAG00000014075	Transcript	ENSBTAT00000018701	protein_coding	-	-	-	-	-	-	-	-	8876	-1	VGNC	-	-
Chr13_16208841	13:16208841-16208841	G	intron_variant	MODIFIER	KIN	ENSBTAG00000013925	Transcript	ENSBTAT00000061405	protein_coding	-	12/12	-	-	-	-	-	-	-	1	HGNC	HGNC:6327	-
Chr13_16208973	13:16208973-16208973	G	downstream_gene_variant	MODIFIER	ITIH2	ENSBTAG00000014075	Transcript	ENSBTAT00000018701	protein_coding	-	-	-	-	-	-	-	-	8744	-1	VGNC	-	-
Chr13_16208973	13:16208973-16208973	G	intron_variant	MODIFIER	KIN	ENSBTAG00000013925	Transcript	ENSBTAT00000061405	protein_coding	-	12/12	-	-	-	-	-	-	-	1	HGNC	HGNC:6327	-
Chr13_16209052	13:16209052-16209052	G	downstream_gene_variant	MODIFIER	ITIH2	ENSBTAG00000014075	Transcript	ENSBTAT00000018701	protein_coding	-	-	-	-	-	-	-	-	8665	-1	VGNC	-	-
Chr13_16209052	13:16209052-16209052	G	intron_variant	MODIFIER	KIN	ENSBTAG00000013925	Transcript	ENSBTAT00000061405	protein_coding	-	12/12	-	-	-	-	-	-	-	1	HGNC	HGNC:6327	-
Chr13_16209124	13:16209124-16209124	G	downstream_gene_variant	MODIFIER	ITIH2	ENSBTAG00000014075	Transcript	ENSBTAT00000018701	protein_coding	-	-	-	-	-	-	-	-	8593	-1	VGNC	-	-
Chr13_16209124	13:16209124-16209124	G	intron_variant	MODIFIER	KIN	ENSBTAG00000013925	Transcript	ENSBTAT00000061405	protein_coding	-	12/12	-	-	-	-	-	-	-	1	HGNC	HGNC:6327	-
Chr13_16209231	13:16209231-16209231	G	downstream_gene_variant	MODIFIER	ITIH2	ENSBTAG00000014075	Transcript	ENSBTAT00000018701	protein_coding	-	-	-	-	-	-	-	-	8486	-1	VGNC	-	-
Chr13_16209231	13:16209231-16209231	G	intron_variant	MODIFIER	KIN	ENSBTAG00000013925	Transcript	ENSBTAT00000061405	protein_coding	-	12/12	-	-	-	-	-	-	-	1	HGNC	HGNC:6327	-
Chr13_16209282	13:16209282-16209282	G	downstream_gene_variant	MODIFIER	ITIH2	ENSBTAG00000014075	Transcript	ENSBTAT00000018701	protein_coding	-	-	-	-	-	-	-	-	8435	-1	VGNC	-	-
Chr13_16209282	13:16209282-16209282	G	intron_variant	MODIFIER	KIN	ENSBTAG00000013925	Transcript	ENSBTAT00000061405	protein_coding	-	12/12	-	-	-	-	-	-	-	1	HGNC	HGNC:6327	-
Chr13_16209316	13:16209316-16209316	G	downstream_gene_variant	MODIFIER	ITIH2	ENSBTAG00000014075	Transcript	ENSBTAT00000018701	protein_coding	-	-	-	-	-	-	-	-	8401	-1	VGNC	-	-
Chr13_16209316	13:16209316-16209316	G	intron_variant	MODIFIER	KIN	ENSBTAG00000013925	Transcript	ENSBTAT00000061405	protein_coding	-	12/12	-	-	-	-	-	-	-	1	HGNC	HGNC:6327	-
Chr13_16209319	13:16209319-16209319	G	downstream_gene_variant	MODIFIER	ITIH2	ENSBTAG00000014075	Transcript	ENSBTAT00000018701	protein_coding	-	-	-	-	-	-	-	-	8398	-1	VGNC	-	-
Chr13_16209319	13:16209319-16209319	G	intron_variant	MODIFIER	KIN	ENSBTAG00000013925	Transcript	ENSBTAT00000061405	protein_coding	-	12/12	-	-	-	-	-	-	-	1	HGNC	HGNC:6327	-
Chr13_16209369	13:16209369-16209369	G	downstream_gene_variant	MODIFIER	ITIH2	ENSBTAG00000014075	Transcript	ENSBTAT00000018701	protein_coding	-	-	-	-	-	-	-	-	8348	-1	VGNC	-	-
Chr13_16209369	13:16209369-16209369	G	intron_variant	MODIFIER	KIN	ENSBTAG00000013925	Transcript	ENSBTAT00000061405	protein_coding	-	12/12	-	-	-	-	-	-	-	1	HGNC	HGNC:6327	-
Chr13_17908523	13:17908523-17908523	C	missense_variant	MODERATE	ANKRD26	ENSBTAG00000008288	Transcript	ENSBTAT00000022622	protein_coding	33/35	-	5068	4924	1642	R/G	Agg/Ggg	-	-	-1	EntrezGene	-	deleterious(0.01)
Chr13_17933511	13:17933511-17933511	C	synonymous_variant	LOW	ANKRD26	ENSBTAG00000008288	Transcript	ENSBTAT00000022622	protein_coding	19/35	-	2100	1956	652	K	aaA/aaG	rs208361114	-	-1	EntrezGene	-	-
Chr13_18214736	13:18214736-18214736	C	intron_variant	MODIFIER	PDSS1	ENSBTAG00000006529	Transcript	ENSBTAT00000008576	protein_coding	-	3/10	-	-	-	-	-	-	-	-1	VGNC	-	-
Chr13_29785348	13:29785348-29785348	G	upstream_gene_variant	MODIFIER	CDNF	ENSBTAG00000016450	Transcript	ENSBTAT00000021871	protein_coding	-	-	-	-	-	-	-	-	6939	-1	VGNC	-	-
Chr13_29785348	13:29785348-29785348	G	intron_variant	MODIFIER	HSPA14	ENSBTAG00000016451	Transcript	ENSBTAT00000021872	protein_coding	-	3/13	-	-	-	-	-	-	-	1	EntrezGene	-	-
Chr13_29785348	13:29785348-29785348	G	downstream_gene_variant	MODIFIER	-	ENSBTAG00000045609	Transcript	ENSBTAT00000064694	protein_coding	-	-	-	-	-	-	-	-	1328	1	-	-	-
Chr13_37329553	13:37329553-37329553	C	intron_variant	MODIFIER	RAB18	ENSBTAG00000009871	Transcript	ENSBTAT00000013018	protein_coding	-	1/6	-	-	-	-	-	-	-	-1	VGNC	-	-
Chr13_37329679	13:37329679-37329679	C	intron_variant	MODIFIER	RAB18	ENSBTAG00000009871	Transcript	ENSBTAT00000013018	protein_coding	-	1/6	-	-	-	-	-	-	-	-1	VGNC	-	-
Chr13_37329865	13:37329865-37329865	C	intron_variant	MODIFIER	RAB18	ENSBTAG00000009871	Transcript	ENSBTAT00000013018	protein_coding	-	1/6	-	-	-	-	-	-	-	-1	VGNC	-	-
Chr13_37329869	13:37329869-37329869	C	intron_variant	MODIFIER	RAB18	ENSBTAG00000009871	Transcript	ENSBTAT00000013018	protein_coding	-	1/6	-	-	-	-	-	-	-	-1	VGNC	-	-
Chr13_37329914	13:37329914-37329914	C	intron_variant	MODIFIER	RAB18	ENSBTAG00000009871	Transcript	ENSBTAT00000013018	protein_coding	-	1/6	-	-	-	-	-	-	-	-1	VGNC	-	-
Chr13_37330362	13:37330362-37330362	C	intron_variant	MODIFIER	RAB18	ENSBTAG00000009871	Transcript	ENSBTAT00000013018	protein_coding	-	1/6	-	-	-	-	-	-	-	-1	VGNC	-	-
Chr13_43992482	13:43992482-43992482	G	missense_variant	MODERATE	-	ENSBTAG00000039289	Transcript	ENSBTAT00000030566	protein_coding	8/10	-	985	746	249	K/R	aAg/aGg	rs460050430	-	1	-	-	tolerated(0.18)
Chr13_43992482	13:43992482-43992482	G	intron_variant	MODIFIER	AKR1C4	ENSBTAG00000022564	Transcript	ENSBTAT00000039362	protein_coding	-	1/6	-	-	-	-	-	rs460050430	-	1	EntrezGene	-	-
Chr13_51741700	13:51741700-51741700	C	downstream_gene_variant	MODIFIER	bta-mir-103-2	ENSBTAG00000029793	Transcript	ENSBTAT00000042172	miRNA	-	-	-	-	-	-	-	-	717	-1	miRBase	-	-
Chr13_51741700	13:51741700-51741700	C	intron_variant	MODIFIER	PANK2	ENSBTAG00000007920	Transcript	ENSBTAT00000045589	protein_coding	-	5/6	-	-	-	-	-	-	-	-1	VGNC	-	-
Chr13_51741713	13:51741713-51741713	C	downstream_gene_variant	MODIFIER	bta-mir-103-2	ENSBTAG00000029793	Transcript	ENSBTAT00000042172	miRNA	-	-	-	-	-	-	-	-	704	-1	miRBase	-	-
Chr13_51741713	13:51741713-51741713	C	intron_variant	MODIFIER	PANK2	ENSBTAG00000007920	Transcript	ENSBTAT00000045589	protein_coding	-	5/6	-	-	-	-	-	-	-	-1	VGNC	-	-
Chr13_51741891	13:51741891-51741891	C	downstream_gene_variant	MODIFIER	bta-mir-103-2	ENSBTAG00000029793	Transcript	ENSBTAT00000042172	miRNA	-	-	-	-	-	-	-	-	526	-1	miRBase	-	-
Chr13_51741891	13:51741891-51741891	C	intron_variant	MODIFIER	PANK2	ENSBTAG00000007920	Transcript	ENSBTAT00000045589	protein_coding	-	5/6	-	-	-	-	-	-	-	-1	VGNC	-	-
Chr13_51741904	13:51741904-51741904	C	downstream_gene_variant	MODIFIER	bta-mir-103-2	ENSBTAG00000029793	Transcript	ENSBTAT00000042172	miRNA	-	-	-	-	-	-	-	-	513	-1	miRBase	-	-
Chr13_51741904	13:51741904-51741904	C	intron_variant	MODIFIER	PANK2	ENSBTAG00000007920	Transcript	ENSBTAT00000045589	protein_coding	-	5/6	-	-	-	-	-	-	-	-1	VGNC	-	-
Chr13_51750058	13:51750058-51750058	C	upstream_gene_variant	MODIFIER	bta-mir-103-2	ENSBTAG00000029793	Transcript	ENSBTAT00000042172	miRNA	-	-	-	-	-	-	-	rs481714667	7562	-1	miRBase	-	-
Chr13_51750058	13:51750058-51750058	C	intron_variant	MODIFIER	PANK2	ENSBTAG00000007920	Transcript	ENSBTAT00000045589	protein_coding	-	2/6	-	-	-	-	-	rs481714667	-	-1	VGNC	-	-
Chr13_51750071	13:51750071-51750071	C	upstream_gene_variant	MODIFIER	bta-mir-103-2	ENSBTAG00000029793	Transcript	ENSBTAT00000042172	miRNA	-	-	-	-	-	-	-	-	7575	-1	miRBase	-	-
Chr13_51750071	13:51750071-51750071	C	intron_variant	MODIFIER	PANK2	ENSBTAG00000007920	Transcript	ENSBTAT00000045589	protein_coding	-	2/6	-	-	-	-	-	-	-	-1	VGNC	-	-
Chr13_51750115	13:51750115-51750115	C	upstream_gene_variant	MODIFIER	bta-mir-103-2	ENSBTAG00000029793	Transcript	ENSBTAT00000042172	miRNA	-	-	-	-	-	-	-	-	7619	-1	miRBase	-	-
Chr13_51750115	13:51750115-51750115	C	intron_variant	MODIFIER	PANK2	ENSBTAG00000007920	Transcript	ENSBTAT00000045589	protein_coding	-	2/6	-	-	-	-	-	-	-	-1	VGNC	-	-
Chr13_51750134	13:51750134-51750134	C	upstream_gene_variant	MODIFIER	bta-mir-103-2	ENSBTAG00000029793	Transcript	ENSBTAT00000042172	miRNA	-	-	-	-	-	-	-	-	7638	-1	miRBase	-	-
Chr13_51750134	13:51750134-51750134	C	intron_variant	MODIFIER	PANK2	ENSBTAG00000007920	Transcript	ENSBTAT00000045589	protein_coding	-	2/6	-	-	-	-	-	-	-	-1	VGNC	-	-
Chr13_51750150	13:51750150-51750150	C	upstream_gene_variant	MODIFIER	bta-mir-103-2	ENSBTAG00000029793	Transcript	ENSBTAT00000042172	miRNA	-	-	-	-	-	-	-	-	7654	-1	miRBase	-	-
Chr13_51750150	13:51750150-51750150	C	intron_variant	MODIFIER	PANK2	ENSBTAG00000007920	Transcript	ENSBTAT00000045589	protein_coding	-	2/6	-	-	-	-	-	-	-	-1	VGNC	-	-
Chr13_51750165	13:51750165-51750165	C	upstream_gene_variant	MODIFIER	bta-mir-103-2	ENSBTAG00000029793	Transcript	ENSBTAT00000042172	miRNA	-	-	-	-	-	-	-	-	7669	-1	miRBase	-	-
Chr13_51750165	13:51750165-51750165	C	intron_variant	MODIFIER	PANK2	ENSBTAG00000007920	Transcript	ENSBTAT00000045589	protein_coding	-	2/6	-	-	-	-	-	-	-	-1	VGNC	-	-
Chr13_51750180	13:51750180-51750180	C	upstream_gene_variant	MODIFIER	bta-mir-103-2	ENSBTAG00000029793	Transcript	ENSBTAT00000042172	miRNA	-	-	-	-	-	-	-	-	7684	-1	miRBase	-	-
Chr13_51750180	13:51750180-51750180	C	intron_variant	MODIFIER	PANK2	ENSBTAG00000007920	Transcript	ENSBTAT00000045589	protein_coding	-	2/6	-	-	-	-	-	-	-	-1	VGNC	-	-
Chr13_51750351	13:51750351-51750351	C	upstream_gene_variant	MODIFIER	bta-mir-103-2	ENSBTAG00000029793	Transcript	ENSBTAT00000042172	miRNA	-	-	-	-	-	-	-	-	7855	-1	miRBase	-	-
Chr13_51750351	13:51750351-51750351	C	intron_variant	MODIFIER	PANK2	ENSBTAG00000007920	Transcript	ENSBTAT00000045589	protein_coding	-	2/6	-	-	-	-	-	-	-	-1	VGNC	-	-
Chr13_51750356	13:51750356-51750356	C	upstream_gene_variant	MODIFIER	bta-mir-103-2	ENSBTAG00000029793	Transcript	ENSBTAT00000042172	miRNA	-	-	-	-	-	-	-	-	7860	-1	miRBase	-	-
Chr13_51750356	13:51750356-51750356	C	intron_variant	MODIFIER	PANK2	ENSBTAG00000007920	Transcript	ENSBTAT00000045589	protein_coding	-	2/6	-	-	-	-	-	-	-	-1	VGNC	-	-
Chr13_51751041	13:51751041-51751041	C	upstream_gene_variant	MODIFIER	bta-mir-103-2	ENSBTAG00000029793	Transcript	ENSBTAT00000042172	miRNA	-	-	-	-	-	-	-	-	8545	-1	miRBase	-	-
Chr13_51751041	13:51751041-51751041	C	intron_variant	MODIFIER	PANK2	ENSBTAG00000007920	Transcript	ENSBTAT00000045589	protein_coding	-	2/6	-	-	-	-	-	-	-	-1	VGNC	-	-
Chr13_51751061	13:51751061-51751061	C	upstream_gene_variant	MODIFIER	bta-mir-103-2	ENSBTAG00000029793	Transcript	ENSBTAT00000042172	miRNA	-	-	-	-	-	-	-	-	8565	-1	miRBase	-	-
Chr13_51751061	13:51751061-51751061	C	intron_variant	MODIFIER	PANK2	ENSBTAG00000007920	Transcript	ENSBTAT00000045589	protein_coding	-	2/6	-	-	-	-	-	-	-	-1	VGNC	-	-
Chr13_51751083	13:51751083-51751083	C	upstream_gene_variant	MODIFIER	bta-mir-103-2	ENSBTAG00000029793	Transcript	ENSBTAT00000042172	miRNA	-	-	-	-	-	-	-	-	8587	-1	miRBase	-	-
Chr13_51751083	13:51751083-51751083	C	intron_variant	MODIFIER	PANK2	ENSBTAG00000007920	Transcript	ENSBTAT00000045589	protein_coding	-	2/6	-	-	-	-	-	-	-	-1	VGNC	-	-
Chr13_51751088	13:51751088-51751088	C	upstream_gene_variant	MODIFIER	bta-mir-103-2	ENSBTAG00000029793	Transcript	ENSBTAT00000042172	miRNA	-	-	-	-	-	-	-	-	8592	-1	miRBase	-	-
Chr13_51751088	13:51751088-51751088	C	intron_variant	MODIFIER	PANK2	ENSBTAG00000007920	Transcript	ENSBTAT00000045589	protein_coding	-	2/6	-	-	-	-	-	-	-	-1	VGNC	-	-
Chr13_51751100	13:51751100-51751100	C	upstream_gene_variant	MODIFIER	bta-mir-103-2	ENSBTAG00000029793	Transcript	ENSBTAT00000042172	miRNA	-	-	-	-	-	-	-	-	8604	-1	miRBase	-	-
Chr13_51751100	13:51751100-51751100	C	intron_variant	MODIFIER	PANK2	ENSBTAG00000007920	Transcript	ENSBTAT00000045589	protein_coding	-	2/6	-	-	-	-	-	-	-	-1	VGNC	-	-
Chr13_51751121	13:51751121-51751121	C	upstream_gene_variant	MODIFIER	bta-mir-103-2	ENSBTAG00000029793	Transcript	ENSBTAT00000042172	miRNA	-	-	-	-	-	-	-	-	8625	-1	miRBase	-	-
Chr13_51751121	13:51751121-51751121	C	intron_variant	MODIFIER	PANK2	ENSBTAG00000007920	Transcript	ENSBTAT00000045589	protein_coding	-	2/6	-	-	-	-	-	-	-	-1	VGNC	-	-
Chr13_51751170	13:51751170-51751170	C	upstream_gene_variant	MODIFIER	bta-mir-103-2	ENSBTAG00000029793	Transcript	ENSBTAT00000042172	miRNA	-	-	-	-	-	-	-	-	8674	-1	miRBase	-	-
Chr13_51751170	13:51751170-51751170	C	intron_variant	MODIFIER	PANK2	ENSBTAG00000007920	Transcript	ENSBTAT00000045589	protein_coding	-	2/6	-	-	-	-	-	-	-	-1	VGNC	-	-
Chr13_51751203	13:51751203-51751203	C	upstream_gene_variant	MODIFIER	bta-mir-103-2	ENSBTAG00000029793	Transcript	ENSBTAT00000042172	miRNA	-	-	-	-	-	-	-	-	8707	-1	miRBase	-	-
Chr13_51751203	13:51751203-51751203	C	intron_variant	MODIFIER	PANK2	ENSBTAG00000007920	Transcript	ENSBTAT00000045589	protein_coding	-	2/6	-	-	-	-	-	-	-	-1	VGNC	-	-
Chr13_60298302	13:60298302-60298302	G	intron_variant	MODIFIER	FKBP1A	ENSBTAG00000008303	Transcript	ENSBTAT00000010928	protein_coding	-	3/4	-	-	-	-	-	-	-	1	EntrezGene	-	-
Chr13_60299323	13:60299323-60299323	G	intron_variant	MODIFIER	FKBP1A	ENSBTAG00000008303	Transcript	ENSBTAT00000010928	protein_coding	-	3/4	-	-	-	-	-	-	-	1	EntrezGene	-	-
Chr13_60299739	13:60299739-60299739	G	intron_variant	MODIFIER	FKBP1A	ENSBTAG00000008303	Transcript	ENSBTAT00000010928	protein_coding	-	3/4	-	-	-	-	-	-	-	1	EntrezGene	-	-
Chr13_64806109	13:64806109-64806109	G	intron_variant	MODIFIER	ACSS2	ENSBTAG00000013303	Transcript	ENSBTAT00000017694	protein_coding	-	2/17	-	-	-	-	-	-	-	1	VGNC	-	-
Chr13_64806139	13:64806139-64806139	G	intron_variant	MODIFIER	ACSS2	ENSBTAG00000013303	Transcript	ENSBTAT00000017694	protein_coding	-	2/17	-	-	-	-	-	-	-	1	VGNC	-	-
Chr13_64806145	13:64806145-64806145	G	intron_variant	MODIFIER	ACSS2	ENSBTAG00000013303	Transcript	ENSBTAT00000017694	protein_coding	-	2/17	-	-	-	-	-	-	-	1	VGNC	-	-
Chr13_64806147	13:64806147-64806147	G	intron_variant	MODIFIER	ACSS2	ENSBTAG00000013303	Transcript	ENSBTAT00000017694	protein_coding	-	2/17	-	-	-	-	-	-	-	1	VGNC	-	-
Chr13_65518007	13:65518007-65518007	C	intron_variant	MODIFIER	CPNE1	ENSBTAG00000006955	Transcript	ENSBTAT00000009138	protein_coding	-	1/15	-	-	-	-	-	-	-	-1	VGNC	-	-
Chr13_66310623	13:66310623-66310623	G	intron_variant	MODIFIER	MYL9	ENSBTAG00000011473	Transcript	ENSBTAT00000015248	protein_coding	-	2/3	-	-	-	-	-	-	-	1	EntrezGene	-	-
Chr13_66624308	13:66624308-66624308	C	intron_variant	MODIFIER	RBL1	ENSBTAG00000011541	Transcript	ENSBTAT00000015333	protein_coding	-	16/21	-	-	-	-	-	-	-	-1	VGNC	-	-
Chr13_66624308	13:66624308-66624308	C	downstream_gene_variant	MODIFIER	SOGA1	ENSBTAG00000021669	Transcript	ENSBTAT00000028879	protein_coding	-	-	-	-	-	-	-	-	4598	-1	VGNC	-	-
Chr13_66624308	13:66624308-66624308	C	upstream_gene_variant	MODIFIER	DSN1	ENSBTAG00000013915	Transcript	ENSBTAT00000034528	protein_coding	-	-	-	-	-	-	-	-	6041	-1	VGNC	-	-
Chr13_66624744	13:66624744-66624744	C	intron_variant	MODIFIER	RBL1	ENSBTAG00000011541	Transcript	ENSBTAT00000015333	protein_coding	-	16/21	-	-	-	-	-	-	-	-1	VGNC	-	-
Chr13_66624744	13:66624744-66624744	C	downstream_gene_variant	MODIFIER	SOGA1	ENSBTAG00000021669	Transcript	ENSBTAT00000028879	protein_coding	-	-	-	-	-	-	-	-	4162	-1	VGNC	-	-
Chr13_66624744	13:66624744-66624744	C	upstream_gene_variant	MODIFIER	DSN1	ENSBTAG00000013915	Transcript	ENSBTAT00000034528	protein_coding	-	-	-	-	-	-	-	-	6477	-1	VGNC	-	-
Chr13_67116409	13:67116409-67116409	C	missense_variant	MODERATE	BLCAP	ENSBTAG00000003209	Transcript	ENSBTAT00000004167	protein_coding	2/2	-	319	44	15	K/R	aAg/aGg	rs109437659	-	-1	EntrezGene	-	tolerated(0.15)
Chr13_67116409	13:67116409-67116409	C	upstream_gene_variant	MODIFIER	NNAT	ENSBTAG00000003212	Transcript	ENSBTAT00000004170	protein_coding	-	-	-	-	-	-	-	rs109437659	2081	1	VGNC	-	-
Chr13_67116409	13:67116409-67116409	C	upstream_gene_variant	MODIFIER	NNAT	ENSBTAG00000003212	Transcript	ENSBTAT00000004171	protein_coding	-	-	-	-	-	-	-	rs109437659	2081	1	VGNC	-	-
Chr13_67116409	13:67116409-67116409	C	intron_variant	MODIFIER	-	ENSBTAG00000045928	Transcript	ENSBTAT00000066223	protein_coding	-	1/1	-	-	-	-	-	rs109437659	-	-1	-	-	-
Chr13_67116439	13:67116439-67116439	C	missense_variant	MODERATE	BLCAP	ENSBTAG00000003209	Transcript	ENSBTAT00000004167	protein_coding	2/2	-	289	14	5	Q/R	cAg/cGg	rs110999203	-	-1	EntrezGene	-	tolerated(0.16)
Chr13_67116439	13:67116439-67116439	C	upstream_gene_variant	MODIFIER	NNAT	ENSBTAG00000003212	Transcript	ENSBTAT00000004170	protein_coding	-	-	-	-	-	-	-	rs110999203	2051	1	VGNC	-	-
Chr13_67116439	13:67116439-67116439	C	upstream_gene_variant	MODIFIER	NNAT	ENSBTAG00000003212	Transcript	ENSBTAT00000004171	protein_coding	-	-	-	-	-	-	-	rs110999203	2051	1	VGNC	-	-
Chr13_67116439	13:67116439-67116439	C	intron_variant	MODIFIER	-	ENSBTAG00000045928	Transcript	ENSBTAT00000066223	protein_coding	-	1/1	-	-	-	-	-	rs110999203	-	-1	-	-	-
Chr13_67116448	13:67116448-67116448	C	missense_variant	MODERATE	BLCAP	ENSBTAG00000003209	Transcript	ENSBTAT00000004167	protein_coding	2/2	-	280	5	2	Y/C	tAt/tGt	rs109720213	-	-1	EntrezGene	-	deleterious(0)
Chr13_67116448	13:67116448-67116448	C	upstream_gene_variant	MODIFIER	NNAT	ENSBTAG00000003212	Transcript	ENSBTAT00000004170	protein_coding	-	-	-	-	-	-	-	rs109720213	2042	1	VGNC	-	-
Chr13_67116448	13:67116448-67116448	C	upstream_gene_variant	MODIFIER	NNAT	ENSBTAG00000003212	Transcript	ENSBTAT00000004171	protein_coding	-	-	-	-	-	-	-	rs109720213	2042	1	VGNC	-	-
Chr13_67116448	13:67116448-67116448	C	intron_variant	MODIFIER	-	ENSBTAG00000045928	Transcript	ENSBTAT00000066223	protein_coding	-	1/1	-	-	-	-	-	rs109720213	-	-1	-	-	-
Chr13_67116948	13:67116948-67116948	C	intron_variant	MODIFIER	BLCAP	ENSBTAG00000003209	Transcript	ENSBTAT00000004167	protein_coding	-	1/1	-	-	-	-	-	-	-	-1	EntrezGene	-	-
Chr13_67116948	13:67116948-67116948	C	upstream_gene_variant	MODIFIER	NNAT	ENSBTAG00000003212	Transcript	ENSBTAT00000004170	protein_coding	-	-	-	-	-	-	-	-	1542	1	VGNC	-	-
Chr13_67116948	13:67116948-67116948	C	upstream_gene_variant	MODIFIER	NNAT	ENSBTAG00000003212	Transcript	ENSBTAT00000004171	protein_coding	-	-	-	-	-	-	-	-	1542	1	VGNC	-	-
Chr13_67116948	13:67116948-67116948	C	intron_variant	MODIFIER	-	ENSBTAG00000045928	Transcript	ENSBTAT00000066223	protein_coding	-	1/1	-	-	-	-	-	-	-	-1	-	-	-
Chr13_73843541	13:73843541-73843541	G	intron_variant	MODIFIER	WISP2	ENSBTAG00000006037	Transcript	ENSBTAT00000007931	protein_coding	-	2/3	-	-	-	-	-	-	-	1	VGNC	-	-
Chr13_74484558	13:74484558-74484558	G	downstream_gene_variant	MODIFIER	PIGT	ENSBTAG00000016122	Transcript	ENSBTAT00000021457	protein_coding	-	-	-	-	-	-	-	-	4195	1	VGNC	-	-
Chr13_74484558	13:74484558-74484558	G	intron_variant	MODIFIER	ELP	ENSBTAG00000016127	Transcript	ENSBTAT00000021466	protein_coding	-	2/2	-	-	-	-	-	-	-	-1	EntrezGene	-	-
Chr13_74484563	13:74484563-74484563	G	downstream_gene_variant	MODIFIER	PIGT	ENSBTAG00000016122	Transcript	ENSBTAT00000021457	protein_coding	-	-	-	-	-	-	-	-	4200	1	VGNC	-	-
Chr13_74484563	13:74484563-74484563	G	intron_variant	MODIFIER	ELP	ENSBTAG00000016127	Transcript	ENSBTAT00000021466	protein_coding	-	2/2	-	-	-	-	-	-	-	-1	EntrezGene	-	-
Chr13_75286746	13:75286746-75286746	G	upstream_gene_variant	MODIFIER	WFDC3	ENSBTAG00000016742	Transcript	ENSBTAT00000022259	protein_coding	-	-	-	-	-	-	-	-	2323	-1	EntrezGene	-	-
Chr13_75286746	13:75286746-75286746	G	intron_variant	MODIFIER	DNTTIP1	ENSBTAG00000016743	Transcript	ENSBTAT00000022261	protein_coding	-	3/12	-	-	-	-	-	-	-	1	VGNC	-	-
Chr13_75287095	13:75287095-75287095	G	upstream_gene_variant	MODIFIER	WFDC3	ENSBTAG00000016742	Transcript	ENSBTAT00000022259	protein_coding	-	-	-	-	-	-	-	-	2672	-1	EntrezGene	-	-
Chr13_75287095	13:75287095-75287095	G	intron_variant	MODIFIER	DNTTIP1	ENSBTAG00000016743	Transcript	ENSBTAT00000022261	protein_coding	-	3/12	-	-	-	-	-	-	-	1	VGNC	-	-
Chr13_75287100	13:75287100-75287100	G	upstream_gene_variant	MODIFIER	WFDC3	ENSBTAG00000016742	Transcript	ENSBTAT00000022259	protein_coding	-	-	-	-	-	-	-	-	2677	-1	EntrezGene	-	-
Chr13_75287100	13:75287100-75287100	G	intron_variant	MODIFIER	DNTTIP1	ENSBTAG00000016743	Transcript	ENSBTAT00000022261	protein_coding	-	3/12	-	-	-	-	-	-	-	1	VGNC	-	-
Chr13_75287130	13:75287130-75287130	G	upstream_gene_variant	MODIFIER	WFDC3	ENSBTAG00000016742	Transcript	ENSBTAT00000022259	protein_coding	-	-	-	-	-	-	-	-	2707	-1	EntrezGene	-	-
Chr13_75287130	13:75287130-75287130	G	intron_variant	MODIFIER	DNTTIP1	ENSBTAG00000016743	Transcript	ENSBTAT00000022261	protein_coding	-	3/12	-	-	-	-	-	-	-	1	VGNC	-	-
Chr13_75287911	13:75287911-75287911	G	upstream_gene_variant	MODIFIER	WFDC3	ENSBTAG00000016742	Transcript	ENSBTAT00000022259	protein_coding	-	-	-	-	-	-	-	-	3488	-1	EntrezGene	-	-
Chr13_75287911	13:75287911-75287911	G	intron_variant	MODIFIER	DNTTIP1	ENSBTAG00000016743	Transcript	ENSBTAT00000022261	protein_coding	-	3/12	-	-	-	-	-	-	-	1	VGNC	-	-
Chr13_75287922	13:75287922-75287922	G	upstream_gene_variant	MODIFIER	WFDC3	ENSBTAG00000016742	Transcript	ENSBTAT00000022259	protein_coding	-	-	-	-	-	-	-	-	3499	-1	EntrezGene	-	-
Chr13_75287922	13:75287922-75287922	G	intron_variant	MODIFIER	DNTTIP1	ENSBTAG00000016743	Transcript	ENSBTAT00000022261	protein_coding	-	3/12	-	-	-	-	-	-	-	1	VGNC	-	-
Chr13_75287927	13:75287927-75287927	G	upstream_gene_variant	MODIFIER	WFDC3	ENSBTAG00000016742	Transcript	ENSBTAT00000022259	protein_coding	-	-	-	-	-	-	-	-	3504	-1	EntrezGene	-	-
Chr13_75287927	13:75287927-75287927	G	intron_variant	MODIFIER	DNTTIP1	ENSBTAG00000016743	Transcript	ENSBTAT00000022261	protein_coding	-	3/12	-	-	-	-	-	-	-	1	VGNC	-	-
Chr13_75287945	13:75287945-75287945	G	upstream_gene_variant	MODIFIER	WFDC3	ENSBTAG00000016742	Transcript	ENSBTAT00000022259	protein_coding	-	-	-	-	-	-	-	-	3522	-1	EntrezGene	-	-
Chr13_75287945	13:75287945-75287945	G	intron_variant	MODIFIER	DNTTIP1	ENSBTAG00000016743	Transcript	ENSBTAT00000022261	protein_coding	-	3/12	-	-	-	-	-	-	-	1	VGNC	-	-
Chr13_75292621	13:75292621-75292621	G	upstream_gene_variant	MODIFIER	WFDC3	ENSBTAG00000016742	Transcript	ENSBTAT00000022259	protein_coding	-	-	-	-	-	-	-	-	8198	-1	EntrezGene	-	-
Chr13_75292621	13:75292621-75292621	G	intron_variant	MODIFIER	DNTTIP1	ENSBTAG00000016743	Transcript	ENSBTAT00000022261	protein_coding	-	3/12	-	-	-	-	-	-	-	1	VGNC	-	-
Chr13_75292621	13:75292621-75292621	G	upstream_gene_variant	MODIFIER	RF00020	ENSBTAG00000043272	Transcript	ENSBTAT00000060264	snRNA	-	-	-	-	-	-	-	-	9699	1	RFAM	-	-
Chr13_76085081	13:76085081-76085081	C	upstream_gene_variant	MODIFIER	SLC2A10	ENSBTAG00000002942	Transcript	ENSBTAT00000003829	protein_coding	-	-	-	-	-	-	-	-	6911	1	VGNC	-	-
Chr13_76085081	13:76085081-76085081	C	intron_variant	MODIFIER	TP53RK	ENSBTAG00000027326	Transcript	ENSBTAT00000039179	protein_coding	-	1/1	-	-	-	-	-	-	-	-1	VGNC	-	-
Chr14_2302916	14:2302916-2302916	G	intron_variant	MODIFIER	PYCR3	ENSBTAG00000016810	Transcript	ENSBTAT00000022364	protein_coding	-	1/5	-	-	-	-	-	-	-	1	VGNC	-	-
Chr14_2302916	14:2302916-2302916	G	downstream_gene_variant	MODIFIER	TSTA3	ENSBTAG00000034691	Transcript	ENSBTAT00000049133	protein_coding	-	-	-	-	-	-	-	-	9521	1	VGNC	-	-
Chr14_2302916	14:2302916-2302916	G	downstream_gene_variant	MODIFIER	TIGD5	ENSBTAG00000048160	Transcript	ENSBTAT00000066224	protein_coding	-	-	-	-	-	-	-	-	8874	-1	VGNC	-	-
Chr14_16713460	14:16713460-16713460	G	downstream_gene_variant	MODIFIER	SQLE	ENSBTAG00000005498	Transcript	ENSBTAT00000007228	protein_coding	-	-	-	-	-	-	-	-	9933	-1	VGNC	-	-
Chr14_16713460	14:16713460-16713460	G	intron_variant	MODIFIER	WASHC5	ENSBTAG00000010275	Transcript	ENSBTAT00000013591	protein_coding	-	25/27	-	-	-	-	-	-	-	1	VGNC	-	-
Chr14_17121387	14:17121387-17121387	G	intron_variant	MODIFIER	MTSS1	ENSBTAG00000020407	Transcript	ENSBTAT00000027195	protein_coding	-	10/13	-	-	-	-	-	-	-	1	VGNC	-	-
Chr14_17121398	14:17121398-17121398	G	intron_variant	MODIFIER	MTSS1	ENSBTAG00000020407	Transcript	ENSBTAT00000027195	protein_coding	-	10/13	-	-	-	-	-	-	-	1	VGNC	-	-
Chr14_17121401	14:17121401-17121401	G	intron_variant	MODIFIER	MTSS1	ENSBTAG00000020407	Transcript	ENSBTAT00000027195	protein_coding	-	10/13	-	-	-	-	-	-	-	1	VGNC	-	-
Chr14_17121420	14:17121420-17121420	G	intron_variant	MODIFIER	MTSS1	ENSBTAG00000020407	Transcript	ENSBTAT00000027195	protein_coding	-	10/13	-	-	-	-	-	-	-	1	VGNC	-	-
Chr14_17121437	14:17121437-17121437	G	intron_variant	MODIFIER	MTSS1	ENSBTAG00000020407	Transcript	ENSBTAT00000027195	protein_coding	-	10/13	-	-	-	-	-	-	-	1	VGNC	-	-
Chr14_17122686	14:17122686-17122686	G	downstream_gene_variant	MODIFIER	NDUFB9	ENSBTAG00000020405	Transcript	ENSBTAT00000027191	protein_coding	-	-	-	-	-	-	-	-	9983	-1	VGNC	-	-
Chr14_17122686	14:17122686-17122686	G	intron_variant	MODIFIER	MTSS1	ENSBTAG00000020407	Transcript	ENSBTAT00000027195	protein_coding	-	10/13	-	-	-	-	-	-	-	1	VGNC	-	-
Chr14_17122720	14:17122720-17122720	G	downstream_gene_variant	MODIFIER	NDUFB9	ENSBTAG00000020405	Transcript	ENSBTAT00000027191	protein_coding	-	-	-	-	-	-	-	-	9949	-1	VGNC	-	-
Chr14_17122720	14:17122720-17122720	G	intron_variant	MODIFIER	MTSS1	ENSBTAG00000020407	Transcript	ENSBTAT00000027195	protein_coding	-	10/13	-	-	-	-	-	-	-	1	VGNC	-	-
Chr14_17122721	14:17122721-17122721	G	downstream_gene_variant	MODIFIER	NDUFB9	ENSBTAG00000020405	Transcript	ENSBTAT00000027191	protein_coding	-	-	-	-	-	-	-	-	9948	-1	VGNC	-	-
Chr14_17122721	14:17122721-17122721	G	intron_variant	MODIFIER	MTSS1	ENSBTAG00000020407	Transcript	ENSBTAT00000027195	protein_coding	-	10/13	-	-	-	-	-	-	-	1	VGNC	-	-
Chr14_17127760	14:17127760-17127760	G	downstream_gene_variant	MODIFIER	NDUFB9	ENSBTAG00000020405	Transcript	ENSBTAT00000027191	protein_coding	-	-	-	-	-	-	-	-	4909	-1	VGNC	-	-
Chr14_17127760	14:17127760-17127760	G	intron_variant	MODIFIER	MTSS1	ENSBTAG00000020407	Transcript	ENSBTAT00000027195	protein_coding	-	13/13	-	-	-	-	-	-	-	1	VGNC	-	-
Chr14_17127774	14:17127774-17127774	G	downstream_gene_variant	MODIFIER	NDUFB9	ENSBTAG00000020405	Transcript	ENSBTAT00000027191	protein_coding	-	-	-	-	-	-	-	rs1117332009	4895	-1	VGNC	-	-
Chr14_17127774	14:17127774-17127774	G	intron_variant	MODIFIER	MTSS1	ENSBTAG00000020407	Transcript	ENSBTAT00000027195	protein_coding	-	13/13	-	-	-	-	-	rs1117332009	-	1	VGNC	-	-
Chr14_17127798	14:17127798-17127798	G	downstream_gene_variant	MODIFIER	NDUFB9	ENSBTAG00000020405	Transcript	ENSBTAT00000027191	protein_coding	-	-	-	-	-	-	-	-	4871	-1	VGNC	-	-
Chr14_17127798	14:17127798-17127798	G	intron_variant	MODIFIER	MTSS1	ENSBTAG00000020407	Transcript	ENSBTAT00000027195	protein_coding	-	13/13	-	-	-	-	-	-	-	1	VGNC	-	-
Chr14_18025558	14:18025558-18025558	C	intron_variant	MODIFIER	WDYHV1	ENSBTAG00000009916	Transcript	ENSBTAT00000013086	protein_coding	-	3/5	-	-	-	-	-	-	-	-1	VGNC	-	-
Chr14_18025558	14:18025558-18025558	C	intron_variant	MODIFIER	WDYHV1	ENSBTAG00000009916	Transcript	ENSBTAT00000047857	protein_coding	-	2/4	-	-	-	-	-	-	-	-1	VGNC	-	-
Chr14_18026740	14:18026740-18026740	C	intron_variant	MODIFIER	WDYHV1	ENSBTAG00000009916	Transcript	ENSBTAT00000013086	protein_coding	-	3/5	-	-	-	-	-	-	-	-1	VGNC	-	-
Chr14_18026740	14:18026740-18026740	C	intron_variant	MODIFIER	WDYHV1	ENSBTAG00000009916	Transcript	ENSBTAT00000047857	protein_coding	-	2/4	-	-	-	-	-	-	-	-1	VGNC	-	-
Chr14_22691414	14:22691414-22691414	C	intron_variant	MODIFIER	PCMTD1	ENSBTAG00000017492	Transcript	ENSBTAT00000023247	protein_coding	-	3/6	-	-	-	-	-	-	-	-1	EntrezGene	-	-
Chr14_22693902	14:22693902-22693902	C	intron_variant	MODIFIER	PCMTD1	ENSBTAG00000017492	Transcript	ENSBTAT00000023247	protein_coding	-	3/6	-	-	-	-	-	-	-	-1	EntrezGene	-	-
Chr14_22693974	14:22693974-22693974	C	intron_variant	MODIFIER	PCMTD1	ENSBTAG00000017492	Transcript	ENSBTAT00000023247	protein_coding	-	3/6	-	-	-	-	-	-	-	-1	EntrezGene	-	-
Chr14_22693984	14:22693984-22693984	C	intron_variant	MODIFIER	PCMTD1	ENSBTAG00000017492	Transcript	ENSBTAT00000023247	protein_coding	-	3/6	-	-	-	-	-	-	-	-1	EntrezGene	-	-
Chr14_24717918	14:24717918-24717918	C	intron_variant	MODIFIER	TMEM68	ENSBTAG00000005893	Transcript	ENSBTAT00000037320	protein_coding	-	4/6	-	-	-	-	-	-	-	-1	VGNC	-	-
Chr14_24717943	14:24717943-24717943	C	intron_variant	MODIFIER	TMEM68	ENSBTAG00000005893	Transcript	ENSBTAT00000037320	protein_coding	-	4/6	-	-	-	-	-	-	-	-1	VGNC	-	-
Chr14_24717947	14:24717947-24717947	C	intron_variant	MODIFIER	TMEM68	ENSBTAG00000005893	Transcript	ENSBTAT00000037320	protein_coding	-	4/6	-	-	-	-	-	-	-	-1	VGNC	-	-
Chr14_27650931	14:27650931-27650931	C	intron_variant	MODIFIER	CA8	ENSBTAG00000017529	Transcript	ENSBTAT00000023308	protein_coding	-	8/8	-	-	-	-	-	-	-	-1	VGNC	-	-
Chr14_27650935	14:27650935-27650935	C	intron_variant	MODIFIER	CA8	ENSBTAG00000017529	Transcript	ENSBTAT00000023308	protein_coding	-	8/8	-	-	-	-	-	-	-	-1	VGNC	-	-
Chr14_27650937	14:27650937-27650937	C	intron_variant	MODIFIER	CA8	ENSBTAG00000017529	Transcript	ENSBTAT00000023308	protein_coding	-	8/8	-	-	-	-	-	-	-	-1	VGNC	-	-
Chr14_27651069	14:27651069-27651069	C	intron_variant	MODIFIER	CA8	ENSBTAG00000017529	Transcript	ENSBTAT00000023308	protein_coding	-	8/8	-	-	-	-	-	-	-	-1	VGNC	-	-
Chr14_27651094	14:27651094-27651094	C	intron_variant	MODIFIER	CA8	ENSBTAG00000017529	Transcript	ENSBTAT00000023308	protein_coding	-	8/8	-	-	-	-	-	-	-	-1	VGNC	-	-
Chr14_27651501	14:27651501-27651501	C	intron_variant	MODIFIER	CA8	ENSBTAG00000017529	Transcript	ENSBTAT00000023308	protein_coding	-	8/8	-	-	-	-	-	-	-	-1	VGNC	-	-
Chr14_27651505	14:27651505-27651505	C	intron_variant	MODIFIER	CA8	ENSBTAG00000017529	Transcript	ENSBTAT00000023308	protein_coding	-	8/8	-	-	-	-	-	-	-	-1	VGNC	-	-
Chr14_27651507	14:27651507-27651507	C	intron_variant	MODIFIER	CA8	ENSBTAG00000017529	Transcript	ENSBTAT00000023308	protein_coding	-	8/8	-	-	-	-	-	-	-	-1	VGNC	-	-
Chr14_27651611	14:27651611-27651611	C	intron_variant	MODIFIER	CA8	ENSBTAG00000017529	Transcript	ENSBTAT00000023308	protein_coding	-	8/8	-	-	-	-	-	-	-	-1	VGNC	-	-
Chr14_27651672	14:27651672-27651672	C	intron_variant	MODIFIER	CA8	ENSBTAG00000017529	Transcript	ENSBTAT00000023308	protein_coding	-	8/8	-	-	-	-	-	-	-	-1	VGNC	-	-
Chr14_64912725	14:64912725-64912725	C	intron_variant	MODIFIER	GRHL2	ENSBTAG00000004518	Transcript	ENSBTAT00000005935	protein_coding	-	13/14	-	-	-	-	-	-	-	-1	VGNC	-	-
Chr14_64912725	14:64912725-64912725	C	downstream_gene_variant	MODIFIER	RF00026	ENSBTAG00000044766	Transcript	ENSBTAT00000062199	snRNA	-	-	-	-	-	-	-	-	2173	1	RFAM	-	-
Chr14_64912875	14:64912875-64912875	C	intron_variant	MODIFIER	GRHL2	ENSBTAG00000004518	Transcript	ENSBTAT00000005935	protein_coding	-	13/14	-	-	-	-	-	-	-	-1	VGNC	-	-
Chr14_64912875	14:64912875-64912875	C	downstream_gene_variant	MODIFIER	RF00026	ENSBTAG00000044766	Transcript	ENSBTAT00000062199	snRNA	-	-	-	-	-	-	-	-	2323	1	RFAM	-	-
Chr14_68338846	14:68338846-68338846	G	intron_variant	MODIFIER	NIPAL2	ENSBTAG00000018206	Transcript	ENSBTAT00000024232	protein_coding	-	8/10	-	-	-	-	-	-	-	1	VGNC	-	-
Chr14_68338912	14:68338912-68338912	G	intron_variant	MODIFIER	NIPAL2	ENSBTAG00000018206	Transcript	ENSBTAT00000024232	protein_coding	-	8/10	-	-	-	-	-	-	-	1	VGNC	-	-
Chr14_83243926	14:83243926-83243926	G	intron_variant	MODIFIER	ZFAND1	ENSBTAG00000003588	Transcript	ENSBTAT00000004666	protein_coding	-	1/7	-	-	-	-	-	-	-	1	VGNC	-	-
Chr15_1788534	15:1788534-1788534	C	intron_variant	MODIFIER	AASDHPPT	ENSBTAG00000012279	Transcript	ENSBTAT00000040234	protein_coding	-	2/5	-	-	-	-	-	-	-	-1	EntrezGene	-	-
Chr15_1788563	15:1788563-1788563	C	intron_variant	MODIFIER	AASDHPPT	ENSBTAG00000012279	Transcript	ENSBTAT00000040234	protein_coding	-	2/5	-	-	-	-	-	-	-	-1	EntrezGene	-	-
Chr15_1788566	15:1788566-1788566	C	intron_variant	MODIFIER	AASDHPPT	ENSBTAG00000012279	Transcript	ENSBTAT00000040234	protein_coding	-	2/5	-	-	-	-	-	-	-	-1	EntrezGene	-	-
Chr15_14124608	15:14124608-14124608	G	intron_variant	MODIFIER	CCDC82	ENSBTAG00000006581	Transcript	ENSBTAT00000008639	protein_coding	-	3/9	-	-	-	-	-	-	-	1	VGNC	-	-
Chr15_14124608	15:14124608-14124608	G	upstream_gene_variant	MODIFIER	JRKL	ENSBTAG00000037488	Transcript	ENSBTAT00000056224	protein_coding	-	-	-	-	-	-	-	-	4996	-1	VGNC	-	-
Chr15_14124643	15:14124643-14124643	G	intron_variant	MODIFIER	CCDC82	ENSBTAG00000006581	Transcript	ENSBTAT00000008639	protein_coding	-	3/9	-	-	-	-	-	-	-	1	VGNC	-	-
Chr15_14124643	15:14124643-14124643	G	upstream_gene_variant	MODIFIER	JRKL	ENSBTAG00000037488	Transcript	ENSBTAT00000056224	protein_coding	-	-	-	-	-	-	-	-	5031	-1	VGNC	-	-
Chr15_14124646	15:14124646-14124646	G	intron_variant	MODIFIER	CCDC82	ENSBTAG00000006581	Transcript	ENSBTAT00000008639	protein_coding	-	3/9	-	-	-	-	-	-	-	1	VGNC	-	-
Chr15_14124646	15:14124646-14124646	G	upstream_gene_variant	MODIFIER	JRKL	ENSBTAG00000037488	Transcript	ENSBTAT00000056224	protein_coding	-	-	-	-	-	-	-	-	5034	-1	VGNC	-	-
Chr15_14124659	15:14124659-14124659	G	intron_variant	MODIFIER	CCDC82	ENSBTAG00000006581	Transcript	ENSBTAT00000008639	protein_coding	-	3/9	-	-	-	-	-	-	-	1	VGNC	-	-
Chr15_14124659	15:14124659-14124659	G	upstream_gene_variant	MODIFIER	JRKL	ENSBTAG00000037488	Transcript	ENSBTAT00000056224	protein_coding	-	-	-	-	-	-	-	-	5047	-1	VGNC	-	-
Chr15_14124684	15:14124684-14124684	G	intron_variant	MODIFIER	CCDC82	ENSBTAG00000006581	Transcript	ENSBTAT00000008639	protein_coding	-	3/9	-	-	-	-	-	-	-	1	VGNC	-	-
Chr15_14124684	15:14124684-14124684	G	upstream_gene_variant	MODIFIER	JRKL	ENSBTAG00000037488	Transcript	ENSBTAT00000056224	protein_coding	-	-	-	-	-	-	-	-	5072	-1	VGNC	-	-
Chr15_14127988	15:14127988-14127988	G	intron_variant	MODIFIER	CCDC82	ENSBTAG00000006581	Transcript	ENSBTAT00000008639	protein_coding	-	5/9	-	-	-	-	-	-	-	1	VGNC	-	-
Chr15_14127988	15:14127988-14127988	G	upstream_gene_variant	MODIFIER	JRKL	ENSBTAG00000037488	Transcript	ENSBTAT00000056224	protein_coding	-	-	-	-	-	-	-	-	8376	-1	VGNC	-	-
Chr15_14128006	15:14128006-14128006	G	intron_variant	MODIFIER	CCDC82	ENSBTAG00000006581	Transcript	ENSBTAT00000008639	protein_coding	-	5/9	-	-	-	-	-	-	-	1	VGNC	-	-
Chr15_14128006	15:14128006-14128006	G	upstream_gene_variant	MODIFIER	JRKL	ENSBTAG00000037488	Transcript	ENSBTAT00000056224	protein_coding	-	-	-	-	-	-	-	-	8394	-1	VGNC	-	-
Chr15_14128035	15:14128035-14128035	G	intron_variant	MODIFIER	CCDC82	ENSBTAG00000006581	Transcript	ENSBTAT00000008639	protein_coding	-	5/9	-	-	-	-	-	rs437843034	-	1	VGNC	-	-
Chr15_14128035	15:14128035-14128035	G	upstream_gene_variant	MODIFIER	JRKL	ENSBTAG00000037488	Transcript	ENSBTAT00000056224	protein_coding	-	-	-	-	-	-	-	rs437843034	8423	-1	VGNC	-	-
Chr15_14128045	15:14128045-14128045	G	intron_variant	MODIFIER	CCDC82	ENSBTAG00000006581	Transcript	ENSBTAT00000008639	protein_coding	-	5/9	-	-	-	-	-	-	-	1	VGNC	-	-
Chr15_14128045	15:14128045-14128045	G	upstream_gene_variant	MODIFIER	JRKL	ENSBTAG00000037488	Transcript	ENSBTAT00000056224	protein_coding	-	-	-	-	-	-	-	-	8433	-1	VGNC	-	-
Chr15_14128102	15:14128102-14128102	G	intron_variant	MODIFIER	CCDC82	ENSBTAG00000006581	Transcript	ENSBTAT00000008639	protein_coding	-	5/9	-	-	-	-	-	-	-	1	VGNC	-	-
Chr15_14128102	15:14128102-14128102	G	upstream_gene_variant	MODIFIER	JRKL	ENSBTAG00000037488	Transcript	ENSBTAT00000056224	protein_coding	-	-	-	-	-	-	-	-	8490	-1	VGNC	-	-
Chr15_14128108	15:14128108-14128108	G	intron_variant	MODIFIER	CCDC82	ENSBTAG00000006581	Transcript	ENSBTAT00000008639	protein_coding	-	5/9	-	-	-	-	-	-	-	1	VGNC	-	-
Chr15_14128108	15:14128108-14128108	G	upstream_gene_variant	MODIFIER	JRKL	ENSBTAG00000037488	Transcript	ENSBTAT00000056224	protein_coding	-	-	-	-	-	-	-	-	8496	-1	VGNC	-	-
Chr15_14128117	15:14128117-14128117	G	intron_variant	MODIFIER	CCDC82	ENSBTAG00000006581	Transcript	ENSBTAT00000008639	protein_coding	-	5/9	-	-	-	-	-	-	-	1	VGNC	-	-
Chr15_14128117	15:14128117-14128117	G	upstream_gene_variant	MODIFIER	JRKL	ENSBTAG00000037488	Transcript	ENSBTAT00000056224	protein_coding	-	-	-	-	-	-	-	-	8505	-1	VGNC	-	-
Chr15_14128171	15:14128171-14128171	G	intron_variant	MODIFIER	CCDC82	ENSBTAG00000006581	Transcript	ENSBTAT00000008639	protein_coding	-	5/9	-	-	-	-	-	-	-	1	VGNC	-	-
Chr15_14128171	15:14128171-14128171	G	upstream_gene_variant	MODIFIER	JRKL	ENSBTAG00000037488	Transcript	ENSBTAT00000056224	protein_coding	-	-	-	-	-	-	-	-	8559	-1	VGNC	-	-
Chr15_14128213	15:14128213-14128213	G	intron_variant	MODIFIER	CCDC82	ENSBTAG00000006581	Transcript	ENSBTAT00000008639	protein_coding	-	5/9	-	-	-	-	-	-	-	1	VGNC	-	-
Chr15_14128213	15:14128213-14128213	G	upstream_gene_variant	MODIFIER	JRKL	ENSBTAG00000037488	Transcript	ENSBTAT00000056224	protein_coding	-	-	-	-	-	-	-	-	8601	-1	VGNC	-	-
Chr15_14128221	15:14128221-14128221	G	intron_variant	MODIFIER	CCDC82	ENSBTAG00000006581	Transcript	ENSBTAT00000008639	protein_coding	-	5/9	-	-	-	-	-	-	-	1	VGNC	-	-
Chr15_14128221	15:14128221-14128221	G	upstream_gene_variant	MODIFIER	JRKL	ENSBTAG00000037488	Transcript	ENSBTAT00000056224	protein_coding	-	-	-	-	-	-	-	-	8609	-1	VGNC	-	-
Chr15_14128273	15:14128273-14128273	G	intron_variant	MODIFIER	CCDC82	ENSBTAG00000006581	Transcript	ENSBTAT00000008639	protein_coding	-	5/9	-	-	-	-	-	-	-	1	VGNC	-	-
Chr15_14128273	15:14128273-14128273	G	upstream_gene_variant	MODIFIER	JRKL	ENSBTAG00000037488	Transcript	ENSBTAT00000056224	protein_coding	-	-	-	-	-	-	-	-	8661	-1	VGNC	-	-
Chr15_14128285	15:14128285-14128285	G	intron_variant	MODIFIER	CCDC82	ENSBTAG00000006581	Transcript	ENSBTAT00000008639	protein_coding	-	5/9	-	-	-	-	-	-	-	1	VGNC	-	-
Chr15_14128285	15:14128285-14128285	G	upstream_gene_variant	MODIFIER	JRKL	ENSBTAG00000037488	Transcript	ENSBTAT00000056224	protein_coding	-	-	-	-	-	-	-	-	8673	-1	VGNC	-	-
Chr15_14129612	15:14129612-14129612	G	intron_variant	MODIFIER	CCDC82	ENSBTAG00000006581	Transcript	ENSBTAT00000008639	protein_coding	-	5/9	-	-	-	-	-	-	-	1	VGNC	-	-
Chr15_14129612	15:14129612-14129612	G	upstream_gene_variant	MODIFIER	JRKL	ENSBTAG00000037488	Transcript	ENSBTAT00000056224	protein_coding	-	-	-	-	-	-	-	-	10000	-1	VGNC	-	-
Chr15_14129720	15:14129720-14129720	G	intron_variant	MODIFIER	CCDC82	ENSBTAG00000006581	Transcript	ENSBTAT00000008639	protein_coding	-	5/9	-	-	-	-	-	-	-	1	VGNC	-	-
Chr15_14129725	15:14129725-14129725	G	intron_variant	MODIFIER	CCDC82	ENSBTAG00000006581	Transcript	ENSBTAT00000008639	protein_coding	-	5/9	-	-	-	-	-	-	-	1	VGNC	-	-
Chr15_25522782	15:25522782-25522782	G	intron_variant	MODIFIER	NXPE2	ENSBTAG00000031362	Transcript	ENSBTAT00000044438	protein_coding	-	2/3	-	-	-	-	-	-	-	1	VGNC	-	-
Chr15_25523407	15:25523407-25523407	G	intron_variant	MODIFIER	NXPE2	ENSBTAG00000031362	Transcript	ENSBTAT00000044438	protein_coding	-	2/3	-	-	-	-	-	-	-	1	VGNC	-	-
Chr15_28329735	15:28329735-28329735	C	downstream_gene_variant	MODIFIER	TAGLN	ENSBTAG00000007196	Transcript	ENSBTAT00000009469	protein_coding	-	-	-	-	-	-	-	-	6069	1	VGNC	-	-
Chr15_28329735	15:28329735-28329735	C	intron_variant	MODIFIER	PCSK7	ENSBTAG00000003052	Transcript	ENSBTAT00000040088	protein_coding	-	11/15	-	-	-	-	-	-	-	-1	VGNC	-	-
Chr15_28331112	15:28331112-28331112	C	downstream_gene_variant	MODIFIER	TAGLN	ENSBTAG00000007196	Transcript	ENSBTAT00000009469	protein_coding	-	-	-	-	-	-	-	-	7446	1	VGNC	-	-
Chr15_28331112	15:28331112-28331112	C	intron_variant	MODIFIER	PCSK7	ENSBTAG00000003052	Transcript	ENSBTAT00000040088	protein_coding	-	11/15	-	-	-	-	-	-	-	-1	VGNC	-	-
Chr15_28331922	15:28331922-28331922	C	downstream_gene_variant	MODIFIER	TAGLN	ENSBTAG00000007196	Transcript	ENSBTAT00000009469	protein_coding	-	-	-	-	-	-	-	-	8256	1	VGNC	-	-
Chr15_28331922	15:28331922-28331922	C	intron_variant	MODIFIER	PCSK7	ENSBTAG00000003052	Transcript	ENSBTAT00000040088	protein_coding	-	11/15	-	-	-	-	-	-	-	-1	VGNC	-	-
Chr15_28331931	15:28331931-28331931	C	downstream_gene_variant	MODIFIER	TAGLN	ENSBTAG00000007196	Transcript	ENSBTAT00000009469	protein_coding	-	-	-	-	-	-	-	-	8265	1	VGNC	-	-
Chr15_28331931	15:28331931-28331931	C	intron_variant	MODIFIER	PCSK7	ENSBTAG00000003052	Transcript	ENSBTAT00000040088	protein_coding	-	11/15	-	-	-	-	-	-	-	-1	VGNC	-	-
Chr15_28333060	15:28333060-28333060	C	downstream_gene_variant	MODIFIER	TAGLN	ENSBTAG00000007196	Transcript	ENSBTAT00000009469	protein_coding	-	-	-	-	-	-	-	-	9394	1	VGNC	-	-
Chr15_28333060	15:28333060-28333060	C	intron_variant	MODIFIER	PCSK7	ENSBTAG00000003052	Transcript	ENSBTAT00000040088	protein_coding	-	11/15	-	-	-	-	-	-	-	-1	VGNC	-	-
Chr15_30114209	15:30114209-30114209	G	upstream_gene_variant	MODIFIER	TRAPPC4	ENSBTAG00000008075	Transcript	ENSBTAT00000010619	protein_coding	-	-	-	-	-	-	-	-	3546	1	VGNC	-	-
Chr15_30114209	15:30114209-30114209	G	intron_variant	MODIFIER	CCDC84	ENSBTAG00000017932	Transcript	ENSBTAT00000023847	protein_coding	-	8/10	-	-	-	-	-	-	-	1	VGNC	-	-
Chr15_30114209	15:30114209-30114209	G	downstream_gene_variant	MODIFIER	RPS25	ENSBTAG00000027772	Transcript	ENSBTAT00000040046	protein_coding	-	-	-	-	-	-	-	-	1719	-1	EntrezGene	-	-
Chr15_30114209	15:30114209-30114209	G	downstream_gene_variant	MODIFIER	SLC37A4	ENSBTAG00000008077	Transcript	ENSBTAT00000061244	protein_coding	-	-	-	-	-	-	-	-	7792	-1	VGNC	-	-
Chr15_30114222	15:30114222-30114222	G	upstream_gene_variant	MODIFIER	TRAPPC4	ENSBTAG00000008075	Transcript	ENSBTAT00000010619	protein_coding	-	-	-	-	-	-	-	-	3533	1	VGNC	-	-
Chr15_30114222	15:30114222-30114222	G	intron_variant	MODIFIER	CCDC84	ENSBTAG00000017932	Transcript	ENSBTAT00000023847	protein_coding	-	8/10	-	-	-	-	-	-	-	1	VGNC	-	-
Chr15_30114222	15:30114222-30114222	G	downstream_gene_variant	MODIFIER	RPS25	ENSBTAG00000027772	Transcript	ENSBTAT00000040046	protein_coding	-	-	-	-	-	-	-	-	1706	-1	EntrezGene	-	-
Chr15_30114222	15:30114222-30114222	G	downstream_gene_variant	MODIFIER	SLC37A4	ENSBTAG00000008077	Transcript	ENSBTAT00000061244	protein_coding	-	-	-	-	-	-	-	-	7779	-1	VGNC	-	-
Chr15_30187224	15:30187224-30187224	G	intron_variant	MODIFIER	VPS11	ENSBTAG00000005357	Transcript	ENSBTAT00000007042	protein_coding	-	8/15	-	-	-	-	-	-	-	1	VGNC	-	-
Chr15_30187224	15:30187224-30187224	G	upstream_gene_variant	MODIFIER	HMBS	ENSBTAG00000005364	Transcript	ENSBTAT00000007052	protein_coding	-	-	-	-	-	-	-	-	7756	1	VGNC	-	-
Chr15_34756912	15:34756912-34756912	G	intron_variant	MODIFIER	GRAMD1B	ENSBTAG00000001410	Transcript	ENSBTAT00000001849	protein_coding	-	19/19	-	-	-	-	-	-	-	1	VGNC	-	-
Chr15_34756970	15:34756970-34756970	G	intron_variant	MODIFIER	GRAMD1B	ENSBTAG00000001410	Transcript	ENSBTAT00000001849	protein_coding	-	19/19	-	-	-	-	-	-	-	1	VGNC	-	-
Chr15_34757036	15:34757036-34757036	G	intron_variant	MODIFIER	GRAMD1B	ENSBTAG00000001410	Transcript	ENSBTAT00000001849	protein_coding	-	19/19	-	-	-	-	-	-	-	1	VGNC	-	-
Chr15_34757051	15:34757051-34757051	G	intron_variant	MODIFIER	GRAMD1B	ENSBTAG00000001410	Transcript	ENSBTAT00000001849	protein_coding	-	19/19	-	-	-	-	-	-	-	1	VGNC	-	-
Chr15_41307421	15:41307421-41307421	C	intron_variant	MODIFIER	USP47	ENSBTAG00000010919	Transcript	ENSBTAT00000014505	protein_coding	-	21/28	-	-	-	-	-	-	-	-1	VGNC	-	-
Chr15_41307426	15:41307426-41307426	C	intron_variant	MODIFIER	USP47	ENSBTAG00000010919	Transcript	ENSBTAT00000014505	protein_coding	-	21/28	-	-	-	-	-	-	-	-1	VGNC	-	-
Chr15_41307452	15:41307452-41307452	C	intron_variant	MODIFIER	USP47	ENSBTAG00000010919	Transcript	ENSBTAT00000014505	protein_coding	-	21/28	-	-	-	-	-	-	-	-1	VGNC	-	-
Chr15_51480127	15:51480127-51480127	G	intron_variant	MODIFIER	TRIM21	ENSBTAG00000013900	Transcript	ENSBTAT00000018459	protein_coding	-	3/5	-	-	-	-	-	-	-	1	VGNC	-	-
Chr15_51480127	15:51480127-51480127	G	intron_variant	MODIFIER	TRIM21	ENSBTAG00000013900	Transcript	ENSBTAT00000063640	protein_coding	-	4/9	-	-	-	-	-	-	-	1	VGNC	-	-
Chr15_51480130	15:51480130-51480130	G	intron_variant	MODIFIER	TRIM21	ENSBTAG00000013900	Transcript	ENSBTAT00000018459	protein_coding	-	3/5	-	-	-	-	-	-	-	1	VGNC	-	-
Chr15_51480130	15:51480130-51480130	G	intron_variant	MODIFIER	TRIM21	ENSBTAG00000013900	Transcript	ENSBTAT00000063640	protein_coding	-	4/9	-	-	-	-	-	-	-	1	VGNC	-	-
Chr15_53249404	15:53249404-53249404	C	intron_variant	MODIFIER	FCHSD2	ENSBTAG00000019062	Transcript	ENSBTAT00000025380	protein_coding	-	8/19	-	-	-	-	-	-	-	-1	VGNC	-	-
Chr15_64100062	15:64100062-64100062	G	intron_variant	MODIFIER	EIF3M	ENSBTAG00000005338	Transcript	ENSBTAT00000007021	protein_coding	-	5/10	-	-	-	-	-	-	-	1	VGNC	-	-
Chr15_64100134	15:64100134-64100134	G	intron_variant	MODIFIER	EIF3M	ENSBTAG00000005338	Transcript	ENSBTAT00000007021	protein_coding	-	5/10	-	-	-	-	-	-	-	1	VGNC	-	-
Chr15_64100993	15:64100993-64100993	G	intron_variant	MODIFIER	EIF3M	ENSBTAG00000005338	Transcript	ENSBTAT00000007021	protein_coding	-	5/10	-	-	-	-	-	-	-	1	VGNC	-	-
Chr15_64100998	15:64100998-64100998	G	intron_variant	MODIFIER	EIF3M	ENSBTAG00000005338	Transcript	ENSBTAT00000007021	protein_coding	-	5/10	-	-	-	-	-	-	-	1	VGNC	-	-
Chr15_64102466	15:64102466-64102466	G	intron_variant	MODIFIER	EIF3M	ENSBTAG00000005338	Transcript	ENSBTAT00000007021	protein_coding	-	5/10	-	-	-	-	-	-	-	1	VGNC	-	-
Chr15_64102545	15:64102545-64102545	G	intron_variant	MODIFIER	EIF3M	ENSBTAG00000005338	Transcript	ENSBTAT00000007021	protein_coding	-	5/10	-	-	-	-	-	-	-	1	VGNC	-	-
Chr15_64103597	15:64103597-64103597	G	intron_variant	MODIFIER	EIF3M	ENSBTAG00000005338	Transcript	ENSBTAT00000007021	protein_coding	-	5/10	-	-	-	-	-	-	-	1	VGNC	-	-
Chr15_64103597	15:64103597-64103597	G	downstream_gene_variant	MODIFIER	CCDC73	ENSBTAG00000032151	Transcript	ENSBTAT00000061531	protein_coding	-	-	-	-	-	-	-	-	9332	-1	VGNC	-	-
Chr15_64103651	15:64103651-64103651	G	intron_variant	MODIFIER	EIF3M	ENSBTAG00000005338	Transcript	ENSBTAT00000007021	protein_coding	-	5/10	-	-	-	-	-	-	-	1	VGNC	-	-
Chr15_64103651	15:64103651-64103651	G	downstream_gene_variant	MODIFIER	CCDC73	ENSBTAG00000032151	Transcript	ENSBTAT00000061531	protein_coding	-	-	-	-	-	-	-	-	9278	-1	VGNC	-	-
Chr15_64103656	15:64103656-64103656	G	intron_variant	MODIFIER	EIF3M	ENSBTAG00000005338	Transcript	ENSBTAT00000007021	protein_coding	-	5/10	-	-	-	-	-	-	-	1	VGNC	-	-
Chr15_64103656	15:64103656-64103656	G	downstream_gene_variant	MODIFIER	CCDC73	ENSBTAG00000032151	Transcript	ENSBTAT00000061531	protein_coding	-	-	-	-	-	-	-	-	9273	-1	VGNC	-	-
Chr15_65829212	15:65829212-65829212	C	intron_variant	MODIFIER	ELF5	ENSBTAG00000012460	Transcript	ENSBTAT00000016534	protein_coding	-	4/6	-	-	-	-	-	-	-	-1	VGNC	-	-
Chr15_65834636	15:65834636-65834636	C	intron_variant	MODIFIER	ELF5	ENSBTAG00000012460	Transcript	ENSBTAT00000016534	protein_coding	-	3/6	-	-	-	-	-	-	-	-1	VGNC	-	-
Chr15_65834688	15:65834688-65834688	C	intron_variant	MODIFIER	ELF5	ENSBTAG00000012460	Transcript	ENSBTAT00000016534	protein_coding	-	3/6	-	-	-	-	-	-	-	-1	VGNC	-	-
Chr15_65834689	15:65834689-65834689	C	intron_variant	MODIFIER	ELF5	ENSBTAG00000012460	Transcript	ENSBTAT00000016534	protein_coding	-	3/6	-	-	-	-	-	-	-	-1	VGNC	-	-
Chr15_65836441	15:65836441-65836441	C	intron_variant	MODIFIER	ELF5	ENSBTAG00000012460	Transcript	ENSBTAT00000016534	protein_coding	-	3/6	-	-	-	-	-	-	-	-1	VGNC	-	-
Chr15_65836452	15:65836452-65836452	C	intron_variant	MODIFIER	ELF5	ENSBTAG00000012460	Transcript	ENSBTAT00000016534	protein_coding	-	3/6	-	-	-	-	-	-	-	-1	VGNC	-	-
Chr15_65836467	15:65836467-65836467	C	intron_variant	MODIFIER	ELF5	ENSBTAG00000012460	Transcript	ENSBTAT00000016534	protein_coding	-	3/6	-	-	-	-	-	-	-	-1	VGNC	-	-
Chr15_65836563	15:65836563-65836563	C	intron_variant	MODIFIER	ELF5	ENSBTAG00000012460	Transcript	ENSBTAT00000016534	protein_coding	-	3/6	-	-	-	-	-	-	-	-1	VGNC	-	-
Chr15_65836682	15:65836682-65836682	C	intron_variant	MODIFIER	ELF5	ENSBTAG00000012460	Transcript	ENSBTAT00000016534	protein_coding	-	3/6	-	-	-	-	-	-	-	-1	VGNC	-	-
Chr15_65836960	15:65836960-65836960	C	intron_variant	MODIFIER	ELF5	ENSBTAG00000012460	Transcript	ENSBTAT00000016534	protein_coding	-	3/6	-	-	-	-	-	-	-	-1	VGNC	-	-
Chr15_65837186	15:65837186-65837186	C	intron_variant	MODIFIER	ELF5	ENSBTAG00000012460	Transcript	ENSBTAT00000016534	protein_coding	-	3/6	-	-	-	-	-	-	-	-1	VGNC	-	-
Chr15_65837187	15:65837187-65837187	C	intron_variant	MODIFIER	ELF5	ENSBTAG00000012460	Transcript	ENSBTAT00000016534	protein_coding	-	3/6	-	-	-	-	-	-	-	-1	VGNC	-	-
Chr15_65842338	15:65842338-65842338	C	intron_variant	MODIFIER	ELF5	ENSBTAG00000012460	Transcript	ENSBTAT00000016534	protein_coding	-	2/6	-	-	-	-	-	-	-	-1	VGNC	-	-
Chr15_66216850	15:66216850-66216850	C	intron_variant	MODIFIER	APIP	ENSBTAG00000018257	Transcript	ENSBTAT00000024300	protein_coding	-	2/6	-	-	-	-	-	-	-	-1	VGNC	-	-
Chr15_66217404	15:66217404-66217404	C	intron_variant	MODIFIER	APIP	ENSBTAG00000018257	Transcript	ENSBTAT00000024300	protein_coding	-	2/6	-	-	-	-	-	-	-	-1	VGNC	-	-
Chr15_66217415	15:66217415-66217415	C	intron_variant	MODIFIER	APIP	ENSBTAG00000018257	Transcript	ENSBTAT00000024300	protein_coding	-	2/6	-	-	-	-	-	-	-	-1	VGNC	-	-
Chr15_66217430	15:66217430-66217430	C	intron_variant	MODIFIER	APIP	ENSBTAG00000018257	Transcript	ENSBTAT00000024300	protein_coding	-	2/6	-	-	-	-	-	-	-	-1	VGNC	-	-
Chr15_66217448	15:66217448-66217448	C	intron_variant	MODIFIER	APIP	ENSBTAG00000018257	Transcript	ENSBTAT00000024300	protein_coding	-	2/6	-	-	-	-	-	-	-	-1	VGNC	-	-
Chr15_66217453	15:66217453-66217453	C	intron_variant	MODIFIER	APIP	ENSBTAG00000018257	Transcript	ENSBTAT00000024300	protein_coding	-	2/6	-	-	-	-	-	-	-	-1	VGNC	-	-
Chr15_66217454	15:66217454-66217454	C	intron_variant	MODIFIER	APIP	ENSBTAG00000018257	Transcript	ENSBTAT00000024300	protein_coding	-	2/6	-	-	-	-	-	-	-	-1	VGNC	-	-
Chr15_67565691	15:67565691-67565691	C	intron_variant	MODIFIER	COMMD9	ENSBTAG00000019045	Transcript	ENSBTAT00000025346	protein_coding	-	5/5	-	-	-	-	-	-	-	-1	VGNC	-	-
Chr15_74873234	15:74873234-74873234	G	intron_variant	MODIFIER	ALKBH3	ENSBTAG00000009518	Transcript	ENSBTAT00000012522	protein_coding	-	8/9	-	-	-	-	-	-	-	1	VGNC	-	-
Chr15_75263423	15:75263423-75263423	G	intron_variant	MODIFIER	EXT2	ENSBTAG00000019644	Transcript	ENSBTAT00000026177	protein_coding	-	13/13	-	-	-	-	-	-	-	1	VGNC	-	-
Chr15_77182628	15:77182628-77182628	G	intron_variant	MODIFIER	CREB3L1	ENSBTAG00000006143	Transcript	ENSBTAT00000008081	protein_coding	-	3/11	-	-	-	-	-	-	-	1	VGNC	-	-
Chr15_83639365	15:83639365-83639365	G	intron_variant	MODIFIER	DTX4	ENSBTAG00000004046	Transcript	ENSBTAT00000005289	protein_coding	-	7/13	-	-	-	-	-	-	-	1	HGNC	HGNC:29151	-
Chr15_83639393	15:83639393-83639393	G	intron_variant	MODIFIER	DTX4	ENSBTAG00000004046	Transcript	ENSBTAT00000005289	protein_coding	-	7/13	-	-	-	-	-	-	-	1	HGNC	HGNC:29151	-
Chr16_3172857	16:3172857-3172857	G	intron_variant	MODIFIER	MFSD4A	ENSBTAG00000004952	Transcript	ENSBTAT00000006513	protein_coding	-	1/9	-	-	-	-	-	-	-	1	VGNC	-	-
Chr16_3175138	16:3175138-3175138	G	intron_variant	MODIFIER	MFSD4A	ENSBTAG00000004952	Transcript	ENSBTAT00000006513	protein_coding	-	1/9	-	-	-	-	-	-	-	1	VGNC	-	-
Chr16_3175145	16:3175145-3175145	G	intron_variant	MODIFIER	MFSD4A	ENSBTAG00000004952	Transcript	ENSBTAT00000006513	protein_coding	-	1/9	-	-	-	-	-	-	-	1	VGNC	-	-
Chr16_3175179	16:3175179-3175179	G	intron_variant	MODIFIER	MFSD4A	ENSBTAG00000004952	Transcript	ENSBTAT00000006513	protein_coding	-	1/9	-	-	-	-	-	-	-	1	VGNC	-	-
Chr16_3175202	16:3175202-3175202	G	intron_variant	MODIFIER	MFSD4A	ENSBTAG00000004952	Transcript	ENSBTAT00000006513	protein_coding	-	1/9	-	-	-	-	-	-	-	1	VGNC	-	-
Chr16_3175233	16:3175233-3175233	G	intron_variant	MODIFIER	MFSD4A	ENSBTAG00000004952	Transcript	ENSBTAT00000006513	protein_coding	-	1/9	-	-	-	-	-	-	-	1	VGNC	-	-
Chr16_4747004	16:4747004-4747004	G	intron_variant	MODIFIER	PFKFB2	ENSBTAG00000002126	Transcript	ENSBTAT00000002753	protein_coding	-	15/15	-	-	-	-	-	-	-	1	VGNC	-	-
Chr16_4747004	16:4747004-4747004	G	intron_variant	MODIFIER	PFKFB2	ENSBTAG00000002126	Transcript	ENSBTAT00000053481	protein_coding	-	14/14	-	-	-	-	-	-	-	1	VGNC	-	-
Chr16_4747008	16:4747008-4747008	G	intron_variant	MODIFIER	PFKFB2	ENSBTAG00000002126	Transcript	ENSBTAT00000002753	protein_coding	-	15/15	-	-	-	-	-	-	-	1	VGNC	-	-
Chr16_4747008	16:4747008-4747008	G	intron_variant	MODIFIER	PFKFB2	ENSBTAG00000002126	Transcript	ENSBTAT00000053481	protein_coding	-	14/14	-	-	-	-	-	-	-	1	VGNC	-	-
Chr16_4747014	16:4747014-4747014	G	intron_variant	MODIFIER	PFKFB2	ENSBTAG00000002126	Transcript	ENSBTAT00000002753	protein_coding	-	15/15	-	-	-	-	-	-	-	1	VGNC	-	-
Chr16_4747014	16:4747014-4747014	G	intron_variant	MODIFIER	PFKFB2	ENSBTAG00000002126	Transcript	ENSBTAT00000053481	protein_coding	-	14/14	-	-	-	-	-	-	-	1	VGNC	-	-
Chr16_4747079	16:4747079-4747079	G	intron_variant	MODIFIER	PFKFB2	ENSBTAG00000002126	Transcript	ENSBTAT00000002753	protein_coding	-	15/15	-	-	-	-	-	-	-	1	VGNC	-	-
Chr16_4747079	16:4747079-4747079	G	intron_variant	MODIFIER	PFKFB2	ENSBTAG00000002126	Transcript	ENSBTAT00000053481	protein_coding	-	14/14	-	-	-	-	-	-	-	1	VGNC	-	-
Chr16_4747084	16:4747084-4747084	G	intron_variant	MODIFIER	PFKFB2	ENSBTAG00000002126	Transcript	ENSBTAT00000002753	protein_coding	-	15/15	-	-	-	-	-	-	-	1	VGNC	-	-
Chr16_4747084	16:4747084-4747084	G	intron_variant	MODIFIER	PFKFB2	ENSBTAG00000002126	Transcript	ENSBTAT00000053481	protein_coding	-	14/14	-	-	-	-	-	-	-	1	VGNC	-	-
Chr16_4747130	16:4747130-4747130	G	intron_variant	MODIFIER	PFKFB2	ENSBTAG00000002126	Transcript	ENSBTAT00000002753	protein_coding	-	15/15	-	-	-	-	-	-	-	1	VGNC	-	-
Chr16_4747130	16:4747130-4747130	G	intron_variant	MODIFIER	PFKFB2	ENSBTAG00000002126	Transcript	ENSBTAT00000053481	protein_coding	-	14/14	-	-	-	-	-	-	-	1	VGNC	-	-
Chr16_4747139	16:4747139-4747139	G	intron_variant	MODIFIER	PFKFB2	ENSBTAG00000002126	Transcript	ENSBTAT00000002753	protein_coding	-	15/15	-	-	-	-	-	-	-	1	VGNC	-	-
Chr16_4747139	16:4747139-4747139	G	intron_variant	MODIFIER	PFKFB2	ENSBTAG00000002126	Transcript	ENSBTAT00000053481	protein_coding	-	14/14	-	-	-	-	-	-	-	1	VGNC	-	-
Chr16_4747143	16:4747143-4747143	G	intron_variant	MODIFIER	PFKFB2	ENSBTAG00000002126	Transcript	ENSBTAT00000002753	protein_coding	-	15/15	-	-	-	-	-	-	-	1	VGNC	-	-
Chr16_4747143	16:4747143-4747143	G	intron_variant	MODIFIER	PFKFB2	ENSBTAG00000002126	Transcript	ENSBTAT00000053481	protein_coding	-	14/14	-	-	-	-	-	-	-	1	VGNC	-	-
Chr16_4747172	16:4747172-4747172	G	intron_variant	MODIFIER	PFKFB2	ENSBTAG00000002126	Transcript	ENSBTAT00000002753	protein_coding	-	15/15	-	-	-	-	-	-	-	1	VGNC	-	-
Chr16_4747172	16:4747172-4747172	G	intron_variant	MODIFIER	PFKFB2	ENSBTAG00000002126	Transcript	ENSBTAT00000053481	protein_coding	-	14/14	-	-	-	-	-	-	-	1	VGNC	-	-
Chr16_4747336	16:4747336-4747336	G	intron_variant	MODIFIER	PFKFB2	ENSBTAG00000002126	Transcript	ENSBTAT00000002753	protein_coding	-	15/15	-	-	-	-	-	-	-	1	VGNC	-	-
Chr16_4747336	16:4747336-4747336	G	intron_variant	MODIFIER	PFKFB2	ENSBTAG00000002126	Transcript	ENSBTAT00000053481	protein_coding	-	14/14	-	-	-	-	-	-	-	1	VGNC	-	-
Chr16_4747341	16:4747341-4747341	G	intron_variant	MODIFIER	PFKFB2	ENSBTAG00000002126	Transcript	ENSBTAT00000002753	protein_coding	-	15/15	-	-	-	-	-	-	-	1	VGNC	-	-
Chr16_4747341	16:4747341-4747341	G	intron_variant	MODIFIER	PFKFB2	ENSBTAG00000002126	Transcript	ENSBTAT00000053481	protein_coding	-	14/14	-	-	-	-	-	-	-	1	VGNC	-	-
Chr16_4747351	16:4747351-4747351	G	intron_variant	MODIFIER	PFKFB2	ENSBTAG00000002126	Transcript	ENSBTAT00000002753	protein_coding	-	15/15	-	-	-	-	-	-	-	1	VGNC	-	-
Chr16_4747351	16:4747351-4747351	G	intron_variant	MODIFIER	PFKFB2	ENSBTAG00000002126	Transcript	ENSBTAT00000053481	protein_coding	-	14/14	-	-	-	-	-	-	-	1	VGNC	-	-
Chr16_4747421	16:4747421-4747421	G	intron_variant	MODIFIER	PFKFB2	ENSBTAG00000002126	Transcript	ENSBTAT00000002753	protein_coding	-	15/15	-	-	-	-	-	-	-	1	VGNC	-	-
Chr16_4747421	16:4747421-4747421	G	intron_variant	MODIFIER	PFKFB2	ENSBTAG00000002126	Transcript	ENSBTAT00000053481	protein_coding	-	14/14	-	-	-	-	-	-	-	1	VGNC	-	-
Chr16_4747424	16:4747424-4747424	G	intron_variant	MODIFIER	PFKFB2	ENSBTAG00000002126	Transcript	ENSBTAT00000002753	protein_coding	-	15/15	-	-	-	-	-	-	-	1	VGNC	-	-
Chr16_4747424	16:4747424-4747424	G	intron_variant	MODIFIER	PFKFB2	ENSBTAG00000002126	Transcript	ENSBTAT00000053481	protein_coding	-	14/14	-	-	-	-	-	-	-	1	VGNC	-	-
Chr16_4747475	16:4747475-4747475	G	intron_variant	MODIFIER	PFKFB2	ENSBTAG00000002126	Transcript	ENSBTAT00000002753	protein_coding	-	15/15	-	-	-	-	-	-	-	1	VGNC	-	-
Chr16_4747475	16:4747475-4747475	G	intron_variant	MODIFIER	PFKFB2	ENSBTAG00000002126	Transcript	ENSBTAT00000053481	protein_coding	-	14/14	-	-	-	-	-	-	-	1	VGNC	-	-
Chr16_4747476	16:4747476-4747476	G	intron_variant	MODIFIER	PFKFB2	ENSBTAG00000002126	Transcript	ENSBTAT00000002753	protein_coding	-	15/15	-	-	-	-	-	-	-	1	VGNC	-	-
Chr16_4747476	16:4747476-4747476	G	intron_variant	MODIFIER	PFKFB2	ENSBTAG00000002126	Transcript	ENSBTAT00000053481	protein_coding	-	14/14	-	-	-	-	-	-	-	1	VGNC	-	-
Chr16_12787333	16:12787333-12787333	G	intron_variant	MODIFIER	TROVE2	ENSBTAG00000013812	Transcript	ENSBTAT00000018350	protein_coding	-	4/7	-	-	-	-	-	-	-	-1	VGNC	-	-
Chr16_12787333	16:12787333-12787333	G	downstream_gene_variant	MODIFIER	GLRX2	ENSBTAG00000015972	Transcript	ENSBTAT00000021249	protein_coding	-	-	-	-	-	-	-	-	3709	1	VGNC	-	-
Chr16_12787463	16:12787463-12787463	G	intron_variant	MODIFIER	TROVE2	ENSBTAG00000013812	Transcript	ENSBTAT00000018350	protein_coding	-	4/7	-	-	-	-	-	-	-	-1	VGNC	-	-
Chr16_12787463	16:12787463-12787463	G	downstream_gene_variant	MODIFIER	GLRX2	ENSBTAG00000015972	Transcript	ENSBTAT00000021249	protein_coding	-	-	-	-	-	-	-	-	3839	1	VGNC	-	-
Chr16_12815895	16:12815895-12815895	G	intron_variant	MODIFIER	UCHL5	ENSBTAG00000013620	Transcript	ENSBTAT00000018104	protein_coding	-	1/10	-	-	-	-	-	-	-	1	VGNC	-	-
Chr16_22586622	16:22586622-22586622	G	intron_variant	MODIFIER	TGFB2	ENSBTAG00000005359	Transcript	ENSBTAT00000007053	protein_coding	-	6/6	-	-	-	-	-	-	-	1	VGNC	-	-
Chr16_24323215	16:24323215-24323215	G	downstream_gene_variant	MODIFIER	RAB3GAP2	ENSBTAG00000012585	Transcript	ENSBTAT00000047860	protein_coding	-	-	-	-	-	-	-	rs801015497	7492	-1	VGNC	-	-
Chr16_24323215	16:24323215-24323215	G	intron_variant	MODIFIER	IARS2	ENSBTAG00000012582	Transcript	ENSBTAT00000061457	protein_coding	-	20/22	-	-	-	-	-	rs801015497	-	1	VGNC	-	-
Chr16_24969980	16:24969980-24969980	G	intron_variant	MODIFIER	MARC2	ENSBTAG00000016277	Transcript	ENSBTAT00000008440	protein_coding	-	8/8	-	-	-	-	-	-	-	1	EntrezGene	-	-
Chr16_24969980	16:24969980-24969980	G	upstream_gene_variant	MODIFIER	MARC1	ENSBTAG00000047287	Transcript	ENSBTAT00000061104	protein_coding	-	-	-	-	-	-	-	-	6195	1	VGNC	-	-
Chr16_24990467	16:24990467-24990467	G	intron_variant	MODIFIER	MARC1	ENSBTAG00000047287	Transcript	ENSBTAT00000061104	protein_coding	-	6/6	-	-	-	-	-	-	-	1	VGNC	-	-
Chr16_24990499	16:24990499-24990499	G	intron_variant	MODIFIER	MARC1	ENSBTAG00000047287	Transcript	ENSBTAT00000061104	protein_coding	-	6/6	-	-	-	-	-	-	-	1	VGNC	-	-
Chr16_24990557	16:24990557-24990557	G	intron_variant	MODIFIER	MARC1	ENSBTAG00000047287	Transcript	ENSBTAT00000061104	protein_coding	-	6/6	-	-	-	-	-	-	-	1	VGNC	-	-
Chr16_24990561	16:24990561-24990561	G	intron_variant	MODIFIER	MARC1	ENSBTAG00000047287	Transcript	ENSBTAT00000061104	protein_coding	-	6/6	-	-	-	-	-	-	-	1	VGNC	-	-
Chr16_24990565	16:24990565-24990565	G	intron_variant	MODIFIER	MARC1	ENSBTAG00000047287	Transcript	ENSBTAT00000061104	protein_coding	-	6/6	-	-	-	-	-	-	-	1	VGNC	-	-
Chr16_24991247	16:24991247-24991247	G	intron_variant	MODIFIER	MARC1	ENSBTAG00000047287	Transcript	ENSBTAT00000061104	protein_coding	-	6/6	-	-	-	-	-	-	-	1	VGNC	-	-
Chr16_24991254	16:24991254-24991254	G	intron_variant	MODIFIER	MARC1	ENSBTAG00000047287	Transcript	ENSBTAT00000061104	protein_coding	-	6/6	-	-	-	-	-	-	-	1	VGNC	-	-
Chr16_24991338	16:24991338-24991338	G	intron_variant	MODIFIER	MARC1	ENSBTAG00000047287	Transcript	ENSBTAT00000061104	protein_coding	-	6/6	-	-	-	-	-	-	-	1	VGNC	-	-
Chr16_24991382	16:24991382-24991382	G	intron_variant	MODIFIER	MARC1	ENSBTAG00000047287	Transcript	ENSBTAT00000061104	protein_coding	-	6/6	-	-	-	-	-	-	-	1	VGNC	-	-
Chr16_24992059	16:24992059-24992059	G	intron_variant	MODIFIER	MARC1	ENSBTAG00000047287	Transcript	ENSBTAT00000061104	protein_coding	-	6/6	-	-	-	-	-	-	-	1	VGNC	-	-
Chr16_24992072	16:24992072-24992072	G	intron_variant	MODIFIER	MARC1	ENSBTAG00000047287	Transcript	ENSBTAT00000061104	protein_coding	-	6/6	-	-	-	-	-	-	-	1	VGNC	-	-
Chr16_24993758	16:24993758-24993758	G	intron_variant	MODIFIER	MARC1	ENSBTAG00000047287	Transcript	ENSBTAT00000061104	protein_coding	-	6/6	-	-	-	-	-	-	-	1	VGNC	-	-
Chr16_24993783	16:24993783-24993783	G	intron_variant	MODIFIER	MARC1	ENSBTAG00000047287	Transcript	ENSBTAT00000061104	protein_coding	-	6/6	-	-	-	-	-	-	-	1	VGNC	-	-
Chr16_24994753	16:24994753-24994753	G	intron_variant	MODIFIER	MARC1	ENSBTAG00000047287	Transcript	ENSBTAT00000061104	protein_coding	-	6/6	-	-	-	-	-	-	-	1	VGNC	-	-
Chr16_24994850	16:24994850-24994850	G	intron_variant	MODIFIER	MARC1	ENSBTAG00000047287	Transcript	ENSBTAT00000061104	protein_coding	-	6/6	-	-	-	-	-	-	-	1	VGNC	-	-
Chr16_26717638	16:26717638-26717638	C	intron_variant	MODIFIER	HHIPL2	ENSBTAG00000017561	Transcript	ENSBTAT00000023347	protein_coding	-	6/8	-	-	-	-	-	-	-	-1	VGNC	-	-
Chr16_26718531	16:26718531-26718531	C	intron_variant	MODIFIER	HHIPL2	ENSBTAG00000017561	Transcript	ENSBTAT00000023347	protein_coding	-	6/8	-	-	-	-	-	-	-	-1	VGNC	-	-
Chr16_26718539	16:26718539-26718539	C	intron_variant	MODIFIER	HHIPL2	ENSBTAG00000017561	Transcript	ENSBTAT00000023347	protein_coding	-	6/8	-	-	-	-	-	-	-	-1	VGNC	-	-
Chr16_26719895	16:26719895-26719895	C	intron_variant	MODIFIER	HHIPL2	ENSBTAG00000017561	Transcript	ENSBTAT00000023347	protein_coding	-	6/8	-	-	-	-	-	-	-	-1	VGNC	-	-
Chr16_26721502	16:26721502-26721502	C	intron_variant	MODIFIER	HHIPL2	ENSBTAG00000017561	Transcript	ENSBTAT00000023347	protein_coding	-	6/8	-	-	-	-	-	-	-	-1	VGNC	-	-
Chr16_26722154	16:26722154-26722154	C	intron_variant	MODIFIER	HHIPL2	ENSBTAG00000017561	Transcript	ENSBTAT00000023347	protein_coding	-	6/8	-	-	-	-	-	-	-	-1	VGNC	-	-
Chr16_27701976	16:27701976-27701976	C	intron_variant	MODIFIER	CAPN8	ENSBTAG00000003600	Transcript	ENSBTAT00000011676	protein_coding	-	10/21	-	-	-	-	-	-	-	-1	VGNC	-	-
Chr16_27701976	16:27701976-27701976	C	downstream_gene_variant	MODIFIER	CAPN8	ENSBTAG00000003600	Transcript	ENSBTAT00000016982	protein_coding	-	-	-	-	-	-	-	-	991	-1	VGNC	-	-
Chr16_29640338	16:29640338-29640338	C	intron_variant	MODIFIER	TMEM63A	ENSBTAG00000002854	Transcript	ENSBTAT00000003701	protein_coding	-	8/21	-	-	-	-	-	-	-	-1	VGNC	-	-
Chr16_29640359	16:29640359-29640359	C	intron_variant	MODIFIER	TMEM63A	ENSBTAG00000002854	Transcript	ENSBTAT00000003701	protein_coding	-	8/21	-	-	-	-	-	-	-	-1	VGNC	-	-
Chr16_29640381	16:29640381-29640381	C	intron_variant	MODIFIER	TMEM63A	ENSBTAG00000002854	Transcript	ENSBTAT00000003701	protein_coding	-	8/21	-	-	-	-	-	-	-	-1	VGNC	-	-
Chr16_29640411	16:29640411-29640411	C	intron_variant	MODIFIER	TMEM63A	ENSBTAG00000002854	Transcript	ENSBTAT00000003701	protein_coding	-	8/21	-	-	-	-	-	-	-	-1	VGNC	-	-
Chr16_29640427	16:29640427-29640427	C	intron_variant	MODIFIER	TMEM63A	ENSBTAG00000002854	Transcript	ENSBTAT00000003701	protein_coding	-	8/21	-	-	-	-	-	-	-	-1	VGNC	-	-
Chr16_29640432	16:29640432-29640432	C	intron_variant	MODIFIER	TMEM63A	ENSBTAG00000002854	Transcript	ENSBTAT00000003701	protein_coding	-	8/21	-	-	-	-	-	-	-	-1	VGNC	-	-
Chr16_29640471	16:29640471-29640471	C	intron_variant	MODIFIER	TMEM63A	ENSBTAG00000002854	Transcript	ENSBTAT00000003701	protein_coding	-	8/21	-	-	-	-	-	-	-	-1	VGNC	-	-
Chr16_29640893	16:29640893-29640893	C	intron_variant	MODIFIER	TMEM63A	ENSBTAG00000002854	Transcript	ENSBTAT00000003701	protein_coding	-	8/21	-	-	-	-	-	-	-	-1	VGNC	-	-
Chr16_29640895	16:29640895-29640895	C	intron_variant	MODIFIER	TMEM63A	ENSBTAG00000002854	Transcript	ENSBTAT00000003701	protein_coding	-	8/21	-	-	-	-	-	-	-	-1	VGNC	-	-
Chr16_29640951	16:29640951-29640951	C	intron_variant	MODIFIER	TMEM63A	ENSBTAG00000002854	Transcript	ENSBTAT00000003701	protein_coding	-	8/21	-	-	-	-	-	-	-	-1	VGNC	-	-
Chr16_29640956	16:29640956-29640956	C	intron_variant	MODIFIER	TMEM63A	ENSBTAG00000002854	Transcript	ENSBTAT00000003701	protein_coding	-	8/21	-	-	-	-	-	-	-	-1	VGNC	-	-
Chr16_29640962	16:29640962-29640962	C	intron_variant	MODIFIER	TMEM63A	ENSBTAG00000002854	Transcript	ENSBTAT00000003701	protein_coding	-	8/21	-	-	-	-	-	-	-	-1	VGNC	-	-
Chr16_29640970	16:29640970-29640970	C	intron_variant	MODIFIER	TMEM63A	ENSBTAG00000002854	Transcript	ENSBTAT00000003701	protein_coding	-	8/21	-	-	-	-	-	-	-	-1	VGNC	-	-
Chr16_29640974	16:29640974-29640974	C	intron_variant	MODIFIER	TMEM63A	ENSBTAG00000002854	Transcript	ENSBTAT00000003701	protein_coding	-	8/21	-	-	-	-	-	-	-	-1	VGNC	-	-
Chr16_29641018	16:29641018-29641018	C	intron_variant	MODIFIER	TMEM63A	ENSBTAG00000002854	Transcript	ENSBTAT00000003701	protein_coding	-	8/21	-	-	-	-	-	-	-	-1	VGNC	-	-
Chr16_29641036	16:29641036-29641036	C	intron_variant	MODIFIER	TMEM63A	ENSBTAG00000002854	Transcript	ENSBTAT00000003701	protein_coding	-	8/21	-	-	-	-	-	-	-	-1	VGNC	-	-
Chr16_39961768	16:39961768-39961768	C	intron_variant	MODIFIER	MYOC	ENSBTAG00000020342	Transcript	ENSBTAT00000027111	protein_coding	-	1/2	-	-	-	-	-	-	-	-1	VGNC	-	-
Chr16_39961852	16:39961852-39961852	C	intron_variant	MODIFIER	MYOC	ENSBTAG00000020342	Transcript	ENSBTAT00000027111	protein_coding	-	1/2	-	-	-	-	-	-	-	-1	VGNC	-	-
Chr16_39961853	16:39961853-39961853	C	intron_variant	MODIFIER	MYOC	ENSBTAG00000020342	Transcript	ENSBTAT00000027111	protein_coding	-	1/2	-	-	-	-	-	-	-	-1	VGNC	-	-
Chr16_40970907	16:40970907-40970907	G	intron_variant	MODIFIER	SUCO	ENSBTAG00000010169	Transcript	ENSBTAT00000046578	protein_coding	-	23/24	-	-	-	-	-	-	-	1	VGNC	-	-
Chr16_42813182	16:42813182-42813182	C	intron_variant	MODIFIER	AGTRAP	ENSBTAG00000009384	Transcript	ENSBTAT00000012348	protein_coding	-	1/4	-	-	-	-	-	-	-	-1	VGNC	-	-
Chr16_42813203	16:42813203-42813203	C	intron_variant	MODIFIER	AGTRAP	ENSBTAG00000009384	Transcript	ENSBTAT00000012348	protein_coding	-	1/4	-	-	-	-	-	-	-	-1	VGNC	-	-
Chr16_42813779	16:42813779-42813779	C	intron_variant	MODIFIER	AGTRAP	ENSBTAG00000009384	Transcript	ENSBTAT00000012348	protein_coding	-	1/4	-	-	-	-	-	-	-	-1	VGNC	-	-
Chr16_42815165	16:42815165-42815165	C	intron_variant	MODIFIER	AGTRAP	ENSBTAG00000009384	Transcript	ENSBTAT00000012348	protein_coding	-	1/4	-	-	-	-	-	-	-	-1	VGNC	-	-
Chr16_44427994	16:44427994-44427994	C	intron_variant	MODIFIER	RBP7	ENSBTAG00000015574	Transcript	ENSBTAT00000020700	protein_coding	-	3/3	-	-	-	-	-	-	-	-1	VGNC	-	-
Chr16_44428022	16:44428022-44428022	C	intron_variant	MODIFIER	RBP7	ENSBTAG00000015574	Transcript	ENSBTAT00000020700	protein_coding	-	3/3	-	-	-	-	-	-	-	-1	VGNC	-	-
Chr16_44428069	16:44428069-44428069	C	intron_variant	MODIFIER	RBP7	ENSBTAG00000015574	Transcript	ENSBTAT00000020700	protein_coding	-	3/3	-	-	-	-	-	-	-	-1	VGNC	-	-
Chr16_44428073	16:44428073-44428073	C	intron_variant	MODIFIER	RBP7	ENSBTAG00000015574	Transcript	ENSBTAT00000020700	protein_coding	-	3/3	-	-	-	-	-	-	-	-1	VGNC	-	-
Chr16_44428290	16:44428290-44428290	C	intron_variant	MODIFIER	RBP7	ENSBTAG00000015574	Transcript	ENSBTAT00000020700	protein_coding	-	3/3	-	-	-	-	-	-	-	-1	VGNC	-	-
Chr16_44428336	16:44428336-44428336	C	intron_variant	MODIFIER	RBP7	ENSBTAG00000015574	Transcript	ENSBTAT00000020700	protein_coding	-	3/3	-	-	-	-	-	-	-	-1	VGNC	-	-
Chr16_52400126	16:52400126-52400126	G	downstream_gene_variant	MODIFIER	CCNL2	ENSBTAG00000004873	Transcript	ENSBTAT00000006407	protein_coding	-	-	-	-	-	-	-	-	3301	1	VGNC	-	-
Chr16_52400126	16:52400126-52400126	G	intron_variant	MODIFIER	AURKAIP1	ENSBTAG00000004874	Transcript	ENSBTAT00000006409	protein_coding	-	2/3	-	-	-	-	-	-	-	1	VGNC	-	-
Chr16_52400355	16:52400355-52400355	G	downstream_gene_variant	MODIFIER	CCNL2	ENSBTAG00000004873	Transcript	ENSBTAT00000006407	protein_coding	-	-	-	-	-	-	-	-	3530	1	VGNC	-	-
Chr16_52400355	16:52400355-52400355	G	intron_variant	MODIFIER	AURKAIP1	ENSBTAG00000004874	Transcript	ENSBTAT00000006409	protein_coding	-	2/3	-	-	-	-	-	-	-	1	VGNC	-	-
Chr16_55409204	16:55409204-55409204	C	3_prime_UTR_variant	MODIFIER	PDPN	ENSBTAG00000001788	Transcript	ENSBTAT00000002341	protein_coding	6/6	-	1092	-	-	-	-	-	-	-1	VGNC	-	-
Chr16_55409215	16:55409215-55409215	C	3_prime_UTR_variant	MODIFIER	PDPN	ENSBTAG00000001788	Transcript	ENSBTAT00000002341	protein_coding	6/6	-	1081	-	-	-	-	-	-	-1	VGNC	-	-
Chr16_62825404	16:62825404-62825404	G	intron_variant	MODIFIER	QSOX1	ENSBTAG00000014191	Transcript	ENSBTAT00000018869	protein_coding	-	5/12	-	-	-	-	-	-	-	1	VGNC	-	-
Chr16_62825461	16:62825461-62825461	G	intron_variant	MODIFIER	QSOX1	ENSBTAG00000014191	Transcript	ENSBTAT00000018869	protein_coding	-	5/12	-	-	-	-	-	-	-	1	VGNC	-	-
Chr16_62825464	16:62825464-62825464	G	intron_variant	MODIFIER	QSOX1	ENSBTAG00000014191	Transcript	ENSBTAT00000018869	protein_coding	-	5/12	-	-	-	-	-	-	-	1	VGNC	-	-
Chr16_62825482	16:62825482-62825482	G	intron_variant	MODIFIER	QSOX1	ENSBTAG00000014191	Transcript	ENSBTAT00000018869	protein_coding	-	5/12	-	-	-	-	-	-	-	1	VGNC	-	-
Chr16_62827352	16:62827352-62827352	G	intron_variant	MODIFIER	QSOX1	ENSBTAG00000014191	Transcript	ENSBTAT00000018869	protein_coding	-	5/12	-	-	-	-	-	-	-	1	VGNC	-	-
Chr16_62827383	16:62827383-62827383	G	intron_variant	MODIFIER	QSOX1	ENSBTAG00000014191	Transcript	ENSBTAT00000018869	protein_coding	-	5/12	-	-	-	-	-	-	-	1	VGNC	-	-
Chr16_62827393	16:62827393-62827393	G	intron_variant	MODIFIER	QSOX1	ENSBTAG00000014191	Transcript	ENSBTAT00000018869	protein_coding	-	5/12	-	-	-	-	-	-	-	1	VGNC	-	-
Chr16_72571574	16:72571574-72571574	C	intron_variant	MODIFIER	FLVCR1	ENSBTAG00000015974	Transcript	ENSBTAT00000021251	protein_coding	-	8/9	-	-	-	-	-	-	-	-1	EntrezGene	-	-
Chr16_77486605	16:77486605-77486605	C	intron_variant	MODIFIER	CD46	ENSBTAG00000005397	Transcript	ENSBTAT00000007107	protein_coding	-	9/9	-	-	-	-	-	-	-	-1	EntrezGene	-	-
Chr16_77486605	16:77486605-77486605	C	intron_variant	MODIFIER	CD46	ENSBTAG00000005397	Transcript	ENSBTAT00000007108	protein_coding	-	11/12	-	-	-	-	-	-	-	-1	EntrezGene	-	-
Chr16_77486605	16:77486605-77486605	C	downstream_gene_variant	MODIFIER	bta-mir-29b-2	ENSBTAG00000029765	Transcript	ENSBTAT00000042144	miRNA	-	-	-	-	-	-	-	-	8492	1	miRBase	-	-
Chr16_77486605	16:77486605-77486605	C	downstream_gene_variant	MODIFIER	bta-mir-29c	ENSBTAG00000029942	Transcript	ENSBTAT00000042321	miRNA	-	-	-	-	-	-	-	-	7925	1	miRBase	-	-
Chr16_77486605	16:77486605-77486605	C	downstream_gene_variant	MODIFIER	CD46	ENSBTAG00000005397	Transcript	ENSBTAT00000065728	protein_coding	-	-	-	-	-	-	-	-	4024	-1	EntrezGene	-	-
Chr16_77486639	16:77486639-77486639	C	intron_variant	MODIFIER	CD46	ENSBTAG00000005397	Transcript	ENSBTAT00000007107	protein_coding	-	9/9	-	-	-	-	-	-	-	-1	EntrezGene	-	-
Chr16_77486639	16:77486639-77486639	C	intron_variant	MODIFIER	CD46	ENSBTAG00000005397	Transcript	ENSBTAT00000007108	protein_coding	-	11/12	-	-	-	-	-	-	-	-1	EntrezGene	-	-
Chr16_77486639	16:77486639-77486639	C	downstream_gene_variant	MODIFIER	bta-mir-29b-2	ENSBTAG00000029765	Transcript	ENSBTAT00000042144	miRNA	-	-	-	-	-	-	-	-	8526	1	miRBase	-	-
Chr16_77486639	16:77486639-77486639	C	downstream_gene_variant	MODIFIER	bta-mir-29c	ENSBTAG00000029942	Transcript	ENSBTAT00000042321	miRNA	-	-	-	-	-	-	-	-	7959	1	miRBase	-	-
Chr16_77486639	16:77486639-77486639	C	downstream_gene_variant	MODIFIER	CD46	ENSBTAG00000005397	Transcript	ENSBTAT00000065728	protein_coding	-	-	-	-	-	-	-	-	3990	-1	EntrezGene	-	-
Chr16_77486683	16:77486683-77486683	C	intron_variant	MODIFIER	CD46	ENSBTAG00000005397	Transcript	ENSBTAT00000007107	protein_coding	-	9/9	-	-	-	-	-	-	-	-1	EntrezGene	-	-
Chr16_77486683	16:77486683-77486683	C	intron_variant	MODIFIER	CD46	ENSBTAG00000005397	Transcript	ENSBTAT00000007108	protein_coding	-	11/12	-	-	-	-	-	-	-	-1	EntrezGene	-	-
Chr16_77486683	16:77486683-77486683	C	downstream_gene_variant	MODIFIER	bta-mir-29b-2	ENSBTAG00000029765	Transcript	ENSBTAT00000042144	miRNA	-	-	-	-	-	-	-	-	8570	1	miRBase	-	-
Chr16_77486683	16:77486683-77486683	C	downstream_gene_variant	MODIFIER	bta-mir-29c	ENSBTAG00000029942	Transcript	ENSBTAT00000042321	miRNA	-	-	-	-	-	-	-	-	8003	1	miRBase	-	-
Chr16_77486683	16:77486683-77486683	C	downstream_gene_variant	MODIFIER	CD46	ENSBTAG00000005397	Transcript	ENSBTAT00000065728	protein_coding	-	-	-	-	-	-	-	-	3946	-1	EntrezGene	-	-
Chr16_77486694	16:77486694-77486694	C	intron_variant	MODIFIER	CD46	ENSBTAG00000005397	Transcript	ENSBTAT00000007107	protein_coding	-	9/9	-	-	-	-	-	-	-	-1	EntrezGene	-	-
Chr16_77486694	16:77486694-77486694	C	intron_variant	MODIFIER	CD46	ENSBTAG00000005397	Transcript	ENSBTAT00000007108	protein_coding	-	11/12	-	-	-	-	-	-	-	-1	EntrezGene	-	-
Chr16_77486694	16:77486694-77486694	C	downstream_gene_variant	MODIFIER	bta-mir-29b-2	ENSBTAG00000029765	Transcript	ENSBTAT00000042144	miRNA	-	-	-	-	-	-	-	-	8581	1	miRBase	-	-
Chr16_77486694	16:77486694-77486694	C	downstream_gene_variant	MODIFIER	bta-mir-29c	ENSBTAG00000029942	Transcript	ENSBTAT00000042321	miRNA	-	-	-	-	-	-	-	-	8014	1	miRBase	-	-
Chr16_77486694	16:77486694-77486694	C	downstream_gene_variant	MODIFIER	CD46	ENSBTAG00000005397	Transcript	ENSBTAT00000065728	protein_coding	-	-	-	-	-	-	-	-	3935	-1	EntrezGene	-	-
Chr16_77486695	16:77486695-77486695	C	intron_variant	MODIFIER	CD46	ENSBTAG00000005397	Transcript	ENSBTAT00000007107	protein_coding	-	9/9	-	-	-	-	-	-	-	-1	EntrezGene	-	-
Chr16_77486695	16:77486695-77486695	C	intron_variant	MODIFIER	CD46	ENSBTAG00000005397	Transcript	ENSBTAT00000007108	protein_coding	-	11/12	-	-	-	-	-	-	-	-1	EntrezGene	-	-
Chr16_77486695	16:77486695-77486695	C	downstream_gene_variant	MODIFIER	bta-mir-29b-2	ENSBTAG00000029765	Transcript	ENSBTAT00000042144	miRNA	-	-	-	-	-	-	-	-	8582	1	miRBase	-	-
Chr16_77486695	16:77486695-77486695	C	downstream_gene_variant	MODIFIER	bta-mir-29c	ENSBTAG00000029942	Transcript	ENSBTAT00000042321	miRNA	-	-	-	-	-	-	-	-	8015	1	miRBase	-	-
Chr16_77486695	16:77486695-77486695	C	downstream_gene_variant	MODIFIER	CD46	ENSBTAG00000005397	Transcript	ENSBTAT00000065728	protein_coding	-	-	-	-	-	-	-	-	3934	-1	EntrezGene	-	-
Chr16_77486699	16:77486699-77486699	C	intron_variant	MODIFIER	CD46	ENSBTAG00000005397	Transcript	ENSBTAT00000007107	protein_coding	-	9/9	-	-	-	-	-	-	-	-1	EntrezGene	-	-
Chr16_77486699	16:77486699-77486699	C	intron_variant	MODIFIER	CD46	ENSBTAG00000005397	Transcript	ENSBTAT00000007108	protein_coding	-	11/12	-	-	-	-	-	-	-	-1	EntrezGene	-	-
Chr16_77486699	16:77486699-77486699	C	downstream_gene_variant	MODIFIER	bta-mir-29b-2	ENSBTAG00000029765	Transcript	ENSBTAT00000042144	miRNA	-	-	-	-	-	-	-	-	8586	1	miRBase	-	-
Chr16_77486699	16:77486699-77486699	C	downstream_gene_variant	MODIFIER	bta-mir-29c	ENSBTAG00000029942	Transcript	ENSBTAT00000042321	miRNA	-	-	-	-	-	-	-	-	8019	1	miRBase	-	-
Chr16_77486699	16:77486699-77486699	C	downstream_gene_variant	MODIFIER	CD46	ENSBTAG00000005397	Transcript	ENSBTAT00000065728	protein_coding	-	-	-	-	-	-	-	-	3930	-1	EntrezGene	-	-
Chr16_77486743	16:77486743-77486743	C	intron_variant	MODIFIER	CD46	ENSBTAG00000005397	Transcript	ENSBTAT00000007107	protein_coding	-	9/9	-	-	-	-	-	-	-	-1	EntrezGene	-	-
Chr16_77486743	16:77486743-77486743	C	intron_variant	MODIFIER	CD46	ENSBTAG00000005397	Transcript	ENSBTAT00000007108	protein_coding	-	11/12	-	-	-	-	-	-	-	-1	EntrezGene	-	-
Chr16_77486743	16:77486743-77486743	C	downstream_gene_variant	MODIFIER	bta-mir-29b-2	ENSBTAG00000029765	Transcript	ENSBTAT00000042144	miRNA	-	-	-	-	-	-	-	-	8630	1	miRBase	-	-
Chr16_77486743	16:77486743-77486743	C	downstream_gene_variant	MODIFIER	bta-mir-29c	ENSBTAG00000029942	Transcript	ENSBTAT00000042321	miRNA	-	-	-	-	-	-	-	-	8063	1	miRBase	-	-
Chr16_77486743	16:77486743-77486743	C	downstream_gene_variant	MODIFIER	CD46	ENSBTAG00000005397	Transcript	ENSBTAT00000065728	protein_coding	-	-	-	-	-	-	-	-	3886	-1	EntrezGene	-	-
Chr16_77486754	16:77486754-77486754	C	intron_variant	MODIFIER	CD46	ENSBTAG00000005397	Transcript	ENSBTAT00000007107	protein_coding	-	9/9	-	-	-	-	-	-	-	-1	EntrezGene	-	-
Chr16_77486754	16:77486754-77486754	C	intron_variant	MODIFIER	CD46	ENSBTAG00000005397	Transcript	ENSBTAT00000007108	protein_coding	-	11/12	-	-	-	-	-	-	-	-1	EntrezGene	-	-
Chr16_77486754	16:77486754-77486754	C	downstream_gene_variant	MODIFIER	bta-mir-29b-2	ENSBTAG00000029765	Transcript	ENSBTAT00000042144	miRNA	-	-	-	-	-	-	-	-	8641	1	miRBase	-	-
Chr16_77486754	16:77486754-77486754	C	downstream_gene_variant	MODIFIER	bta-mir-29c	ENSBTAG00000029942	Transcript	ENSBTAT00000042321	miRNA	-	-	-	-	-	-	-	-	8074	1	miRBase	-	-
Chr16_77486754	16:77486754-77486754	C	downstream_gene_variant	MODIFIER	CD46	ENSBTAG00000005397	Transcript	ENSBTAT00000065728	protein_coding	-	-	-	-	-	-	-	-	3875	-1	EntrezGene	-	-
Chr16_77486759	16:77486759-77486759	C	intron_variant	MODIFIER	CD46	ENSBTAG00000005397	Transcript	ENSBTAT00000007107	protein_coding	-	9/9	-	-	-	-	-	-	-	-1	EntrezGene	-	-
Chr16_77486759	16:77486759-77486759	C	intron_variant	MODIFIER	CD46	ENSBTAG00000005397	Transcript	ENSBTAT00000007108	protein_coding	-	11/12	-	-	-	-	-	-	-	-1	EntrezGene	-	-
Chr16_77486759	16:77486759-77486759	C	downstream_gene_variant	MODIFIER	bta-mir-29b-2	ENSBTAG00000029765	Transcript	ENSBTAT00000042144	miRNA	-	-	-	-	-	-	-	-	8646	1	miRBase	-	-
Chr16_77486759	16:77486759-77486759	C	downstream_gene_variant	MODIFIER	bta-mir-29c	ENSBTAG00000029942	Transcript	ENSBTAT00000042321	miRNA	-	-	-	-	-	-	-	-	8079	1	miRBase	-	-
Chr16_77486759	16:77486759-77486759	C	downstream_gene_variant	MODIFIER	CD46	ENSBTAG00000005397	Transcript	ENSBTAT00000065728	protein_coding	-	-	-	-	-	-	-	-	3870	-1	EntrezGene	-	-
Chr16_77487563	16:77487563-77487563	C	intron_variant	MODIFIER	CD46	ENSBTAG00000005397	Transcript	ENSBTAT00000007107	protein_coding	-	9/9	-	-	-	-	-	-	-	-1	EntrezGene	-	-
Chr16_77487563	16:77487563-77487563	C	intron_variant	MODIFIER	CD46	ENSBTAG00000005397	Transcript	ENSBTAT00000007108	protein_coding	-	11/12	-	-	-	-	-	-	-	-1	EntrezGene	-	-
Chr16_77487563	16:77487563-77487563	C	downstream_gene_variant	MODIFIER	bta-mir-29b-2	ENSBTAG00000029765	Transcript	ENSBTAT00000042144	miRNA	-	-	-	-	-	-	-	-	9450	1	miRBase	-	-
Chr16_77487563	16:77487563-77487563	C	downstream_gene_variant	MODIFIER	bta-mir-29c	ENSBTAG00000029942	Transcript	ENSBTAT00000042321	miRNA	-	-	-	-	-	-	-	-	8883	1	miRBase	-	-
Chr16_77487563	16:77487563-77487563	C	downstream_gene_variant	MODIFIER	CD46	ENSBTAG00000005397	Transcript	ENSBTAT00000065728	protein_coding	-	-	-	-	-	-	-	-	3066	-1	EntrezGene	-	-
Chr16_77487569	16:77487569-77487569	C	intron_variant	MODIFIER	CD46	ENSBTAG00000005397	Transcript	ENSBTAT00000007107	protein_coding	-	9/9	-	-	-	-	-	-	-	-1	EntrezGene	-	-
Chr16_77487569	16:77487569-77487569	C	intron_variant	MODIFIER	CD46	ENSBTAG00000005397	Transcript	ENSBTAT00000007108	protein_coding	-	11/12	-	-	-	-	-	-	-	-1	EntrezGene	-	-
Chr16_77487569	16:77487569-77487569	C	downstream_gene_variant	MODIFIER	bta-mir-29b-2	ENSBTAG00000029765	Transcript	ENSBTAT00000042144	miRNA	-	-	-	-	-	-	-	-	9456	1	miRBase	-	-
Chr16_77487569	16:77487569-77487569	C	downstream_gene_variant	MODIFIER	bta-mir-29c	ENSBTAG00000029942	Transcript	ENSBTAT00000042321	miRNA	-	-	-	-	-	-	-	-	8889	1	miRBase	-	-
Chr16_77487569	16:77487569-77487569	C	downstream_gene_variant	MODIFIER	CD46	ENSBTAG00000005397	Transcript	ENSBTAT00000065728	protein_coding	-	-	-	-	-	-	-	-	3060	-1	EntrezGene	-	-
Chr16_77487600	16:77487600-77487600	C	intron_variant	MODIFIER	CD46	ENSBTAG00000005397	Transcript	ENSBTAT00000007107	protein_coding	-	9/9	-	-	-	-	-	-	-	-1	EntrezGene	-	-
Chr16_77487600	16:77487600-77487600	C	intron_variant	MODIFIER	CD46	ENSBTAG00000005397	Transcript	ENSBTAT00000007108	protein_coding	-	11/12	-	-	-	-	-	-	-	-1	EntrezGene	-	-
Chr16_77487600	16:77487600-77487600	C	downstream_gene_variant	MODIFIER	bta-mir-29b-2	ENSBTAG00000029765	Transcript	ENSBTAT00000042144	miRNA	-	-	-	-	-	-	-	-	9487	1	miRBase	-	-
Chr16_77487600	16:77487600-77487600	C	downstream_gene_variant	MODIFIER	bta-mir-29c	ENSBTAG00000029942	Transcript	ENSBTAT00000042321	miRNA	-	-	-	-	-	-	-	-	8920	1	miRBase	-	-
Chr16_77487600	16:77487600-77487600	C	downstream_gene_variant	MODIFIER	CD46	ENSBTAG00000005397	Transcript	ENSBTAT00000065728	protein_coding	-	-	-	-	-	-	-	-	3029	-1	EntrezGene	-	-
Chr16_77487612	16:77487612-77487612	C	intron_variant	MODIFIER	CD46	ENSBTAG00000005397	Transcript	ENSBTAT00000007107	protein_coding	-	9/9	-	-	-	-	-	-	-	-1	EntrezGene	-	-
Chr16_77487612	16:77487612-77487612	C	intron_variant	MODIFIER	CD46	ENSBTAG00000005397	Transcript	ENSBTAT00000007108	protein_coding	-	11/12	-	-	-	-	-	-	-	-1	EntrezGene	-	-
Chr16_77487612	16:77487612-77487612	C	downstream_gene_variant	MODIFIER	bta-mir-29b-2	ENSBTAG00000029765	Transcript	ENSBTAT00000042144	miRNA	-	-	-	-	-	-	-	-	9499	1	miRBase	-	-
Chr16_77487612	16:77487612-77487612	C	downstream_gene_variant	MODIFIER	bta-mir-29c	ENSBTAG00000029942	Transcript	ENSBTAT00000042321	miRNA	-	-	-	-	-	-	-	-	8932	1	miRBase	-	-
Chr16_77487612	16:77487612-77487612	C	downstream_gene_variant	MODIFIER	CD46	ENSBTAG00000005397	Transcript	ENSBTAT00000065728	protein_coding	-	-	-	-	-	-	-	-	3017	-1	EntrezGene	-	-
Chr16_77487618	16:77487618-77487618	C	intron_variant	MODIFIER	CD46	ENSBTAG00000005397	Transcript	ENSBTAT00000007107	protein_coding	-	9/9	-	-	-	-	-	-	-	-1	EntrezGene	-	-
Chr16_77487618	16:77487618-77487618	C	intron_variant	MODIFIER	CD46	ENSBTAG00000005397	Transcript	ENSBTAT00000007108	protein_coding	-	11/12	-	-	-	-	-	-	-	-1	EntrezGene	-	-
Chr16_77487618	16:77487618-77487618	C	downstream_gene_variant	MODIFIER	bta-mir-29b-2	ENSBTAG00000029765	Transcript	ENSBTAT00000042144	miRNA	-	-	-	-	-	-	-	-	9505	1	miRBase	-	-
Chr16_77487618	16:77487618-77487618	C	downstream_gene_variant	MODIFIER	bta-mir-29c	ENSBTAG00000029942	Transcript	ENSBTAT00000042321	miRNA	-	-	-	-	-	-	-	-	8938	1	miRBase	-	-
Chr16_77487618	16:77487618-77487618	C	downstream_gene_variant	MODIFIER	CD46	ENSBTAG00000005397	Transcript	ENSBTAT00000065728	protein_coding	-	-	-	-	-	-	-	-	3011	-1	EntrezGene	-	-
Chr16_77487663	16:77487663-77487663	C	intron_variant	MODIFIER	CD46	ENSBTAG00000005397	Transcript	ENSBTAT00000007107	protein_coding	-	9/9	-	-	-	-	-	-	-	-1	EntrezGene	-	-
Chr16_77487663	16:77487663-77487663	C	intron_variant	MODIFIER	CD46	ENSBTAG00000005397	Transcript	ENSBTAT00000007108	protein_coding	-	11/12	-	-	-	-	-	-	-	-1	EntrezGene	-	-
Chr16_77487663	16:77487663-77487663	C	downstream_gene_variant	MODIFIER	bta-mir-29b-2	ENSBTAG00000029765	Transcript	ENSBTAT00000042144	miRNA	-	-	-	-	-	-	-	-	9550	1	miRBase	-	-
Chr16_77487663	16:77487663-77487663	C	downstream_gene_variant	MODIFIER	bta-mir-29c	ENSBTAG00000029942	Transcript	ENSBTAT00000042321	miRNA	-	-	-	-	-	-	-	-	8983	1	miRBase	-	-
Chr16_77487663	16:77487663-77487663	C	downstream_gene_variant	MODIFIER	CD46	ENSBTAG00000005397	Transcript	ENSBTAT00000065728	protein_coding	-	-	-	-	-	-	-	-	2966	-1	EntrezGene	-	-
Chr16_77487671	16:77487671-77487671	C	intron_variant	MODIFIER	CD46	ENSBTAG00000005397	Transcript	ENSBTAT00000007107	protein_coding	-	9/9	-	-	-	-	-	-	-	-1	EntrezGene	-	-
Chr16_77487671	16:77487671-77487671	C	intron_variant	MODIFIER	CD46	ENSBTAG00000005397	Transcript	ENSBTAT00000007108	protein_coding	-	11/12	-	-	-	-	-	-	-	-1	EntrezGene	-	-
Chr16_77487671	16:77487671-77487671	C	downstream_gene_variant	MODIFIER	bta-mir-29b-2	ENSBTAG00000029765	Transcript	ENSBTAT00000042144	miRNA	-	-	-	-	-	-	-	-	9558	1	miRBase	-	-
Chr16_77487671	16:77487671-77487671	C	downstream_gene_variant	MODIFIER	bta-mir-29c	ENSBTAG00000029942	Transcript	ENSBTAT00000042321	miRNA	-	-	-	-	-	-	-	-	8991	1	miRBase	-	-
Chr16_77487671	16:77487671-77487671	C	downstream_gene_variant	MODIFIER	CD46	ENSBTAG00000005397	Transcript	ENSBTAT00000065728	protein_coding	-	-	-	-	-	-	-	-	2958	-1	EntrezGene	-	-
Chr16_77487705	16:77487705-77487705	C	intron_variant	MODIFIER	CD46	ENSBTAG00000005397	Transcript	ENSBTAT00000007107	protein_coding	-	9/9	-	-	-	-	-	-	-	-1	EntrezGene	-	-
Chr16_77487705	16:77487705-77487705	C	intron_variant	MODIFIER	CD46	ENSBTAG00000005397	Transcript	ENSBTAT00000007108	protein_coding	-	11/12	-	-	-	-	-	-	-	-1	EntrezGene	-	-
Chr16_77487705	16:77487705-77487705	C	downstream_gene_variant	MODIFIER	bta-mir-29b-2	ENSBTAG00000029765	Transcript	ENSBTAT00000042144	miRNA	-	-	-	-	-	-	-	-	9592	1	miRBase	-	-
Chr16_77487705	16:77487705-77487705	C	downstream_gene_variant	MODIFIER	bta-mir-29c	ENSBTAG00000029942	Transcript	ENSBTAT00000042321	miRNA	-	-	-	-	-	-	-	-	9025	1	miRBase	-	-
Chr16_77487705	16:77487705-77487705	C	downstream_gene_variant	MODIFIER	CD46	ENSBTAG00000005397	Transcript	ENSBTAT00000065728	protein_coding	-	-	-	-	-	-	-	-	2924	-1	EntrezGene	-	-
Chr16_77496807	16:77496807-77496807	C	intron_variant	MODIFIER	CD46	ENSBTAG00000005397	Transcript	ENSBTAT00000007107	protein_coding	-	6/9	-	-	-	-	-	-	-	-1	EntrezGene	-	-
Chr16_77496807	16:77496807-77496807	C	intron_variant	MODIFIER	CD46	ENSBTAG00000005397	Transcript	ENSBTAT00000007108	protein_coding	-	6/12	-	-	-	-	-	-	-	-1	EntrezGene	-	-
Chr16_77496807	16:77496807-77496807	C	intron_variant	MODIFIER	CD46	ENSBTAG00000005397	Transcript	ENSBTAT00000065728	protein_coding	-	6/9	-	-	-	-	-	-	-	-1	EntrezGene	-	-
Chr17_163959	17:163959-163959	C	intron_variant	MODIFIER	TMEM192	ENSBTAG00000035265	Transcript	ENSBTAT00000049751	protein_coding	-	4/5	-	-	-	-	-	-	-	-1	VGNC	-	-
[truncated: 2,832 more rows]
