# Supplementary material for: Widespread cis-regulation of RNA editing in a large mammal
Source: RNA. 2019 Mar;25(3):319–35. doi: 10.1261/rna.066902.118 (PMC6380278; doi:10.1261/rna.066902.118)
Supplement: Supplemental Material [file supp_066902.118_Supplemental_Table_S2.xlsx]

## Sheet: Correlations
Site	Chr	Pos	SNP	SNPpos	Distance	edQTL Pval	eQTL Pval	Correlation	Chi2
Chr1_1257556.TC.SON	Chr1	1257556	rs108964267	1235181	22375	7.31907e-17	5.73795e-24	0.103684	69.585	101.935
Chr1_1378496.AG.IFNGR2	Chr1	1378496	rs133850409	1379728	1232	1.51904e-19	1.60382e-19	0.00574662	81.7827	81.6753
Chr1_1385304.AG.IFNGR2	Chr1	1385304	rs132894333	1320921	64383	8.84011e-13	6.31146e-07	-0.216532	51.0861	24.8147
Chr1_10087131.AG.JAM2	Chr1	10087131	rs133836661	10126355	39224	3.64778e-11	6.29004e-11	-0.0892397	43.7942	42.7282
Chr1_121430383.CT.ENSBTAG00000025146	Chr1	121430383	rs110084566	121435713	5330	7.87056e-34	1.49193e-05	0.234717	146.994	18.7478
Chr1_131618906.AG.CEP70	Chr1	131618906	rs134282134	131599359	19547	1.17498e-10	5.73795e-24	0.534104	41.5062	101.935
Chr10_26428813.AG.RNASE4	Chr10	26428813	rs110836683	26345863	82950	1.06829e-12	6.31146e-07	0.14742	50.7145	24.8147
Chr10_26682892.AG.ENSBTAG00000037452	Chr10	26682892	rs134324505	26768398	85506	4.78612e-11	9.48597e-11	-0.0747497	43.2627	41.9246
Chr10_38517334.AG.CCNDBP1	Chr10	38517334	rs108949098	38531978	14644	7.74903e-18	9.48597e-11	0.258286	74.0159	41.9246
Chr10_38517706.AG.CCNDBP1	Chr10	38517706	rs108949098	38531978	14272	7.82685e-08	0.000511471	-0.252113	28.8485	12.0734
Chr11_6205749.AG.RNF149	Chr11	6205749	rs109545839	6199332	6417	1.04283e-08	7.50811e-08	0.33653	32.7597	28.929
Chr11_6206247.AG.RNF149	Chr11	6206247	rs109474265	6243988	37741	1.93863e-08	1.43908e-06	0.0265054	31.5551	23.2277
Chr11_19587219.AG.EIF2AK2	Chr11	19587219	rs137383312	19482318	104901	6.10937e-08	2.53077e-44	-0.0385898	29.3284	195.036
Chr11_19588862.AG.EIF2AK2	Chr11	19588862	rs110259158	19553667	35195	3.39487e-09	7.50811e-08	0.125056	34.9431	28.929
Chr11_102511746.AG.TTF1	Chr11	102511746	rs109932693	102501787	9959	2.59098e-16	0.000511471	0.0706585	67.0922	12.0734
Chr13_37329553.AG.RAB18	Chr13	37329553	rs110388472	37293561	35992	9.54139e-10	1.43908e-06	-0.114486	37.4165	23.2277
Chr13_37329679.AG.RAB18	Chr13	37329679	rs110388472	37293561	36118	6.72303e-09	1.43908e-06	0.170272	33.6133	23.2277
Chr13_43992482.AG.ENSBTAG00000022564	Chr13	43992482	rs133766740	44066828	74346	2.7157e-13	3.372e-07	0.290995	53.4038	26.024
Chr13_51750115.AG.PANK2	Chr13	51750115	rs109090919	51753146	3031	6.64324e-13	3.372e-07	-0.14776	51.647	26.024
Chr13_51751121.AG.PANK2	Chr13	51751121	rs109090919	51753146	2025	4.56936e-12	3.372e-07	-0.293265	47.8636	26.024
Chr15_14127988.AG.CCDC82	Chr15	14127988	rs43677155	14133495	5507	1.19272e-15	3.372e-07	0.0791609	64.0832	26.024
Chr15_14128006.AG.CCDC82	Chr15	14128006	rs41663276	14138824	10818	1.2866e-14	3.372e-07	0.257233	59.4001	26.024
Chr15_14128045.AG.CCDC82	Chr15	14128045	rs41663276	14138824	10779	1.2427e-15	3.372e-07	0.0561956	64.0024	26.024
Chr15_65834688.AG.ELF5	Chr15	65834688	rs136362342	65839575	4887	7.38347e-20	1.22516e-29	-0.0567746	83.2086	127.826
Chr15_65834689.AG.ELF5	Chr15	65834689	rs136362342	65839575	4886	2.67682e-61	2.44302e-09	-0.0520474	272.878	35.5839
Chr15_65836441.AG.ELF5	Chr15	65836441	rs135247343	65804969	31472	2.21769e-22	2.44302e-09	0.154299	94.6979	35.5839
Chr15_65836563.AG.ELF5	Chr15	65836563	rs110006499	65828799	7764	2.88703e-09	2.44302e-09	-0.0696054	35.2586	35.5839
Chr15_65836682.AG.ELF5	Chr15	65836682	rs109336686	65830352	6330	4.47597e-08	2.16856e-13	-0.213271	29.9314	53.8458
Chr15_65837187.AG.ELF5	Chr15	65837187	rs136362342	65839575	2388	3.52018e-08	2.16856e-13	-0.166967	30.3973	53.8458
Chr16_4747004.AG.PFKFB2	Chr16	4747004	rs135512661	4705456	41548	3.90462e-14	2.16856e-13	0.659123	57.2161	53.8458
Chr16_4747421.AG.PFKFB2	Chr16	4747421	rs135512661	4705456	41965	7.1506e-11	2.16856e-13	0.773281	42.4773	53.8458
Chr16_4747424.AG.PFKFB2	Chr16	4747424	rs135512661	4705456	41968	1.32388e-32	2.16856e-13	0.635053	141.387	53.8458
Chr16_24994753.AG.MARC1	Chr16	24994753		24999548	4795	1.37606e-09	2.16856e-13	0.487247	36.7025	53.8458
Chr16_77486683.AG.CD46	Chr16	77486683	rs133344667	77483980	2703	8.40648e-17	7.31765e-08	0.278418	69.3118	28.9788
Chr16_77486699.AG.CD46	Chr16	77486699	rs133618620	77549899	63200	8.12604e-13	7.31765e-08	0.656861	51.2515	28.9788
Chr16_77487569.AG.CD46	Chr16	77487569	rs133344667	77483980	3589	1.75747e-09	1.35635e-10	0.296431	36.2256	41.2256
Chr16_77487612.AG.CD46	Chr16	77487612	rs133344667	77483980	3632	5.02642e-13	1.35635e-10	0.577271	52.1946	41.2256
Chr16_77487705.AG.CD46	Chr16	77487705	rs133344667	77483980	3725	8.19811e-10	6.77093e-07	0.314811	37.7124	24.6792
Chr16_77496807.AG.CD46	Chr16	77496807	rs136681609	77504275	7468	1.58015e-14	0.000329086	0.244298	58.9957	12.8971
Chr17_60341050.AG.FBXW8	Chr17	60341050	rs135788263	60334427	6623	2.67783e-22	1.87959e-13	0.345878	94.3247	54.1268
Chr17_60341051.AG.FBXW8	Chr17	60341051	rs109223703	60156001	185050	8.61831e-11	1.65917e-14	0.240579	42.1122	58.8997
Chr17_71723198.AG.TCN2	Chr17	71723198	rs110733367	71560908	162290	7.84502e-10	1.65917e-14	0.061852	37.7983	58.8997
Chr17_71723229.AG.TCN2	Chr17	71723229	rs41853119	71742338	19109	6.45869e-14	2.10388e-57	-0.219141	56.2264	255.006
Chr18_48418144.AG.CATSPERG	Chr18	48418144	rs41884251	48428808	10664	1.08301e-08	1.31838e-05	0.098891	32.6862	18.9837
Chr18_48814044.AG.ECH1	Chr18	48814044	rs133167300	48814781	737	1.85492e-17	1.31838e-05	0.274064	72.2931	18.9837
Chr18_59712500.AG.ENSBTAG00000040411	Chr18	59712500	rs42566184	59825182	112682	2.46457e-47	1.27418e-17	0.855043	208.836	73.0343
Chr18_60552344.AG.ENSBTAG00000038702	Chr18	60552344	rs136944711	60632563	80219	4.16084e-22	1.27418e-17	0.166736	93.4524	73.0343
Chr18_60552997.AG.ENSBTAG00000038702	Chr18	60552997	rs43163464	60603263	50266	7.16217e-08	0.000283991	0.374901	29.0204	13.1731
Chr19_5269098.AG.TOM1L1	Chr19	5269098	rs41605392	5257592	11506	1.17225e-57	0.00428878	-0.053343	256.172	8.15732
Chr19_5271583.AG.TOM1L1	Chr19	5271583	rs109916802	5244842	26741	2.32031e-31	9.14645e-12	-0.0688747	135.7	46.5033
Chr19_9446387.AG.LPO	Chr19	9446387	rs110406170	9449499	3112	1.14475e-13	9.99412e-11	0.196457	55.1013	41.8226
Chr19_9446655.AG.LPO	Chr19	9446655	rs109383294	9443255	3400	4.17154e-09	9.99412e-11	0.701927	34.542	41.8226
Chr19_33427849.AG.TEKT3	Chr19	33427849	rs110853051	33530164	102315	3.94356e-68	1.49766e-06	0.848364	304.232	23.151
Chr2_44939095.AG.NMI	Chr2	44939095	rs110238358	44938164	931	3.01106e-08	0.00189862	0.101349	30.7004	9.64505
Chr2_44948933.AG.NMI	Chr2	44948933	rs41579230	44944975	3958	2.38522e-10	0.00189862	0.0510578	40.1225	9.64505
Chr2_122901542.AG.SNRNP40	Chr2	122901542	rs109585945	122967062	65520	1.03879e-14	0.00298036	0.300815	59.8212	8.81945
Chr2_122901571.AG.SNRNP40	Chr2	122901571	rs135467051	122912858	11287	1.44876e-09	0.000521999	0.206307	36.6021	12.0354
Chr2_127652404.AG.SLC30A2	Chr2	127652404	rs109033213	127651690	714	6.77696e-09	1.20873e-06	-0.0764752	33.5978	23.5633
Chr20_56757597.AG.FAM134B	Chr20	56757597	rs137181594	56758273	676	6.54079e-10	5.20394e-23	-0.0582239	38.153	97.568
Chr21_20882548.AG.HAPLN3	Chr21	20882548	rs135146993	20882469	79	3.14342e-18	5.20394e-23	-0.00499562	75.7972	97.568
Chr21_34730650.AG.CYP11A1	Chr21	34730650	rs133257454	34733030	2380	1.8923e-14	3.29655e-05	-0.0562938	58.641	17.2387
Chr22_6939105.AG.CMTM7	Chr22	6939105	rs132678050	6919894	19211	4.95467e-08	1.25033e-48	0.380589	29.7344	214.771
Chr22_6939224.AG.CMTM7	Chr22	6939224	rs134684765	6943369	4145	7.85028e-19	1.26864e-08	0.647017	78.5373	32.3788
Chr22_60226828.AG.SEC61A1	Chr22	60226828	rs136545698	60203957	22871	5.46499e-12	2.34822e-17	-0.08148	47.5127	71.8278
Chr22_60226912.AG.SEC61A1	Chr22	60226912		60222074	4838	2.91668e-09	2.34822e-17	-0.0484709	35.2387	71.8278
Chr23_27198936.AG.STK19	Chr23	27198936	rs42022983	27184978	13958	2.27496e-09	1.18659e-39	0.370974	35.7227	173.64
Chr23_28309504.AG.ENSBTAG00000038619	Chr23	28309504	rs41587542	28219172	90332	5.87926e-11	1.18659e-39	0.1965	42.8603	173.64
Chr23_28309505.AG.ENSBTAG00000038619	Chr23	28309505	rs41587542	28219172	90333	2.71522e-09	4.58465e-09	0.164195	35.3781	34.3582
Chr23_32966892.AG.ALDH5A1	Chr23	32966892	rs132999973	32981013	14121	2.84028e-33	2.84921e-09	0.389041	144.445	35.2843
Chr23_50356215.TC.TUBB2B	Chr23	50356215	rs110855411	50397187	40972	7.85294e-16	0.000283271	0.114203	64.9067	13.1779
Chr24_43219857.AG.CIDEA	Chr24	43219857	rs132933061	43335888	116031	1.84282e-10	3.92991e-09	0.586245	40.6266	34.6581
Chr24_43219899.AG.CIDEA	Chr24	43219899	rs110000743	43226156	6257	6.93438e-14	8.29212e-06	0.301852	56.0867	19.8693
Chr24_57303224.AG.FECH	Chr24	57303224	rs110695784	57314832	11608	2.9585e-27	2.01625e-19	0.335899	116.94	81.2231
Chr25_26312440.AG.CLN3	Chr25	26312440	rs42072596	26308666	3774	6.69492e-35	2.01625e-19	-0.0592554	151.891	81.2231
Chr25_27322803.AG.FBXL19	Chr25	27322803	rs42064513	27350784	27981	5.83914e-12	2.01625e-19	-0.0654173	47.3828	81.2231
Chr26_25831013.AG.PAOX	Chr26	25831013	rs110599355	25880226	49213	6.40787e-15	2.01625e-19	0.569053	60.7721	81.2231
Chr26_43052281.TC.ENSBTAG00000023845	Chr26	43052281	rs134267631	43027200	25081	1.71462e-08	1.28046e-10	0.19188	31.7935	41.3381
Chr27_37355505.AG.HOOK3	Chr27	37355505		37354016	1489	1.12633e-15	1.28046e-10	0.673419	64.1961	41.3381
Chr27_37355512.AG.HOOK3	Chr27	37355512		37354016	1496	2.11384e-11	1.28046e-10	0.779281	44.8623	41.3381
Chr27_37356273.AG.HOOK3	Chr27	37356273		37354016	2257	4.73146e-17	0.00320128	0.510163	70.4456	8.68905
Chr27_37356289.AG.HOOK3	Chr27	37356289		37354016	2273	4.70585e-12	9.31865e-10	0.585617	47.8059	37.4625
Chr28_44945680.AG.RASSF4	Chr28	44945680	rs109635644	44956243	10563	8.06904e-23	0.00122896	0.0615973	96.6995	10.4463
Chr28_44945722.AG.RASSF4	Chr28	44945722	rs132660207	44937179	8543	3.30275e-18	0.00122896	-0.111688	75.6996	10.4463
Chr28_44946726.AG.RASSF4	Chr28	44946726	rs109635644	44956243	9517	1.00469e-15	0.000826957	0.0871953	64.4212	11.1797
Chr29_42886418.AG.OTUB1	Chr29	42886418	rs110870298	42897144	10726	2.29483e-10	3.30789e-07	0.245443	40.198	26.0611
Chr29_43277126.AG.RPS6KA4	Chr29	43277126	rs109043777	43269744	7382	4.25509e-08	3.30789e-07	0.726085	30.0296	26.0611
Chr3_22492556.AG.CHD1L	Chr3	22492556	rs108994859	22503484	10928	1.88004e-08	1.03662e-09	0.313182	31.6147	37.2548
Chr3_22492569.AG.CHD1L	Chr3	22492569	rs108994859	22503484	10915	2.74507e-11	1.03662e-09	0.427388	44.3508	37.2548
Chr3_33806200.AC.GSTM1	Chr3	33806200	rs43335872	33335942	470258	1.00158e-11	4.52456e-13	-0.0591447	46.3254	52.4012
Chr3_54317220.TC.ENSBTAG00000017670	Chr3	54317220	rs134943529	54760562	443342	2.17676e-40	0.00464551	0.133411	177.012	8.01252
Chr3_98572866.AG.SLC5A9	Chr3	98572866	rs43361611	98372066	200800	7.83762e-10	2.67395e-06	0.384608	37.8001	22.0374
Chr3_108636162.AG.INPP5B	Chr3	108636162	rs110376520	108632837	3325	6.06483e-10	0.00217022	-0.101647	38.3005	9.39969
Chr3_121213030.AG.D2HGDH	Chr3	121213030	rs110039413	121275236	62206	1.2146e-08	0.00411312	-0.00587839	32.4634	8.23319
Chr4_40591602.AG.CD36	Chr4	40591602	rs133568131	40585065	6537	2.5808e-12	3.27729e-07	-0.347806	48.9838	26.079
Chr4_40592839.AG.CD36	Chr4	40592839	rs133568131	40585065	7774	4.92535e-29	3.27729e-07	-0.357259	125.065	26.079
Chr4_99550329.AG.CALD1	Chr4	99550329	rs109621666	99494726	55603	6.39199e-08	8.6376e-05	-0.135879	29.2408	15.4133
Chr4_99550453.AG.CALD1	Chr4	99550453	rs109712154	99538502	11951	3.65072e-16	8.6376e-05	0.0719762	66.4163	15.4133
Chr4_99884237.AG.ENSBTAG00000031548	Chr4	99884237	rs135197536	99950788	66551	1.0699e-10	1.43779e-17	0.220343	41.6894	72.7959
Chr4_106904682.GC.ENSBTAG00000027204	Chr4	106904682	rs109552603	107212512	307830	2.58324e-12	4.50275e-13	0.397794	48.982	52.4107
Chr4_106904686.TC.ENSBTAG00000027204	Chr4	106904686	rs109552603	107212512	307826	1.40467e-12	4.50275e-13	0.409784	50.1772	52.4107
Chr5_45156320.AG.CPM	Chr5	45156320	rs110919899	45111596	44724	2.63722e-08	0.00504091	0.0516005	30.9576	7.8647
Chr5_75739106.AG.CSF2RB	Chr5	75739106	rs136155896	75723212	15894	6.59536e-13	1.24921e-21	0.662822	51.6612	91.2767
Chr5_114923463.AG.SAMM50	Chr5	114923463	rs136784475	114922469	994	2.29712e-09	1.74186e-10	0.0556028	35.7038	40.7367
Chr5_114969670.AG.ENSBTAG00000003367	Chr5	114969670		114966068	3602	2.87633e-12	1.56747e-07	0.0253909	48.7712	27.5043
Chr5_114969672.AG.ENSBTAG00000003367	Chr5	114969672	rs135809535	114773811	195861	1.2364e-08	1.56747e-07	-0.173537	32.4288	27.5043
Chr5_114969693.AG.ENSBTAG00000003367	Chr5	114969693		114966068	3625	1.05711e-08	1.56747e-07	-0.316403	32.7333	27.5043
Chr6_3421334.AG.EXOSC9	Chr6	3421334	rs43450308	3528637	107303	2.09462e-09	0.0104063	-0.169239	35.8836	6.56398
Chr6_46728281.AG.SLC34A2	Chr6	46728281	rs110194855	46750119	21838	3.39643e-09	1.33202e-06	0.242148	34.9422	23.3764
Chr6_59687528.AG.TLR6	Chr6	59687528	rs137740208	59712702	25174	2.99466e-60	4.68325e-10	0.494797	268.066	38.805
Chr6_87184047.AG.CSN2	Chr6	87184047	rs81109614	87184171	124	7.61839e-20	0.00144499	0.140286	83.1467	10.1475
Chr6_87193840.AG.HTSN	Chr6	87193840	rs109613975	87001138	192702	1.16535e-14	8.39231e-20	0.776537	59.5949	82.9555
Chr6_87193850.AG.HTSN	Chr6	87193850	rs109613975	87001138	192712	6.59051e-23	8.39231e-20	0.710729	97.1002	82.9555
Chr6_87193893.AG.HTSN	Chr6	87193893	rs109613975	87001138	192755	6.42186e-16	8.39231e-20	0.769151	65.3032	82.9555
Chr6_87381333.AG.CSN3	Chr6	87381333	rs135217876	87380313	1020	2.81758e-11	1.3341e-20	0.187022	44.2997	86.5916
Chr6_87381345.AG.CSN3	Chr6	87381345	rs135217876	87380313	1032	2.7212e-09	1.3341e-20	0.146222	35.3738	86.5916
Chr6_87381804.AG.CSN3	Chr6	87381804	rs135217876	87380313	1491	2.30538e-14	1.3341e-20	0.146222	58.2525	86.5916
Chr6_87381810.AG.CSN3	Chr6	87381810	rs135217876	87380313	1497	6.88219e-09	1.3341e-20	-0.229554	33.5678	86.5916
Chr6_87384563.AG.CSN3	Chr6	87384563	rs110516603	87385233	670	4.06688e-47	1.3341e-20	0.848885	207.839	86.5916
Chr6_99862038.AG.HPSE	Chr6	99862038	rs109232627	99819517	42521	4.74982e-11	6.97955e-32	0.72579	43.2776	138.086
Chr6_99862054.AG.HPSE	Chr6	99862054	rs109232627	99819517	42537	2.4062e-08	6.97955e-32	0.569793	31.1356	138.086
Chr6_99862093.AG.HPSE	Chr6	99862093	rs109232627	99819517	42576	1.85602e-09	6.97955e-32	0.705625	36.1193	138.086
Chr6_99862424.AG.HPSE	Chr6	99862424		99862802	378	1.16959e-40	6.97955e-32	0.921091	178.248	138.086
Chr6_99862852.AG.HPSE	Chr6	99862852	rs133717395	99906503	43651	3.72776e-13	6.97955e-32	0.812322	52.7816	138.086
Chr7_64948696.AG.ATOX1	Chr7	64948696	rs135984436	64969494	20798	2.70669e-08	1.06219e-08	0.122357	30.9072	32.724
Chr8_38733881.AG.IL33	Chr8	38733881	rs132651360	38714602	19279	2.33901e-15	8.72952e-09	0.475729	62.7566	33.1054
Chr8_38733904.AG.IL33	Chr8	38733904	rs132651360	38714602	19302	9.25015e-15	8.72952e-09	0.567292	60.0495	33.1054
Chr8_45684117.AG.TJP2	Chr8	45684117		45685372	1255	1.27994e-46	4.47528e-13	0.816634	205.557	52.4227
Chr8_45685770.AG.TJP2	Chr8	45685770	rs43547875	45585628	100142	5.99661e-09	4.47528e-13	0.80994	33.8358	52.4227
Chr8_65781157.AG.TEX10	Chr8	65781157	rs43088994	66068537	287380	1.21146e-13	5.62603e-18	0.474161	54.99	74.6479
Chr8_73088739.AG.ENSBTAG00000001219	Chr8	73088739	rs133494082	73087523	1216	7.33892e-14	0.00415532	0.232694	55.9752	8.21466
Chr9_29107537.AG.SERINC1	Chr9	29107537	rs42886371	29093546	13991	6.5796e-08	5.92012e-12	0.161944	29.1847	47.3558
Chr9_40247405.AG.SLC22A16	Chr9	40247405	rs29025623	40277888	30483	4.92367e-11	1.03604e-09	-0.306515	43.2073	37.2558
Chr9_40247408.AG.SLC22A16	Chr9	40247408	rs108974724	40248775	1367	2.75518e-24	1.03604e-09	-0.458626	103.388	37.2558
Chr9_40249746.AG.SLC22A16	Chr9	40249746	rs108974724	40248775	971	1.34468e-09	1.03604e-09	-0.427511	36.7474	37.2558
