# Supplementary material for: Widespread cis-regulation of RNA editing in a large mammal
Source: RNA. 2019 Mar;25(3):319–35. doi: 10.1261/rna.066902.118 (PMC6380278; doi:10.1261/rna.066902.118)
Supplement: Supplemental Material [file supp_066902.118_Supplemental_Table_S3.xlsx]

## Sheet: Pearson Correlations
Site	Fat Yield	Fat Concentration	Lactose Yield	Lactose Concentration	Milk Yield	Protein Yield	Protein Concentration
Chr10_26428813.AG.RNASE4	-0.0695371	-0.0465534	-0.0124388	-0.0353839	-0.00508736	0.0250656	-0.156619
Chr10_26682892.AG.ENSBTAG00000037452	0.142877	0.174468	0.189915	0.0343458	0.228899	0.289411	0.0694382
Chr10_38517334.AG.CCNDBP1	0.00784015	0.428023	0.379	0.179454	0.409112	0.23143	0.451975
Chr10_38517706.AG.CCNDBP1	0.0209264	0.304775	0.543071	0.013214	0.579431	0.375056	0.348488
Chr1_10087131.AG.JAM2	0.00143317	-0.129117	0.00192898	0.0275128	-0.01292	-0.0607062	0.241424
Chr11_102511746.AG.TTF1	0.110687	0.0353962	0.594526	-0.133222	0.663307	0.679509	-0.155513
Chr11_19587219.AG.EIF2AK2	0.0282081	-0.107482	0.372411	0.135269	0.425865	0.570151	-0.0758062
Chr11_19588862.AG.EIF2AK2	0.0390413	-0.110381	-0.0208545	-0.262517	-0.0395668	0.102107	-0.109119
Chr1_121430383.CT.ENSBTAG00000025146	-0.118421	-0.0269214	-0.0315058	-0.215989	-0.0670611	-0.118528	0.0306981
Chr1_1257556.TC.SON	-0.16935	0.460639	0.360037	0.023503	0.325722	0.307885	0.270711
Chr1_131618906.AG.CEP70	-0.125573	0.11515	-0.26898	-0.314374	-0.266692	-0.0433678	0.32829
Chr1_1378496.AG.IFNGR2	0.0274855	-0.109423	-0.103532	0.471271	-0.0642408	-0.181159	-0.0633924
Chr1_1385304.AG.IFNGR2	-0.0119814	0.178114	0.166014	0.350354	0.137246	0.0909192	0.144281
Chr11_6205749.AG.RNF149	-0.16974	-0.00861528	-0.17743	-0.0530691	-0.20305	-0.224314	0.00336641
Chr11_6206247.AG.RNF149	0.0185573	0.364234	-0.06846	0.080716	-0.0179302	-0.0623694	0.437282
Chr13_37329553.AG.RAB18	-0.100002	0.271811	0.143817	0.33635	0.0439586	0.0292987	0.0547291
Chr13_37329679.AG.RAB18	-0.0699125	0.15053	0.0338073	0.431688	-0.0795633	-0.0274566	-0.146482
Chr13_43992482.AG.ENSBTAG00000022564	-0.0194231	0.0179639	0.313229	0.350725	0.484802	0.390823	0.0835815
Chr13_51750115.AG.PANK2	-0.0636	-0.0654612	-0.119103	-0.142537	-0.140699	-0.015513	0.222249
Chr13_51751121.AG.PANK2	-0.0673565	0.0420978	0.0606115	-0.0787407	0.0447033	0.126216	0.00459394
Chr15_14127988.AG.CCDC82	0.286792	-0.0899718	0.218492	0.0358517	0.172423	0.148076	-0.016705
Chr15_14128006.AG.CCDC82	0.353838	-0.123763	0.252478	0.118036	0.222175	0.226219	-0.0282307
Chr15_14128045.AG.CCDC82	0.259826	-0.0285959	0.321736	0.0936444	0.275644	0.271622	-0.0256478
Chr15_65834688.AG.ELF5	0.0616777	0.00925812	-0.110895	-0.129528	-0.105588	-0.0580215	-0.123446
Chr15_65834689.AG.ELF5	0.0681678	0.00548559	-0.123578	-0.134354	-0.120331	-0.0701969	-0.118269
Chr15_65836441.AG.ELF5	-0.175958	-0.0728156	-0.0419986	-0.219835	-0.0415723	-0.00925909	-0.160236
Chr15_65836563.AG.ELF5	0.244427	0.22339	-0.0596573	0.0297585	-0.0568297	-0.142272	0.0103423
Chr15_65836682.AG.ELF5	0.161132	0.358821	0.0489018	0.102722	0.0467694	-0.10913	0.153066
Chr15_65837187.AG.ELF5	0.136403	0.0196398	-0.145996	-0.0989957	-0.144083	-0.0448953	-0.118786
Chr16_24994753.AG.MARC1	-0.0976133	-0.10171	-0.0705044	-0.0910976	-0.0609062	-0.0388423	-0.139697
Chr16_4747004.AG.PFKFB2	-0.121674	-0.348285	-0.328176	-0.275973	-0.331827	-0.351477	-0.309517
Chr16_4747421.AG.PFKFB2	-0.15516	-0.334153	-0.328179	-0.249933	-0.33443	-0.354317	-0.284975
Chr16_4747424.AG.PFKFB2	-0.18051	-0.350167	-0.335697	-0.26872	-0.346483	-0.35658	-0.283811
Chr16_77486683.AG.CD46	-0.167593	0.235734	0.359032	0.119725	0.427237	0.0656496	0.462458
Chr16_77486699.AG.CD46	-0.202616	0.0362457	0.182334	-0.00756863	0.190274	0.0150263	0.0680748
Chr16_77487569.AG.CD46	-0.147551	0.383444	0.381897	0.0609899	0.409487	0.00662286	0.403225
Chr16_77487612.AG.CD46	-0.116673	0.325026	0.295792	0.0584887	0.356778	-0.0671911	0.466774
Chr16_77487705.AG.CD46	-0.123885	0.417253	0.365178	0.0537327	0.408753	-0.0598423	0.554468
Chr16_77496807.AG.CD46	-0.225537	-0.120172	0.000719269	-0.0806158	-0.0292242	-0.00387772	-0.237266
Chr17_60341050.AG.FBXW8	0.235577	0.754918	-0.320291	-0.216466	-0.291248	-0.333536	0.596137
Chr17_60341051.AG.FBXW8	0.232782	0.800238	-0.271836	-0.187991	-0.244063	-0.293307	0.607783
Chr17_71723198.AG.TCN2	0.116992	0.150435	0.160996	0.0860158	0.244323	0.147997	0.226668
Chr17_71723229.AG.TCN2	-0.0340393	-0.0239726	-0.0109982	0.383153	-0.0374922	-0.119494	0.0373111
Chr18_48418144.AG.CATSPERG	-0.00166988	-0.0376973	-0.120334	0.355959	-0.0828422	-0.100507	-0.0425191
Chr18_48814044.AG.ECH1	-0.0168238	-0.159079	0.368868	-0.0700444	0.213343	0.0825414	-0.00524037
Chr18_59712500.AG.ENSBTAG00000040411	-0.196874	-0.315617	-0.32447	-0.32762	-0.2993	-0.289028	-0.376751
Chr18_60552344.AG.ENSBTAG00000038702	0.155644	-0.151147	-0.207435	-0.114663	-0.19208	-0.124899	0.0281715
Chr18_60552997.AG.ENSBTAG00000038702	-0.156645	-0.0813046	-0.150326	0.0363785	-0.160901	-0.0387887	0.093784
Chr19_33427849.AG.TEKT3	0.0697217	-0.0744012	0.104392	0.551941	-0.0439717	0.0960071	0.171846
Chr19_5269098.AG.TOM1L1	-0.0845669	-0.00900374	-0.130487	-0.157001	-0.112664	-0.11308	0.104341
Chr19_5271583.AG.TOM1L1	-0.156961	-0.0094802	-0.0234542	0.0524217	-0.0471553	-0.097467	0.147921
Chr19_9446387.AG.LPO	0.0602434	0.0570458	-0.00548717	0.126268	-0.0295892	0.00290384	0.159681
Chr19_9446655.AG.LPO	-0.12497	0.103316	0.226568	-0.0319703	0.245881	0.207203	0.0307068
Chr20_56757597.AG.FAM134B	0.0508519	-0.072219	0.0163299	0.0300111	0.00545992	0.0717957	-0.0477731
Chr21_20882548.AG.HAPLN3	-0.024839	-0.0943223	-0.02935	0.00660129	-0.0770478	-0.128993	0.148274
Chr2_122901542.AG.SNRNP40	-0.042258	-0.0840396	-0.137113	0.285263	-0.0672994	-0.129064	-0.0617932
Chr2_122901571.AG.SNRNP40	-0.00859753	-0.131107	-0.15886	0.230481	-0.115274	-0.139069	-0.121055
Chr2_127652404.AG.SLC30A2	-0.187017	-0.0337212	0.024128	0.151648	0.0489322	-0.130401	0.251928
Chr21_34730650.AG.CYP11A1	-0.0998103	-0.0707947	-0.147093	-0.204736	-0.139701	-0.195501	-0.0422662
Chr22_60226828.AG.SEC61A1	-0.127224	-0.13006	-0.128441	-0.164464	-0.107578	-0.146404	-0.0140303
Chr22_60226912.AG.SEC61A1	-0.010646	-0.16822	-0.158867	-0.0528207	-0.167129	-0.114449	-0.244113
Chr22_6939105.AG.CMTM7	-0.0697537	-0.0718652	-0.130116	0.0331878	-0.133165	-0.0835636	-0.12234
Chr22_6939224.AG.CMTM7	-0.0706836	-0.155562	-0.158757	-0.071301	-0.159718	-0.0988962	-0.0914606
Chr23_27198936.AG.STK19	-0.0396856	0.518093	0.169711	0.119141	0.209922	-0.148837	0.474583
Chr23_28309504.AG.ENSBTAG00000038619	0.12702	-0.221648	-0.115135	-0.0169249	-0.116236	0.0963632	-0.23957
Chr23_28309505.AG.ENSBTAG00000038619	0.228518	-0.181983	-0.0345108	-0.0853958	-0.0296247	0.163676	-0.180295
Chr23_32966892.AG.ALDH5A1	-0.0364656	-0.123385	-0.0707461	0.0218313	-0.0440029	-0.0447149	-0.155897
Chr23_50356215.TC.TUBB2B	-0.0284466	0.0412748	-0.07779	0.101237	-0.0566386	-0.0891503	0.0913198
Chr24_43219857.AG.CIDEA	0.412139	-0.193336	0.031508	-0.00792671	0.0363812	-0.0424472	-0.0991669
Chr24_43219899.AG.CIDEA	-0.177951	0.191248	0.239683	-0.106599	0.157846	0.158429	-0.166198
Chr2_44939095.AG.NMI	-0.140279	-0.122425	-0.0440493	-0.123006	-0.0756176	-0.045803	-0.17103
Chr2_44948933.AG.NMI	-0.0956801	-0.00100625	0.175948	-0.0492383	0.0875194	0.175126	-0.108735
Chr24_57303224.AG.FECH	0.209956	0.133361	0.186372	0.118038	0.166638	0.189099	0.155743
Chr25_26312440.AG.CLN3	-0.0382667	0.499584	0.324061	-0.133402	0.343712	-0.016639	0.401692
Chr25_27322803.AG.FBXL19	0.0184545	0.190371	0.205745	-0.0725713	0.158263	0.0816641	0.0458264
Chr26_25831013.AG.PAOX	0.0536223	-0.226143	-0.204077	-0.241117	-0.231409	-0.15808	-0.264511
Chr26_43052281.TC.ENSBTAG00000023845	0.108828	0.139562	-0.143399	-0.0329287	-0.157776	-0.130698	0.169469
Chr27_37355505.AG.HOOK3	0.641537	0.40097	-0.135743	0.70637	-0.161437	-0.149462	-0.171638
Chr27_37355512.AG.HOOK3	0.660631	0.420305	-0.147977	0.73408	-0.174205	-0.167077	-0.168704
Chr27_37356273.AG.HOOK3	0.671845	0.410528	-0.108147	0.662022	-0.130207	-0.127087	-0.166118
Chr27_37356289.AG.HOOK3	0.731748	0.438188	-0.151902	0.740207	-0.165082	-0.14674	-0.178522
Chr28_44945680.AG.RASSF4	-0.0125759	-0.0565976	-0.0379179	-0.124842	-0.0186932	-0.0415583	-0.0555899
Chr28_44945722.AG.RASSF4	0.00583179	-0.0799851	-0.077309	-0.0722556	-0.0750216	-0.0506365	-0.0633098
Chr28_44946726.AG.RASSF4	0.157368	-0.0926058	0.124292	-0.0781551	0.0867964	0.0180577	-0.0395722
Chr29_42886418.AG.OTUB1	0.0125283	0.15297	0.158058	-0.0039069	0.170288	0.148297	-0.0771927
Chr29_43277126.AG.RPS6KA4	-0.165509	-0.236891	-0.149003	0.310365	-0.17801	-0.0418273	-0.311301
Chr3_108636162.AG.INPP5B	0.0360506	0.11067	-0.015897	-0.102761	-0.0159759	-0.0524961	-0.0610893
Chr3_121213030.AG.D2HGDH	0.323458	0.10913	-0.00204766	-0.144487	0.00547487	0.145349	-0.155632
Chr3_22492556.AG.CHD1L	0.423315	-0.204542	-0.179401	0.0981377	-0.113673	0.239002	-0.0544875
Chr3_22492569.AG.CHD1L	0.423052	-0.199217	-0.1476	0.143232	-0.074084	0.353079	0.0214791
Chr3_33806200.AC.GSTM1	-0.180176	-0.251803	-0.248096	-0.264377	-0.257588	-0.148251	-0.227433
Chr3_54317220.TC.ENSBTAG00000017670	-0.236927	0.171828	-0.139342	0.632349	0.123711	-0.0154849	0.303575
Chr3_98572866.AG.SLC5A9	-0.164503	0.0496908	0.145237	-0.143738	0.218315	0.144044	0.119547
Chr4_106904682.GC.ENSBTAG00000027204	-0.0840441	0.0760998	-0.0579275	-0.0794329	-0.0545838	-0.000752174	0.0737439
Chr4_106904686.TC.ENSBTAG00000027204	-0.0887708	0.0898798	-0.0542643	-0.08211	-0.0498462	-0.00944914	0.0926017
Chr4_40591602.AG.CD36	-0.179645	0.735985	0.671314	0.229768	0.751371	0.451215	0.664976
Chr4_40592839.AG.CD36	-0.209052	0.73618	0.683768	0.221227	0.75818	0.463711	0.646229
Chr4_99550329.AG.CALD1	-0.107246	0.237196	0.141593	0.0825383	0.13024	0.0313262	0.212467
Chr4_99550453.AG.CALD1	-0.0880415	0.259268	0.0305347	0.579448	-0.006938	-0.0297328	0.124017
Chr4_99884237.AG.ENSBTAG00000031548	0.622627	-0.157216	-0.111828	-0.223477	-0.100724	-0.181116	-0.0868441
Chr5_114923463.AG.SAMM50	-0.146775	0.117774	0.103895	-0.168562	0.124461	0.192246	-0.0668506
Chr5_114969670.AG.ENSBTAG00000003367	0.0863394	-0.225474	-0.195842	-0.223829	-0.203413	-0.245541	0.0871895
Chr5_114969672.AG.ENSBTAG00000003367	-0.00346702	-0.141099	-0.0529847	-0.256938	-0.0508586	-0.116921	0.11055
Chr5_114969693.AG.ENSBTAG00000003367	-0.0624906	-0.0630283	-0.0227185	-0.0949191	-0.0347675	-0.0319423	0.0771081
Chr5_45156320.AG.CPM	-0.250611	-0.222956	-0.210382	-0.219838	-0.194969	-0.188551	-0.238005
Chr5_75739106.AG.CSF2RB	-0.211528	0.301984	0.35809	-0.0537365	0.453743	0.0653678	0.42238
Chr6_3421334.AG.EXOSC9	0.0228246	-0.0757144	-0.0751523	-0.0941189	-0.0416167	-0.0744063	0.374365
Chr6_46728281.AG.SLC34A2	-0.204853	0.45173	0.502245	0.365114	0.551287	-0.0618206	0.410529
Chr6_59687528.AG.TLR6	-0.0537036	0.544719	-0.0720582	0.546073	0.117377	-0.0332781	0.835831
Chr6_87184047.AG.CSN2	-0.156948	0.0209162	-0.0404516	0.049127	-0.0368534	-0.110915	-0.0452193
Chr6_87193840.AG.HTSN	0.422352	-0.283147	-0.309637	0.477244	-0.34558	0.552072	-0.228848
Chr6_87193850.AG.HTSN	0.292233	-0.18578	-0.307303	0.408904	-0.31853	0.474968	-0.255516
Chr6_87193893.AG.HTSN	0.414737	-0.298095	-0.281648	0.56215	-0.330858	0.615436	-0.186625
Chr6_87381333.AG.CSN3	-0.0920239	-0.10553	-0.096676	-0.124482	-0.101356	-0.0745077	-0.104171
Chr6_87381345.AG.CSN3	0.00649587	-0.115644	-0.0961644	-0.118727	-0.113958	-0.120992	-0.0829753
Chr6_87381804.AG.CSN3	0.0652788	-0.270901	-0.178117	-0.0327585	-0.20294	-0.00402794	-0.166746
Chr6_87381810.AG.CSN3	0.236705	-0.334091	-0.330102	0.411655	-0.361855	0.48041	-0.208726
Chr6_87384563.AG.CSN3	0.662502	-0.0589535	0.477529	0.40697	0.350206	0.410742	0.557258
Chr6_99862038.AG.HPSE	0.0361446	-0.262529	0.258766	0.418048	0.110824	0.197412	0.713367
Chr6_99862054.AG.HPSE	0.0219578	-0.156686	0.213659	0.198308	0.109926	0.17882	0.500746
Chr6_99862093.AG.HPSE	-0.00767606	-0.227054	0.277541	0.323452	0.121405	0.16839	0.707035
Chr6_99862424.AG.HPSE	0.26605	-0.228737	0.248681	0.344327	0.021619	-0.102538	0.716686
Chr6_99862852.AG.HPSE	0.145782	-0.235377	0.298915	0.353702	0.0825197	0.0426011	0.785113
Chr7_64948696.AG.ATOX1	0.295095	-0.00332289	-0.211339	0.574862	-0.183574	-0.105445	-0.131551
Chr8_38733881.AG.IL33	-0.251684	-0.236164	-0.25866	-0.0760206	-0.277003	-0.238969	-0.149052
Chr8_38733904.AG.IL33	-0.252732	-0.211426	-0.226655	-0.0825843	-0.24521	-0.246511	-0.0798482
Chr8_45684117.AG.TJP2	0.219497	0.493624	0.110829	-0.147238	0.100025	-0.0405501	0.270433
Chr8_45685770.AG.TJP2	0.214459	0.422291	0.062119	-0.116779	0.0514812	-0.0740722	0.211099
Chr8_65781157.AG.TEX10	-0.0656704	0.00921366	-0.0176646	0.219048	0.01254	-0.0381222	0.0314925
Chr8_73088739.AG.ENSBTAG00000001219	0.150261	-0.256995	-0.175864	-0.239316	-0.204725	-0.137361	-0.203252
Chr9_29107537.AG.SERINC1	-0.0338683	-0.134062	-0.0968956	0.440639	-0.0716898	-0.0997551	-0.121099
Chr9_40247405.AG.SLC22A16	-0.146139	0.0163291	0.130439	0.377971	0.055312	0.0118105	0.154009
Chr9_40247408.AG.SLC22A16	-0.108096	-0.0320401	0.0782107	0.430298	0.0176685	-0.0265434	0.160701
Chr9_40249746.AG.SLC22A16	-0.0595115	0.0698364	0.212064	0.419883	0.144228	0.0948845	0.273756

## Sheet: Spearman Correlations
Site	Fat Yield	Fat Concentration	Lactose Yield	Lactose Concentration	Milk Yield	Protein Yield	Protein Concentration
Chr10_26428813.AG.RNASE4	-0.177879	0.00103464	0.039119	0.378443	0.0629074	-0.0513263	0.00487762
Chr10_26682892.AG.ENSBTAG00000037452	0.19929	0.0422558	-0.046296	0.0620312	-0.0616617	0.0224172	-0.0206711
Chr10_38517334.AG.CCNDBP1	0.143473	0.265919	0.243189	-0.0675048	0.166103	0.293287	0.363899
Chr10_38517706.AG.CCNDBP1	-0.0529213	0.00756745	0.138598	-0.0303298	0.158811	0.0996404	0.0675701
Chr1_10087131.AG.JAM2	0.0482345	-0.0648638	0.0763777	0.183446	0.0790114	0.0215071	0.169076
Chr11_102511746.AG.TTF1	0.0419562	0.0990641	0.33013	-0.123335	0.402607	0.422762	-0.0560001
Chr11_19587219.AG.EIF2AK2	-0.12216	0.0504814	0.307327	0.0664552	0.376481	0.282291	0.102992
Chr11_19588862.AG.EIF2AK2	0.0922175	-0.0364143	0.0168552	-0.222961	-0.0152423	-0.0390996	0.00200876
Chr1_121430383.CT.ENSBTAG00000025146	-0.0876081	-0.00400275	-0.0708188	-0.164923	-0.0299681	-0.0248092	-0.0936392
Chr1_1257556.TC.SON	-0.19471	0.539803	0.487072	-0.27399	0.472375	0.416641	0.440069
Chr1_131618906.AG.CEP70	0.0207635	0.304252	-0.220908	-0.325974	-0.200743	0.0353173	0.302629
Chr1_1378496.AG.IFNGR2	-5.18444e-05	0.165889	0.17532	0.129164	0.197541	0.055066	0.201567
Chr1_1385304.AG.IFNGR2	-0.0718972	0.320688	0.38265	0.126387	0.383986	0.298998	0.246762
Chr11_6205749.AG.RNF149	-0.0924581	-0.0722369	-0.119145	0.000842319	-0.18544	-0.249369	-0.0120656
Chr11_6206247.AG.RNF149	-0.0607684	0.0375083	-0.112114	-0.0575883	-0.0974668	-0.109253	0.0840192
Chr13_37329553.AG.RAB18	-0.0896871	0.249798	0.133965	0.00298822	0.167368	0.104089	0.157984
Chr13_37329679.AG.RAB18	0.0605038	0.0237284	-0.175863	0.149402	-0.191455	-0.00461528	-0.181564
Chr13_43992482.AG.ENSBTAG00000022564	-0.0521594	-0.115583	0.0577854	0.478928	0.287201	0.264087	-0.100619
Chr13_51750115.AG.PANK2	-0.129966	-0.0545691	-0.0978198	-0.130644	-0.131875	-0.0443944	0.064669
Chr13_51751121.AG.PANK2	-0.0827595	-0.0323299	-0.0337856	-0.118027	-0.0347209	0.0654833	-0.0654496
Chr15_14127988.AG.CCDC82	0.0435187	0.010114	0.0273871	-0.106349	-0.0238123	-0.0690046	-0.0254309
Chr15_14128006.AG.CCDC82	0.203302	-0.00181669	0.145602	0.107176	0.163258	0.213782	-0.037201
Chr15_14128045.AG.CCDC82	0.0412594	0.12647	0.385921	-0.0122176	0.366481	0.321072	0.0954587
Chr15_65834688.AG.ELF5	-0.0401832	0.207498	0.0722014	-0.00722385	0.0452991	0.125976	0.0706102
Chr15_65834689.AG.ELF5	-0.0706545	0.140369	-0.0610961	-0.153198	-0.0454007	0.0475165	-0.0433275
Chr15_65836441.AG.ELF5	-0.241384	-0.127318	0.00255839	-0.189569	0.0539084	0.106974	-0.122528
Chr15_65836563.AG.ELF5	0.191377	0.312812	0.115761	-0.0540137	0.0610006	-0.0975452	0.213613
Chr15_65836682.AG.ELF5	0.144958	0.401944	0.104235	0.0515786	0.06548	-0.0439935	0.16938
Chr15_65837187.AG.ELF5	-0.0253081	0.161112	-0.0410552	-0.13464	-0.0386852	0.12155	-0.0915695
Chr16_24994753.AG.MARC1	0.0555964	-0.0869166	-0.0853895	-0.0652352	-0.0621092	0.015891	-0.0422351
Chr16_4747004.AG.PFKFB2	-0.133211	-0.343251	-0.391175	-0.341409	-0.396529	-0.316249	-0.295653
Chr16_4747421.AG.PFKFB2	-0.205689	-0.289711	-0.390027	-0.247276	-0.377907	-0.357569	-0.20607
Chr16_4747424.AG.PFKFB2	-0.154122	-0.397639	-0.385372	-0.324186	-0.411087	-0.35009	-0.246981
Chr16_77486683.AG.CD46	-0.146192	0.0411879	0.225487	0.272221	0.324562	0.142108	0.437706
Chr16_77486699.AG.CD46	-0.115017	0.156092	0.364004	0.102375	0.372883	0.140694	-0.00582238
Chr16_77487569.AG.CD46	-0.0698158	0.487865	0.43358	-0.0360246	0.422639	0.0757946	0.342818
Chr16_77487612.AG.CD46	0.0404626	0.320085	0.337644	0.146735	0.384768	0.0688538	0.304589
Chr16_77487705.AG.CD46	-0.112245	0.431462	0.318961	-0.0381886	0.325507	-0.0461621	0.528827
Chr16_77496807.AG.CD46	-0.146878	-0.0595165	0.138844	0.0536486	0.113613	0.0453759	-0.236986
Chr17_60341050.AG.FBXW8	0.0850156	0.259328	-0.352328	-0.0831687	-0.299885	-0.439262	0.487843
Chr17_60341051.AG.FBXW8	0.0231826	0.324151	-0.282033	-0.174016	-0.223454	-0.420583	0.405994
Chr17_71723198.AG.TCN2	0.0983826	0.194343	0.196392	0.0522103	0.35013	0.223909	0.228545
Chr17_71723229.AG.TCN2	-0.0100672	-0.0117783	0.0224645	0.30594	-0.0215529	-0.139028	0.0225521
Chr18_48418144.AG.CATSPERG	-0.187774	-0.0913257	-0.0593357	0.318722	0.0258295	-0.110649	0.0396378
Chr18_48814044.AG.ECH1	-0.041201	-0.124034	0.353248	-0.0852715	0.258136	0.112587	0.0965765
Chr18_59712500.AG.ENSBTAG00000040411	-0.255812	-0.122738	-0.0971805	-0.385622	-0.0963113	-0.106527	-0.116801
Chr18_60552344.AG.ENSBTAG00000038702	0.0457073	-0.0940909	-0.164629	-0.0663902	-0.168937	-0.164126	0.03399
Chr18_60552997.AG.ENSBTAG00000038702	-0.0794022	0.143075	0.0426388	0.279926	0.0201549	0.0862318	0.245132
Chr19_33427849.AG.TEKT3	0.0724352	0.043282	0.121883	0.400906	0.0962525	0.0751699	0.10075
Chr19_5269098.AG.TOM1L1	0.038391	-0.0703157	-0.0999292	-0.0761495	-0.0853767	0.00109223	-0.0608417
Chr19_5271583.AG.TOM1L1	-0.207083	-0.0407954	0.0911549	0.0743518	0.0509802	0.0248359	0.110466
Chr19_9446387.AG.LPO	0.0624016	0.222291	0.162981	0.0841138	0.151248	0.119204	0.315157
Chr19_9446655.AG.LPO	0.0610937	0.241159	0.450324	-0.0344386	0.453896	0.342838	0.130275
Chr20_56757597.AG.FAM134B	0.0866356	-0.169145	-0.0815471	0.0931958	-0.117497	0.15988	-0.173704
Chr21_20882548.AG.HAPLN3	0.0751356	-0.222136	-0.0624105	-0.0418132	-0.0817199	-0.108503	0.155697
Chr2_122901542.AG.SNRNP40	-0.0096966	-0.0672381	-0.025981	0.326076	0.0253271	-0.156396	0.0586293
Chr2_122901571.AG.SNRNP40	-0.0388025	-0.134983	-0.105762	0.23754	-0.0732671	-0.186688	-0.0693338
Chr2_127652404.AG.SLC30A2	-0.186823	0.131776	0.105847	0.0928216	0.146923	-0.0263355	0.278944
Chr21_34730650.AG.CYP11A1	-0.0430027	-0.046331	-0.14439	-0.107186	-0.0815048	-0.234158	0.0610712
Chr22_60226828.AG.SEC61A1	-0.189489	-0.0582997	-0.0267517	-0.215398	-0.0279085	-0.08007	-0.0116924
Chr22_60226912.AG.SEC61A1	0.0791798	-0.10178	-0.124762	-0.0117568	-0.139784	-0.0732728	-0.239258
Chr22_6939105.AG.CMTM7	-0.0891014	-0.154556	-0.155867	-0.00800333	-0.162445	-0.0771212	-0.145866
Chr22_6939224.AG.CMTM7	0.0499425	-0.106346	-0.0757147	-0.0807046	-0.0556899	-0.0269708	-0.0522051
Chr23_27198936.AG.STK19	-0.0601151	0.234776	0.107745	0.211409	0.127501	-0.118358	0.20385
Chr23_28309504.AG.ENSBTAG00000038619	0.18597	-0.217906	-0.127907	0.0686093	-0.107276	0.0788811	-0.250278
Chr23_28309505.AG.ENSBTAG00000038619	0.230568	-0.167537	-0.0271748	-0.00267148	-0.000497202	0.147379	-0.146318
Chr23_32966892.AG.ALDH5A1	0.120608	-0.155997	-0.033909	-0.11446	-0.0108114	0.0436713	-0.109891
Chr23_50356215.TC.TUBB2B	0.0213036	-0.0477286	-0.12148	0.156583	-0.122409	-0.0765628	-0.0307658
Chr24_43219857.AG.CIDEA	0.412286	-0.140611	0.0241404	-0.0412837	0.0226164	-0.00650115	-0.063537
Chr24_43219899.AG.CIDEA	0.0606071	0.281632	0.269909	-0.189525	0.237148	0.326518	-0.17185
Chr2_44939095.AG.NMI	-0.188078	-0.0704418	0.150435	0.0999743	0.104697	0.184753	-0.231325
Chr2_44948933.AG.NMI	0.174958	-0.0294395	0.0354228	-0.148961	0.0233534	0.0312569	0.0435648
Chr24_57303224.AG.FECH	0.051026	0.00805601	-0.00930794	0.236237	-0.0606571	0.186124	-0.0517095
Chr25_26312440.AG.CLN3	-0.123421	0.427479	0.433114	-0.00722378	0.424288	0.104387	0.0889998
Chr25_27322803.AG.FBXL19	-0.0408082	0.231082	0.255318	-0.138697	0.230862	0.154641	0.0995367
Chr26_25831013.AG.PAOX	0.0436984	-0.268224	-0.260734	-0.0479374	-0.281444	-0.237115	-0.255946
Chr26_43052281.TC.ENSBTAG00000023845	0.0588765	-0.130551	-0.141679	-0.0268695	-0.0934278	-0.0562371	0.110434
Chr27_37355505.AG.HOOK3	0.341567	0.133832	-0.105663	0.403464	-0.121392	-0.0809586	-0.0155062
Chr27_37355512.AG.HOOK3	0.373442	0.229111	-0.116364	0.462896	-0.14891	-0.154787	0.0170198
Chr27_37356273.AG.HOOK3	0.249849	0.128779	-0.04612	0.18635	-0.0361476	-0.00820581	-0.0197778
Chr27_37356289.AG.HOOK3	0.441871	0.276389	-0.019016	0.419217	-0.0371696	-0.150239	-0.113708
Chr28_44945680.AG.RASSF4	0.00837293	0.0524548	0.0357688	-0.19251	0.0446102	0.0281398	0.11813
Chr28_44945722.AG.RASSF4	0.0927946	-0.0657236	-0.0944168	-0.123871	-0.0825777	0.0443606	-0.106706
Chr28_44946726.AG.RASSF4	0.126357	-0.177611	0.1042	-0.0581389	0.0669565	0.052013	-0.0561244
Chr29_42886418.AG.OTUB1	0.125114	0.370204	0.341526	0.155689	0.309134	0.328192	-0.108017
Chr29_43277126.AG.RPS6KA4	-0.175099	-0.0745755	-0.0729618	0.323922	-0.0772349	0.0731367	-0.281293
Chr3_108636162.AG.INPP5B	0.120435	0.0851977	0.0789194	-0.169966	0.090588	0.0507884	-0.081234
Chr3_121213030.AG.D2HGDH	0.331838	0.0816725	0.0523812	-0.184302	0.0715857	0.194606	-0.158218
Chr3_22492556.AG.CHD1L	0.390619	-0.257492	-0.215558	0.093567	-0.0603033	0.229483	0.0062559
Chr3_22492569.AG.CHD1L	0.392653	-0.300327	-0.103632	0.0429575	0.00405444	0.312092	-0.0408001
Chr3_33806200.AC.GSTM1	-0.328596	-0.179848	-0.250764	-0.293925	-0.280306	-0.212774	-0.0970638
Chr3_54317220.TC.ENSBTAG00000017670	-0.20569	0.264934	-0.136997	0.652009	0.0189873	-0.101453	0.356837
Chr3_98572866.AG.SLC5A9	0.18154	0.344667	0.013821	-0.211695	0.0267514	-0.0222102	0.0306394
Chr4_106904682.GC.ENSBTAG00000027204	-0.0464873	0.43688	0.0398646	-0.153947	0.0497419	-0.0151195	0.402027
Chr4_106904686.TC.ENSBTAG00000027204	-0.0571135	0.443644	0.0519112	-0.146369	0.0601433	-0.0298612	0.408775
Chr4_40591602.AG.CD36	0.00766884	0.375658	0.360574	0.321092	0.394368	0.226776	0.434319
Chr4_40592839.AG.CD36	-0.0292783	0.336982	0.312581	0.356574	0.351398	0.286221	0.231407
Chr4_99550329.AG.CALD1	0.0185348	0.223145	0.0480263	-0.0505516	0.0603524	0.209377	0.0666695
Chr4_99550453.AG.CALD1	-0.140731	0.207864	0.128865	0.354435	0.17026	0.183951	0.0297739
Chr4_99884237.AG.ENSBTAG00000031548	0.39223	0.0548896	0.0144535	-0.137436	0.040952	-0.00693359	0.0495353
Chr5_114923463.AG.SAMM50	-0.0873635	0.336587	0.323863	-0.164308	0.32749	0.287965	0.0937702
Chr5_114969670.AG.ENSBTAG00000003367	0.144212	-0.207511	-0.163222	-0.203758	-0.152221	-0.304388	0.130997
Chr5_114969672.AG.ENSBTAG00000003367	0.0420745	-0.0314156	0.0359147	-0.227177	0.0632378	-0.126742	0.238311
Chr5_114969693.AG.ENSBTAG00000003367	-0.141371	-0.0595843	-0.0300673	-0.0842888	-0.0423291	-0.0243999	0.113213
Chr5_45156320.AG.CPM	-0.208277	-0.0565831	-0.0597615	-0.20698	-0.0484142	-0.120515	-0.287629
Chr5_75739106.AG.CSF2RB	-0.187725	0.203976	0.300144	0.21192	0.348138	0.335703	0.319305
Chr6_3421334.AG.EXOSC9	0.218302	-0.00857327	-0.0760579	-0.0489059	-0.0683516	-0.0742685	0.161378
Chr6_46728281.AG.SLC34A2	-0.316705	0.294274	0.18445	0.398812	0.298185	-0.19351	0.257137
Chr6_59687528.AG.TLR6	0.0162437	0.24112	-0.103357	0.273969	0.0982165	0.115028	0.40643
Chr6_87184047.AG.CSN2	-0.15561	0.0427274	0.206213	-0.212494	0.211822	-0.138829	0.186316
Chr6_87193840.AG.HTSN	0.658751	-0.105646	-0.171667	0.172627	-0.183035	0.336639	-0.0936716
Chr6_87193850.AG.HTSN	0.56405	0.0271763	-0.107358	0.12008	-0.093058	0.270958	-0.0706266
Chr6_87193893.AG.HTSN	0.664785	-0.328202	-0.392241	0.247334	-0.429323	0.414878	-0.255
Chr6_87381333.AG.CSN3	-0.0931905	0.0893936	0.207291	-0.221994	0.18646	-0.149684	0.136382
Chr6_87381345.AG.CSN3	0.0678095	0.0968651	0.104913	0.147925	0.121313	0.0124702	0.0484787
Chr6_87381804.AG.CSN3	0.137306	-0.325572	-0.121995	0.0507153	-0.172112	-0.0838494	-0.102983
Chr6_87381810.AG.CSN3	0.389464	-0.358523	-0.344546	0.22496	-0.423878	0.382402	-0.147418
Chr6_87384563.AG.CSN3	0.542537	0.0886598	0.430002	0.261357	0.329335	0.231974	0.460331
Chr6_99862038.AG.HPSE	0.191807	-0.186981	0.222583	0.335258	0.201741	0.220928	0.35598
Chr6_99862054.AG.HPSE	0.219675	-0.196339	0.224353	0.225811	0.165815	0.144452	0.266177
Chr6_99862093.AG.HPSE	0.145042	-0.222953	0.266737	0.322053	0.205579	0.133424	0.381197
Chr6_99862424.AG.HPSE	0.343251	-0.228108	0.0217962	0.101636	-0.0757009	-0.0919152	0.324335
Chr6_99862852.AG.HPSE	0.283631	-0.13074	0.223149	0.214032	0.120324	0.0782716	0.387774
Chr7_64948696.AG.ATOX1	0.0838855	0.163453	-0.290679	0.0946762	-0.221899	-0.0620365	-0.11732
Chr8_38733881.AG.IL33	0.00970973	-0.064066	-0.0302101	0.0876223	-0.101662	-0.0349414	-0.0259873
Chr8_38733904.AG.IL33	-0.0185317	0.00725491	0.0874912	0.103425	0.0398951	0.0294589	0.0929128
Chr8_45684117.AG.TJP2	0.428704	0.342527	0.209648	-0.266281	0.229147	0.0891106	0.393042
Chr8_45685770.AG.TJP2	0.355515	0.239697	0.19093	-0.259278	0.206017	0.0608911	0.322059
Chr8_65781157.AG.TEX10	0.136524	0.00800254	0.0204966	0.205845	-0.0288334	-0.00107281	0.137404
Chr8_73088739.AG.ENSBTAG00000001219	0.100323	-0.243546	-0.138874	-0.360141	-0.145857	-0.163796	-0.095234
Chr9_29107537.AG.SERINC1	-0.0970728	-0.112575	0.00819721	0.269198	-0.0114087	0.00331242	-0.112766
Chr9_40247405.AG.SLC22A16	-0.0927186	0.00470973	0.0682389	0.378254	-0.0354227	-0.0169579	-0.0147435
Chr9_40247408.AG.SLC22A16	0.0603921	-0.0632505	0.034138	0.309796	-0.0456739	-0.132074	0.0424041
Chr9_40249746.AG.SLC22A16	0.101131	-0.10078	0.101043	0.375566	0.0262208	-0.00794213	0.0095749
