# Supplementary material for: Widespread cis-regulation of RNA editing in a large mammal
Source: RNA. 2019 Mar;25(3):319–35. doi: 10.1261/rna.066902.118 (PMC6380278; doi:10.1261/rna.066902.118)
Supplement: Supplemental Material [file supp_066902.118_Supplemental_Table_S4.xlsx]

## Sheet: Sheet1
chr	pos	strand	ensembl	gene	Forward	Reverse	Length
Chr15	65834689	-	ENSBTAG00000012460	ELF5	GACCCCCTTTGACTCCTCTC	AGGTTAGGCCTTGCATGTGT	330 bp
Chr16	29640359	-	ENSBTAG00000002854	TMEM63A	CATGGATTGCAGCAGTGTTC	TCCCAAGTGTCCTGTTAGGC	373 bp
Chr13	51750150	-	ENSBTAG00000007920	PANK2	ATCATCACTCCCAATGCACA	AACTGGAGAGGTGCCTTTGA	424 bp
Chr6	59687528	-	ENSBTAG00000014031	TLR6	ATGGGATCCAGCAAGATCAG	GATTCTGCCTGGGTGAAGAA	263 bp
Chr17	60341051	-	ENSBTAG00000036183	FBXW8	ATGGGCCAGACACAGGATAG	GCAGACCCTGGACTCAAGAA	343 bp
Chr23	27199199	-	ENSBTAG00000005589	STK19	TACCAGGGGAGACACAGAGG	TGGGAAGAGCTATGGTGAGG	300 bp
Chr15	41307426	-	ENSBTAG00000010919	USP47	ATCTGCCTAGAACGCGAAGA	CTGCATTCGGCACTGTCTTA	406 bp
Chr6	99862852	-	ENSBTAG00000005745	HPSE	CCAGAGGGAACTCTGTCCTG	CCTGAGGGAGCAAGAGATTG	377 bp
